# Supplementary material for: MicroRNA-mediated gene regulation plays a minor role in the transcriptomic plasticity of cold-acclimated Zebrafish brain tissue
Source: BMC Genomics. 2011 Dec 14;12:605. doi: 10.1186/1471-2164-12-605 (PMC3258298; doi:10.1186/1471-2164-12-605)
Supplement: Additional file 1 — Table S1. List of 525 newly identified zebrafish miRNAs. [file 1471-2164-12-605-S1.XLS]

## Sheet: Sheet1
Table S1. List of 525 newly identified zebrafish miRNAs
miRNA ID	Genome coordinates1	Precursors	MiRNA sequence	Annotation by mirPred	#Cold2	#Normal3	Loci4
miR_1	17:15753322:15753397:+	UGUGGUCUUGAGUUUUGGUGCACUUUGGUGAUUGAUGAUGACGUUACACGAGAACACCAGGACACAAGAACGCUAA	UACACGAGAACACCAGGACACA	Real microRNA precursor	80614	26915	intron
miR_2	6:61469710:61469786:+|6:61501830:61501906:+	GCUCCUCCUGUGCUCAGUGGUCAGUGUAGGUCCUGCAGCGACAGCAGCUACAUCCGGCUACUGGGUCUCUGAUGACC	AGCUACAUCCGGCUACUGGGUC	Pseudo microRNA precursor	20518	12591	exon
miR_3	Zv8_NA10078:51197:51280:-	GUUCACCUUUCCAGUCUUCUGUUUCUUGAGUCGUUCGUUCAUCACGUGACAGAAUGACUCAAACCCGAGGACUUAAGAGUUGAA	AUGACUCAAACCCGAGGACUU	Real microRNA precursor	1279	1618	intergenic
miR_4	17:23823757:23823834:-	AACCUUCACCUUACAAUUAAAGGAUAUUUCUUGAGCCGAAACUAGCAGAAAUAUCUCUUAAUUGUUUGGUGAAGGCUG	UUACAAUUAAAGGAUAUUUC	Real microRNA precursor	1752	1391	intergenic
miR_5	Zv8_NA3780:11797:11893:+	CUCUUCCAGCACUGGGUAACAGCCUUGCAGCAAUCACACCCCACUAGGACAGAUUUAUGUUAUGACAGCAUUGGUGGUUCAGUGGGAGAAUUCUCGC	GCAUUGGUGGUUCAGUGGGA	It is not a pre-miRNA-like hairpin.	698	1247	intergenic
miR_6	24:36468713:36468805:-	CAGAGAUUUUGUGCUCUUGUCACGACUAGCCAUGUGCGGGUGUAAGAUUCUAACGGUACGGCUGGUCCGAAGGCGGUGGGUUAGUCUUCUCUC	GGCUGGUCCGAAGGCGGUGGGUUA	Pseudo microRNA precursor	1849	914	exon
miR_7	9:2996192:2996273:+	UCACCUUUCAAGUCUUCUGGUUCUUGAGUCAUUCGUUCAUCACGUGACAGAAUGACUCAAACCCGAGGACUCGAGAGAUGAA	UGACUCAAACCCGAGGACUCG	Real microRNA precursor	879	850	intron
miR_8	2:35918353:35918422:+	GCGCGAUUCUCGCAGCAGACGUUGAUACUCGCACACAUUCAGCGGAUCAACUGAUGCGACGCGCGCAGAC	AGCGGAUCAACUGAUGCGAC	Pseudo microRNA precursor	98	394	exon
miR_9	20:393971:394055:-	AAGAAAGCUGAAAACCUGUAACCAUUGACUUCCACUGCAUUUUUCCCACCACAGAAGUGGAUGGUUACAGGUUUUCAUCUUUCUU	AAAACCUGUAACCAUUGACUUC	Real microRNA precursor	527	322	intergenic
miR_10	8:30896553:30896632:-	GCUGGCUGUGUGGGUUCCUGGCGUGCUGAUUUGUGACUUAAGAUAAAAAUCACAUUGCCAGGGAUUACCACACAACCGCC	UGGGUUCCUGGCGUGCUGAUUU	Real microRNA precursor	680	268	exon
miR_11	4:68359992:68360073:-	ACAUUUCGAGUCUUCUGGUUCUUGAGUCGUUCGUUCAUCACGUGACAGAAUAACUCAAACCCGAGGACUCGAGAGUUGAAUG	UAACUCAAACCCGAGGACUCGA	Real microRNA precursor	232	222	intergenic
miR_12	3:3216412:3216491:+	CACCUUUCGAGUCUUCUGGUUCUUGAGUCAUUCGUUCAUCACUUGACAGAAUGACUCAAACCCGAAGACUCGAGAGAUGA	AUGACUCAAACCCGAAGACU	Real microRNA precursor	134	198	intron
miR_13	5:6754333:6754409:+	GUAAACCAGUUGUGGUGAUUAGAACAGGCUGACUUUUGCAAGUGUGAUGCGGCCUACUAACACCACACACAUGUAGA	UGUGGUGAUUAGAACAGGCUGA	Pseudo microRNA precursor	159	181	intron
miR_14	1:17992432:17992511:-	AAAUGUUGAAACCUGUAACCAUUGACUUCCAUAGAAAAACAAAUGCCAUGGAAGUUAAUGGUUGCAGGUUUUCAGCAUUU	ACCUGUAACCAUUGACUUCCAU	Real microRNA precursor	308	170	intron
miR_15	20:20545458:20545538:+	UGCAAAAACAGUGCAAAGUUUAACAUGCGCGCUGUGUGUGUCAGCUGUGUGCGCAUGCGUGAACUUUGUACCGACAUUGUG	UGCGCAUGCGUGAACUUUGUAC	Real microRNA precursor	520	156	intergenic
miR_16	24:17906189:17906266:+	GUACGGUACGAUUUGGUUCGGUACGCUUAUUGACAGUGGAAAUGGACAUAAAAGCGUACCAAACCGAACCGUACCACU	AAAGCGUACCAAACCGAA	Real microRNA precursor	363	141	intron
miR_17	1:9791220:9791298:-	CAAGGGUGAAGAGGCUGUCCGAGUGCUGAUAGUCGUGACAUUAAUGUAAUAUCAGCACUCGGACAGCCUCUUCACCCUU	UCAGCACUCGGACAGCCU	Real microRNA precursor	186	130	intergenic
miR_18	5:38035613:38035685:-	UGUGGCCUCACAGCAGGAUGGUUGCUGGUUCAAGUCCAAGCUUGACCAGUUGACAUUUCUGUGUGGAGUUUGA	UGACCAGUUGACAUUUCUGUG	Pseudo microRNA precursor	177	118	intergenic
miR_19	8:50467732:50467813:-	UUCAUCUCUCGAGUCCUCGGGUUUGAGUCAUUCUGUCACGUGAUAAACGAACGACUCAAGAACCAGUAGACUUGAAAGGUGA	ACGACUCAAGAACCAGUAGACU	Real microRNA precursor	204	112	intron
miR_20	17:48813436:48813514:+	GAAAGCAAACAGCCCCGGUCUUGAAUCUGGUCCCAGACUAAACAUUUGGGCUGAUCAGUGACUGCGGCUGCUUGCAUGU	GCUGAUCAGUGACUGCGGCU	Real microRNA precursor	144	109	intron
miR_21	Zv8_NA10716:110398:110475:-	UCACGCUCUAUGACAUGGUGUGUUAUCCUGCUGGAAGUAGCCUUGAGAGGAUGAGUACACUGUGGUCAUUAAGUGAUG	AGAGGAUGAGUACACUGUGGUCA	Real microRNA precursor	374	108	intron
miR_22	19:46437146:46437226:-	AAAUUAGUGCAGUUGGGUACCGUUCAGGUUUUUACUGGUAUUGUACUUGUAAUGCGGCACUGGUAUCCAUCUGUACUUUUU	AAUGCGGCACUGGUAUCCAUC	Real microRNA precursor	355	97	intergenic
miR_23	5:8733083:8733158:-	AGUUGUGGACAGCUGGUGUCCUGCAGAGUUUAGAGUCAACUUCAACUAAACUCUGCAAGACAGCAGCAGUUCUAGA	AGCUGGUGUCCUGCAGAGUUU	Real microRNA precursor	345	85	intergenic
miR_24	6:23111365:23111441:+	AGUGGUACAGUUCGGUUUGGUACGCUUUUAUGGCUGUUUUCACUGUCAAAAGGCGUACCGAACCAUUCCGUACCACU	UCAAAAGGCGUACCGAACCAUU	Real microRNA precursor	253	78	intron
miR_25	9:42934682:42934764:+	UCAGUUUGUUUUCAGUAUUUUCUCUUGCUUGUUAAGAAUGUUUUGUGAGGAUCAAACAACAUGAGGAAUUGCUGAAUGUAUUG	AAACAACAUGAGGAAUUGCU	Pseudo microRNA precursor	108	72	intron
miR_26	20:49152815:49152892:+	CGUCUUUGUGAAGUUGAUCAUCUGAGCAGCGGGUCCGAAUCAGCGUUUGCUCACAUGAUCAGCCAAACAGCGGGUCGU	AAGUUGAUCAUCUGAGCAGCGG	Pseudo microRNA precursor	43	69	intron
miR_27	16:41053609:41053690:-	AAAUGUUUGAAACCUGUAACCAUUGACUUCUGUAGUAUUUGUUUUUUCUAUUGAACUCAUUGGUUACUUGUUUCCAGCUUUC	AACCUGUAACCAUUGACUUC	Real microRNA precursor	94	68	intergenic
miR_28	15:36078160:36078237:+	UGUGUUGCCUUAGAAACCAAGCAUGGGUGUGGCCUGAAUCCUCCAAUGGCGACCCAUCCUUGGUUUCUGAGGCUGUAC	GCGACCCAUCCUUGGUUUCU	Real microRNA precursor	104	64	intergenic
miR_29	13:16727013:16727088:-	CCCGGUACGGUACGGUUUGGUAAGCUUUUAUGGCUGUUUCCACUGUCAAAAGGCCUACCGAACCAAACUGUACCGU	CAAAAGGCCUACCGAACCAA	Real microRNA precursor	208	60	intron
miR_30	5:69745854:69745937:-	AAUGGUGGAAACCGGUAACCAUUGACUUCCAUAUUAUUGGACUUUCCUGCCAUGGAUGUAGAUGGUUACCAGUUUCCUACAUUU	ACCGGUAACCAUUGACUUCCAU	Real microRNA precursor	138	60	intron
miR_31	4:59306496:59306574:-	ACCUUUCGAGUCUUCUGGUUGUUGAGUCGUUCGUUCAUCACGCGACAGAAUAACUCAAACCGGAGGACUCGAGAGUUGA	AAUAACUCAAACCGGAGGACU	Real microRNA precursor	47	56	intergenic
miR_32	13:7617506:7617600:+	AAGCUGUUUGACCUAGACUAAAGCUGAGGCAGUUACAGGUGUGGGCAGUUAUGCAGCAGCUUAAUGCUCAUGUAUGAAACUGCAUACAAACAACU	AUGCUCAUGUAUGAAACUGCAU	It is not a pre-miRNA-like hairpin.	156	53	intergenic
miR_33	Zv8_NA1938:27321:27397:-	CGCUGUGCACGGAUAGAAUCAGCAGAGCGGGGAGCGCUCUCUCUCCCCGCUCCGCUGAUUCUCUCAAUGUACAGCGG	GGAUAGAAUCAGCAGAGCGGG	Real microRNA precursor	67	52	exon
miR_34	8:1976741:1976819:-	AUAUCACAUUUGUAGCACUGUGAUACUGGCUGUAUAUCGAUACAGUAUAUAGCCAUAUCGCACUGCUAUGAGUGUUAUA	UGUAGCACUGUGAUACUGGCU	Real microRNA precursor	53	50	intergenic
miR_35	4:53697044:53697119:+	AAGCUUAUCAGCAUUCGUGGUUCAGUGGUAGAAUCCUCGCCUGCCACAUGGUAGACCUAGAGUCGAUUCUUGGCUA	GCAUUCGUGGUUCAGUGGUA	Pseudo microRNA precursor	12	48	intergenic
miR_36	14:52851220:52851298:-	AUCUGCCAAUAGGGUGAGCAGAAUGAUCUUGUUUUUCCUUUUGACAUAAGAUUAUUUAGCUUCCCCCAUUGGGAGAUUA	AGGGUGAGCAGAAUGAUCUUGU	Real microRNA precursor	85	46	intron
miR_37	20:19639140:19639214:-	UGAACGCUAUUCGGUUUGGUACACUUUUAUGGCCGUUUCCACUGUCAUAAGGCGUACCGAACCGAACUGUACUGU	UCAUAAGGCGUACCGAACCGA	Real microRNA precursor	97	45	intergenic
miR_38	9:3854374:3854453:+	AUGUCUCGAGUCCUCGGGUUUGAGUCAUUCUGUCACGUGAUGAACGAACGACUCAAGAACCAGAAGACGUGAAAGGUGAA	ACGACUCAAGAACCAGAAGACGU	Pseudo microRNA precursor	42	41	intergenic
miR_39	2:57406742:57406816:+	GUUUCAAAUCACUUUGCUCACGUGACUUGGGUGUUUCAAAUAGCUUAAGUCAUGUGAUCUAGGGGAAUUUGAAUC	UAAGUCAUGUGAUCUAGGGG	Real microRNA precursor	84	39	intron
miR_40	21:27392182:27392277:+|21:27421590:27421685:+	GAAGAUUGGAAUCCUGUAACCGUUGACUUCCAUACUUCCAUGUUAGUUUUUCAGACUAUAAAGGUCAAUGGUUACAGGUUUUCAACGUUCUUCAAA	AUCCUGUAACCGUUGACUUCCA	It is not a pre-miRNA-like hairpin.	64	39	intron
miR_41	Zv8_NA3144:34565:34644:+	CGGUCUUGGAGGGCCGGUGUUCUGCUGAGUUUAGCUAGGGUUGGACCUAGACUCUCCAGUACACUGGCCCUCCAGGACCU	AGACUCUCCAGUACACUGGCCC	Real microRNA precursor	85	37	intergenic
miR_42	18:11034304:11034391:+	CACGCGGCCUCCGUUCUUGAGGUCUUGAGUGUUGGAACUGAAUUUGAUGAUGACGUUACACGAGAACACAAGGACACAAGAACGCAUA	UACACGAGAACACAAGGACACA	Pseudo microRNA precursor	29	35	intron
miR_43	1:55271067:55271146:+	UACAGUACAGUUUGGUUUGGUAUGCUUUUAUGGCAAAAGGCGUACAAGUCAAAAGGCGUACCGAACUGAACCACACAGUA	UCAAAAGGCGUACCGAACUGAA	Real microRNA precursor	41	35	intron
miR_44	1:815534:815614:-	UGUGACCCGGAUCACUGAGCUGAUGGAGACGACUGCAGCACACCUCAUCAUCUGCAUCAGCGGAGUGUGUCCGGGUCACAG	AUCACUGAGCUGAUGGAGAC	Real microRNA precursor	85	33	intron
miR_45	19:3148541:3148626:+	AAACGUAGGAAACCUGUAACCAUUGACUUUCUUAGUAAGAAUAACACAUACUCCGGAAGUCAAUGGAUACAGAUUUCUAACAUUUU	AACCUGUAACCAUUGACUU	Real microRNA precursor	41	32	intron
miR_46	21:25385786:25385876:+	GGAAGAGGAAAAGAGAAGAGUGAGCGAGUGAGCGUUUCCCUCUUUAUAUUUCUCUCUCGCUCUCGCUCUCUCUCUCUCUCUCUCUCUCUCU	AAGAGAAGAGUGAGCGAGUGA	Real microRNA precursor	149	32	intergenic
miR_47	Zv8_NA9378:18386:18466:+	AAUGGUACGAUACGGUUCCGUUUGGUAUACUUUUAUGGCCGUUUCCACGGUCAAAAAGCGUACCGAACCAUACCAUACCGU	UCAAAAAGCGUACCGAACCAU	Real microRNA precursor	116	32	intergenic
miR_48	24:36888097:36888173:+|24:36912560:36912636:+	UGGGUCCCUUGACUUGGUCUAAGCUCCUCAGUGUGAUGAUUAAACCUGAGGAGUUUAGAGCAAGUAAAGGGUCUUCA	UGAGGAGUUUAGAGCAAGUAA	Real microRNA precursor	129	31	intergenic
miR_49	4:52193679:52193757:+	GUCCUGCUUAUUCACUGUGGCGGAAAUGACCUCGGUAACAUAAAGAGUGUUAUACUUGCCGCAGUGAUGAAGCAGGACU	UUCACUGUGGCGGAAAUGACC	Real microRNA precursor	146	31	intergenic
miR_50	12:21026308:21026390:-	AGCUGGAAGCCUGUAACCAUUGACUUCCAUCGUAAUUGUUUUUCUUACUAUGGAAGUUAGUGGUUACAGGUUUCAGGUUUCUU	CUGUAACCAUUGACUUCCAU	Real microRNA precursor	22	30	intron
miR_51	6:21920452:21920530:+	ACCUCUCGAGUCCUUGGGUUUGAGUCAUUCUGUCACGUGAUGAACGAACGACUCAAGAGCCAGAAGACUUGAAAGGUUA	ACGACUCAAGAGCCAGAAGACU	Real microRNA precursor	59	30	intergenic
miR_52	4:63420363:63420436:-	CUGUUGUGGAGCCCGGAUAGCUCAGUUGGUAGAGCAUCAGACUUUUAAGCUGAGGGUCCAGGGUUCAAGUCCCU	GCCCGGAUAGCUCAGUUGGUAG	Pseudo microRNA precursor	25	28	intergenic
miR_53	24:37854348:37854424:-	UAAAACCAACAACACGGCUAGUGACUGGUCAAGGUUUACUUUCUUCUCCAGUCAUGGGUUGUGUGGUUGGUUCUGCA	AACACGGCUAGUGACUGGUCAA	Real microRNA precursor	55	27	intron
miR_54	4:18324651:18324730:-	AAUGGUGAAAAUGGGUAACCAUUGACGUCCAUAGUAGCACAAAUACUAUGGAAGUCAAUGGUAACCAGUUUUCAACAUUU	UGGAAGUCAAUGGUAACCAGUU	Real microRNA precursor	84	27	intron
miR_55	Zv8_scaffold3123:252688:252772:-	GUAAAUUCACCAACAUUCAAGCAGUAAGAGUUUCAUGUUGACUGGAUAAGUACGUGUUUUUGGUGUCUGGACAAGGUGAGGUAGU	GUGUUUUUGGUGUCUGGACAAG	Pseudo microRNA precursor	99	27	exon
miR_56	4:64148033:64148117:-	UUUACCUUUCGAGUCUUCUGGUUCUUGAGUCGUUCGUUCAUCAUGUGACAGAAUAACUCAAACCAGAGGACUCGAGAGUUGAAUA	UAACUCAAACCAGAGGACUCGA	Real microRNA precursor	23	27	intergenic
miR_57	3:15428547:15428622:-	AAAUAUGGACAAAUUCAAUUGUUGGGUUAAAAAUGUAUUGGAAAAUUUAACUCAGCAGUUGGACUCUUCCAUGUUC	AAAUUCAAUUGUUGGGUUAA	Real microRNA precursor	63	26	intergenic
miR_58	19:19027150:19027227:-	UACGGUUCGGUUUGGUUUGGAACGCUUUUAUGGCCGUUUCCACUGUCAAAAGCGUACCGAACCAAACUGUACCGUACC	CAAAAGCGUACCGAACCAAACU	Real microRNA precursor	48	26	intron
miR_59	13:16727013:16727088:-	CCCGGUACGGUACGGUUUGGUAAGCUUUUAUGGCUGUUUCCACUGUCAAAAGGCCUACCGAACCAAACUGUACCGU	UACGGUUUGGUAAGCUUUUAUG	Real microRNA precursor	78	25	intron
miR_60	20:19221967:19222056:-|22:27862497:27862586:-	AUUUUAAAGCUGCGUCAAUCAGCUGAUCUGUCUGCAAGCUGAGAUAUGAGUGAUCCGCUGAUGGAUUGACUGAUUGGCAUAGCUUUGAAA	UGAUGGAUUGACUGAUUGGCAU	Real microRNA precursor	101	25	intron
miR_61	Zv8_NA5428:1784:1858:-	GCAAUAUGGUUGUAUUUUGGCACUGGUAGGCGUGCCUUAGUGUCCACCAUCAGUGCUGACAUAUAGCCAUCUGGC	UGUAUUUUGGCACUGGUAGGCGU	Real microRNA precursor	87	25	intergenic
miR_62	7:47839870:47839961:-	UUCACGAGUCCUCUGCAGUCUUGAGUAUUAAAACUGAACUUUGGUAGUUGAAGAUGACGUUACACGAGAACACGAGGACACAAGAUCGCUGA	UACACGAGAACACGAGGACACA	Pseudo microRNA precursor	17	24	intron
miR_63	Zv8_NA2639:81298:81377:-	AUUCGUGCUUUAUGACAUGGUGCGUUAUCCUGCUGGAAGUAGCCAUCAGAAGAUGAGUACACUGUGGUAAAGGGAUGAAC	GAAGAUGAGUACACUGUGGUAA	Real microRNA precursor	40	24	intergenic
miR_64	6:11791150:11791235:-	GAGAGCUGGAAAUCUGUAACCAUUGACUUCAAUAAUAUUUGGUUUUCUUACUAUGGAAGUUAGUGGUUACAGGUUUCUAUUUUUCU	AAUCUGUAACCAUUGACUUC	Real microRNA precursor	60	22	intron
miR_65	Zv8_NA3847:74741:74819:+	UGUCUUAGGAGGUAUAUAUUUUGCGGUUUUUGUUUUUGCAAAUCCACCAGAGGCCGCUGUAUAUGCUUUUUGAGUCCAA	AGAGGCCGCUGUAUAUGCUUU	Real microRNA precursor	100	21	intron
miR_66	16:29168081:29168164:-	AUAUUAGAAAAAAAAACAGCCAUUGACUUCCAUAGUAUUUAUAUUGUUACUACUCUGGAUGUGAAUGGCUGCUUUUUCUGACAU	UCUGGAUGUGAAUGGCUGCUU	Real microRNA precursor	19	20	intergenic
miR_67	4:6011079:6011150:-	UGAGGGUAGCAGAGAGAAAUGUCUAUGGCUUGGGUGGCUGGAGUCAUUGAUAAUUCUCUUGGCUUUCCUCAU	AGAGAGAAAUGUCUAUGGCUU	Real microRNA precursor	40	20	intron
miR_68	5:18359808:18359885:+	GCUCAAAACCUGUAACUGUUGACUUCCAUAGCGUUUGUCUUUUCUUAAUAUGGAGGUCAAUGGUUACUGGUUUCCACC	UAUGGAGGUCAAUGGUUACU	Real microRNA precursor	23	20	intron
miR_69	5:50889104:50889185:-	AAUGUUGGUUGCUGGCAGCCAUUGACUUCCAUUGUAGGACAACAAAAUAUGAUGGAAAUCAAUGGAUCUCAGUAACCAGCAU	GAUGGAAAUCAAUGGAUCUCAG	Real microRNA precursor	36	20	intron
miR_70	17:15837423:15837502:+	AGAAUGUUGUAGACUAGUAGCCAUUGAGAUCUUUUUUUUCUAUUAUGGAUGUUAGUGGCUACUGGUUUCAAGCAUAUUUC	AGACUAGUAGCCAUUGAGAUCU	Real microRNA precursor	31	19	intron
miR_71	3:47034542:47034620:-	GCCCAGCCUAACCAAUGUGCGGACUACUGUUCAGCUGCAGCAUGAUGAACAGGUAGUCUGAACACUGGGCAGGCGAGGG	AACAGGUAGUCUGAACACUGGG	Real microRNA precursor	14	19	exon
miR_72	17:35180462:35180558:+	GUGAAAGGCUCAUCCUCAUGCCCUAAUCCUGUCAAAGAGUUUACCCACUGUAGUGAGAGCUUUGAAGGGAUUAGGGCAUAAGGAUGAACCCUUUCAA	AGGGAUUAGGGCAUAAGGAUGA	Real microRNA precursor	59	18	intergenic
miR_73	1:18274627:18274714:-	AAAUCAUUAAUAUGGGCUGAAUAUACACAAAUUAAACGUAUUAAUGUUCAACUUAAUUUGUUUAAAUUCAACCCAUAUAAAUAGUUUG	UAUGGGCUGAAUAUACACAAAUU	Real microRNA precursor	49	18	intergenic
miR_74	21:44265678:44265754:-	ACGUUAUUCUAAAGUUGCAACUAUUCCUCAUUUACUAACUUUAUAAAUGGAGAAUAGUUGCAACUUUAGAAUAACAU	AUGGAGAAUAGUUGCAACUUU	Real microRNA precursor	45	18	intergenic
miR_75	Zv8_scaffold3032:113901:113997:-	AUUGAAAAGAAGUAGUCAUUGACUUCCAUUGUAUUUUAUUUAUUUAUUUAUUUAUUUACAUUCCUUAUAUGGAGGUCAAUGGUUGCUGCUUUUCGUC	UAUGGAGGUCAAUGGUUGCU	Real microRNA precursor	10	18	intergenic
miR_76	13:8177567:8177649:-	UUCACCUUUCGAGUUUUCUAGUUCUUGAUUCGUUCAUUCAUCACGUGACAGAAUGACUCAAACCCGAUGACUUGAGAGUUAAA	AUGACUCAAACCCGAUGACUU	Real microRNA precursor	1	17	intron
miR_77	14:26202833:26202914:-	UAAGUUUGAAAUCUGUAAUCAUUGACUUCCAUAGGCAAAACAAAUACUAUGGAAGUCAAUGGUUACAGGUUUUCCAUUCAGG	GAAGUCAAUGGUUACAGGUUU	Real microRNA precursor	23	17	intergenic
miR_78	5:39862286:39862365:-	AGUGGUACGGUGCGGUUCGGUAUGCUUUUAUGGCCGUUUCCACUAUCAAAAGGCAUACUAAACCGAACCGUACCAUACCA	AAAGGCAUACUAAACCGAACCG	Real microRNA precursor	50	17	intron
miR_79	Zv8_NA8763:44008:44081:-	ACAGAGGACACGUGGGUGCUGAUGGAGGUGUCGCUGACGCCGCCCUCUCUAUAUUGUCGCCUAUGCGCGAAUAU	CGUGGGUGCUGAUGGAGGUGU	Pseudo microRNA precursor	9	17	intergenic
miR_80	7:26571998:26572082:-	UGUUUAUUCACGCCCUUAUCAUCUGGGCAAGGCUGUGUCUGUCAGUGACACUCUGACCUAUAUCUGGUAAGGGCAGAGGAAAUAA	CGCCCUUAUCAUCUGGGCAAG	Real microRNA precursor	39	17	intron
miR_81	Zv8_NA61:9448:9526:-	UACGGUACGGUUCGGUUUGGUACGCUUUUAUGGCCGUUUCCACUGUCAAAAGCGUACCCAACCAAACCGUACCGUACCA	UUCGGUUUGGUACGCUUUUAU	Real microRNA precursor	84	17	intergenic
miR_82	13:4160856:4160928:+	UGGUAUGGUACGGUUCGGUACGCUUUUAUGGCCGUUUCCACUGUCAAAAGACAUACCGAACCGAACCACUUUU	UCAAAAGACAUACCGAACCG	Real microRNA precursor	27	16	intron
miR_83	Zv8_scaffold3098:90527:90611:+	AAUGUUGGAAACCGGUAACCAUUGACUUCAAUUGUAUUAGUUUUUCCUUCCAUGAAAGUCAAUGGUUGCCGGUUUUCACCAUUUU	ACCGGUAACCAUUGACUUC	Real microRNA precursor	15	16	intergenic
miR_84	21:19584075:19584156:+	AUUUUCAACUGGGGAUAUAGCUCAGUGGUAGAGCGCAUGCUUCGCAUGUAUGAGGUCCUGGGUUCAAUCCCCAGCAUCUCCA	GGGGAUAUAGCUCAGUGGUA	Real microRNA precursor	4	15	intergenic
miR_85	5:1621017:1621098:+	AAUGAACAUGAUUCCUUCUAUCCCUGUGUGUCUGCAUCUCAUGACUUGCAGGGACGCUGGUCUCAGACAUCAUGCUUUUAUG	AGGGACGCUGGUCUCAGACAUCA	Real microRNA precursor	14	15	exon
miR_86	2:35918353:35918422:+	GCGCGAUUCUCGCAGCAGACGUUGAUACUCGCACACAUUCAGCGGAUCAACUGAUGCGACGCGCGCAGAC	CGCAGCAGACGUUGAUACUCGCAC	Pseudo microRNA precursor	11	15	exon
miR_87	15:43643166:43643249:-	UCGAAAGGGUACGGUUUGGUUCAGUACGCUUAUUGACAGUGGAAACGGCCUUAAAAUCGUACCAAACUGAACCGUACCACUCAG	AAAUCGUACCAAACUGAACCG	Real microRNA precursor	2	14	intergenic
miR_88	16:44627622:44627700:+	CUCUUUCUCUCUCGCUCUCCUUCGACUUGUUGUGACGCAGACAUAAAACACAGGGAGAUGGAGAGGGAGGGAGAUCCGG	ACAGGGAGAUGGAGAGGGAG	Real microRNA precursor	27	14	intergenic
miR_89	20:13494994:13495073:-|20:13608256:13608335:-	GCCAUCUGUCUGCCUGUCUGUGCCUGCUGUACAGGUGCAGGAAGUUCUGCACAGCAAGUGUAGACAGGCAGACAGACAAC	ACAGCAAGUGUAGACAGGCA	Real microRNA precursor	36	14	exon
miR_90	5:41358909:41358987:+|5:41360893:41360971:+|5:41749278:41749356:-|5:41857243:41857321:-	GUAUGUAAUAUUCCUGUUGUAUUCUUGUGGCAAUGAGUUGAUAUAUUGCCUCAUGAAAACAACAGAAAAAUCACAUGCA	UUCCUGUUGUAUUCUUGUGGCA	Real microRNA precursor	21	14	intergenic
miR_91	5:48344009:48344083:-	ACUGUACGGUUUGGUUCGGUACACUUUUAUGGCCAUUUCCACAGUCAAAAGGCGUACUGAACCAAACCGUGCAAU	CAAAAGGCGUACUGAACCAA	Real microRNA precursor	21	14	intergenic
miR_92	25:3980975:3981067:-	GGGAGAGAGCCCCGAGCUCAAGGGCUCCUCGAGCCCGGGGCUUCCUCCCGUUGGCAGAGAGAGUGGGGAGCCUGAGCUCGGUGGAUCUCAGAA	UGGGGAGCCUGAGCUCGGUG	Pseudo microRNA precursor	17	13	intergenic
miR_93	3:29548420:29548504:+	CAAUGGUGGAAAUCUGUAACCAUUGACUUUCAUUGUAGUUGUUUUUCUUUCUAUGGAAGUCAAUGGUAACCAGUUUUCAGCUUUC	AAUCUGUAACCAUUGACUU	Real microRNA precursor	13	13	intergenic
miR_94	3:15428547:15428622:-	AAAUAUGGACAAAUUCAAUUGUUGGGUUAAAAAUGUAUUGGAAAAUUUAACUCAGCAGUUGGACUCUUCCAUGUUC	UUAACUCAGCAGUUGGACUC	Real microRNA precursor	11	13	intergenic
miR_95	4:18324651:18324730:-	AAUGGUGAAAAUGGGUAACCAUUGACGUCCAUAGUAGCACAAAUACUAUGGAAGUCAAUGGUAACCAGUUUUCAACAUUU	AUGGGUAACCAUUGACGUCCAU	Real microRNA precursor	68	13	intron
miR_96	5:65240267:65240344:+|5:65324253:65324330:+	GAGUGGUACGGUUCGGUUUGGUGCGCUUUUAUGGCCGUUUCCACUGUCAAAAGGCGUAUCGAACUGAACCACACCACU	UCAAAAGGCGUAUCGAACUGAA	Real microRNA precursor	6	13	intron
miR_97	11:28725716:28725812:+	CAUUGGGUCCUUUGUUCUUGCAGUCUUGAGUAUUGGAAUUGAAUUUUGGCAGUUGGUGAUGACAUUACACGAGAACACAAGGACAUAAGAUCACUUA	UACACGAGAACACAAGGACAUA	Pseudo microRNA precursor	4	12	intron
miR_98	23:28319163:28319247:-	AAGAAUGUUGAAACCUAGUAACCAUUGACUUCCAUGAUAUUUCUUUCACUGCUAUGGAUGUCAGUGGUUACCAGUUUAUCAUUCU	AUGGAUGUCAGUGGUUACCAGU	Real microRNA precursor	30	12	intergenic
miR_99	6:32611632:32611717:+	GAAAGCUGAAAACCUGUAACCAUUAGCUUCCAUUGUAAGAAAAACAGAUACAAUGGAUGUCAUUGGUUACAGGUUUCCAGGCUGAG	AACCUGUAACCAUUAGCUUCCA	Real microRNA precursor	31	12	intergenic
miR_100	7:43110074:43110154:-	ACCGCUGUGUACGGAUAGAAUUAGCGGAGCGGGGAGCGCUCUCUCUCCCCACUCCGCUGAUUCUGUCAGUGUACAGCGGUC	ACGGAUAGAAUUAGCGGAGCG	Real microRNA precursor	16	12	intergenic
miR_101	8:32369334:32369424:+	GGCAGCACUUGAGGGAAUGGCAGCUCUGGAGAUGGCCUUUCAGGAGCAGGAACAGACUUUGAACUGGAAGCCAUCUUGUGAGCUGGCUGAC	GAACUGGAAGCCAUCUUGUGA	It is not a pre-miRNA-like hairpin.	53	12	intergenic
miR_102	13:13116855:13116936:+	GAAUGUUGGAAACCUGUAACCAUUAGCUUCCAUAGUAGCAAAACAUAUAAUGGAAGUCAAUUGUUACAGGUUUCCAGCUUUC	AACCUGUAACCAUUAGCUUC	Real microRNA precursor	30	12	intron
miR_103	12:35264305:35264382:-	UUAAAGAAUGUUGAAAACUAGUAGCCAUUGACUUGCUAUGAAUGUCAGUGGCUACAGAUUUCCAACAUUCUUCAAAAU	AGUGGCUACAGAUUUCCAACAU	Real microRNA precursor	47	11	intron
miR_104	17:9831696:9831772:+	GAAAACCUGUAAUCAUUGGCCUGAACAGUAUUUGUUUUUUCUAUUGUACUGUAGAUGUCAAUAGUUACAGAUUUUCA	AAUCAUUGGCCUGAACAGUAU	Real microRNA precursor	14	11	intron
miR_105	17:42369068:42369139:-	UGGAAACCUGUAACUACUGACUUCCUUAGUAUUUUUUCCACUACUGUGGAAGUCAAUGGUUUCAGGUUUUCC	CUACUGUGGAAGUCAAUGGUUU	Real microRNA precursor	4	11	intergenic
miR_106	1:59296790:59296873:-	GCUAUCUGAACUGUGGCCAGGCCCGUUUCCAGAUCAAUAGAGAAGUGUGAGGCUCUGAAUCGGGCUCUGGCAUGGUUCAGUUGG	CUCUGAAUCGGGCUCUGGCAUG	Real microRNA precursor	1	11	intron
miR_107	5:69745854:69745937:-	AAUGGUGGAAACCGGUAACCAUUGACUUCCAUAUUAUUGGACUUUCCUGCCAUGGAUGUAGAUGGUUACCAGUUUCCUACAUUU	UGGAUGUAGAUGGUUACCAGUU	Real microRNA precursor	11	11	intron
miR_108	8:48521786:48521862:-	GAAAGCUGCAGACCUGUAACCAUUGACGUCUGUUUUUUUUCCCUAUGGAAAUCAAUGGUUACAGGUUUUCGGUUUCU	GACCUGUAACCAUUGACGUCU	Real microRNA precursor	6	11	intron
miR_109	Zv8_NA8945:2800:2878:+	ACCUUUCGAGUCUUCUGGUUCUUGAGUCGUUCGUUCAUCAUGUGACAGAAUGACUCAAAUUCGAAGACUCAAGAGAUGA	AUGACUCAAAUUCGAAGACU	Real microRNA precursor	42	11	intergenic
miR_110	15:6607007:6607082:-	AGUGGUACGGUUCGGUUCUGUACGCUUUUAUGGCCGUUUCCACUGUCAAAAAGCGUACCGAACUAAACUGUACCAC	UCAAAAAGCGUACCGAACUAA	Real microRNA precursor	24	10	intergenic
miR_111	20:70271:70358:-	UGCCAAAAAAGUGGUUCGGUUCGGUAAACGGCCUUUUGACAGUGGAAAUGGCCAUACAAGCGUACCAAACCGAACCAUACCGUACUGC	AAGCGUACCAAACCGAACCAU	Pseudo microRNA precursor	21	10	intergenic
miR_112	Zv8_NA1993:2942:3018:+	GGUGGUCCUCCAGGAAUGUGAUUGAGAAGCAUUGGUCUAGAGCAGUGUUUCUCAACCAUGUUCCUGUAGGACCACCG	CAGGAAUGUGAUUGAGAAGCAU	Real microRNA precursor	18	10	intergenic
miR_113	Zv8_NA2201:28148:28224:-	CUUCACGUUCGCGCUGCUCUGUUGCCCGUUUCCCCUUGCUCUGGGUCACGGGACGCAGGGCACGCACGGGCCUGACG	UCACGGGACGCAGGGCACGCAC	Real microRNA precursor	59	10	exon
miR_114	Zv8_NA3121:8742:8836:+	UUCGCGCUCCAGUCCGUGUGUCUGUGUUUGCACUGGGUGAAGAGCGGUAAACUGAGCGCAAACCAAGCACAGAUACACGGAGACUGAAGCGCGAA	AGCACAGAUACACGGAGACU	Real microRNA precursor	11	10	intergenic
miR_115	10:7075795:7075875:-|10:7181680:7181760:-	AUGCUGGAAACCUGUAACUAUUGACUUCCAUUGUGUUUGUUUUCCUACUGUGGACAUUAAUGGUUACAGGUUUUCAGAUUU	GUGGACAUUAAUGGUUACAGGU	Real microRNA precursor	6	9	intergenic
miR_116	18:49241044:49241129:+	CUCGGGCUGGACUCUUCACUCGUCUGUGUUCAGCUCUGGAUGAUGUGAUGCUGAACACGGCCCUGAGUGAGGGAUUCUGGCCUGAU	ACUCUUCACUCGUCUGUGUU	Real microRNA precursor	35	9	intergenic
miR_117	23:23738013:23738091:-	CUGAGUCAAUGUGAGUCUGUCUUUUGGUUCAUGUCCACUUUCAUCCAUGAGCAAAUGACAGGUACUCGAUGUGUCUCUG	UGAGCAAAUGACAGGUACUCGA	Real microRNA precursor	18	9	intergenic
miR_118	23:41924082:41924167:-	AAGUAUCCUCAGCUGUAUCCUAUUUAGACUUUACCGUGCUGCAGGAGAGUGUGAAGUCUAGAUGCGAUACAGAUGAGGAUACUCAC	AGCUGUAUCCUAUUUAGACUU	Real microRNA precursor	12	9	intron
miR_119	8:20531108:20531181:+	GACUUUUGGAAACCUGUGACUAUUGACUUCCAUAUUUGUUUUGGAUGCCAGUGGUUACAGGUUUCCAACAUUCU	AACCUGUGACUAUUGACUUCCA	Real microRNA precursor	14	9	intron
miR_120	9:10864750:10864825:-	GGCCUGUUCACACAUACAGACCUUUCUGGAAAAUUGCCAGUCAUUUUCCAGAAAGUUCUGUAUGUGUGAAAGGGGA	UUCCAGAAAGUUCUGUAUGUG	Real microRNA precursor	2	9	intron
miR_121	9:13517228:13517308:-	AAAAUCCAGGGAACAGCCCUGAAAUUCAGACAGCUGUGCAGUGACUUCAUGUCUGAAUACACGGACUGCUCCCUGGAUAUU	UCUGAAUACACGGACUGCUC	Real microRNA precursor	16	9	intergenic
miR_122	9:15824635:15824710:-	AGUGGUACAGUUCGGUUUAGUAUGCUUUUAUGGCCGUUUCCACUGUCAAAAGGCGUAUAGAACCAAACCGUACCAU	CAAAAGGCGUAUAGAACCAA	Real microRNA precursor	7	9	intron
miR_123	Zv8_NA1661:2753:2827:+	CUUGGUUUGGAUCAGGAAUGGUGGGAAAUGGCUGCCGAGAGAGUUAGUUCCUCUUCUUCCUGUGCCAGACUGAGU	AUCAGGAAUGGUGGGAAAUGGCU	Real microRNA precursor	36	9	intergenic
miR_124	Zv8_NA866:3360:3446:+	GAAAAACAGGUAACCACUGACUUUCAUAGUAAAAAAAAAAAAAAACAGAUACCAUGAAAGUCAAUGGUUACAGGUUUCCAACAUUUU	AAAGUCAAUGGUUACAGGUUU	Real microRNA precursor	16	9	intergenic
miR_125	9:7083856:7083934:-	CCUACCAAUGAUCAUUUUUGUGACUAUGCAACUGGACCCAGACUACUAGCUGCAAAUCACAAAAAUGACACUGGGAGGU	AUCAUUUUUGUGACUAUGCAAC	Real microRNA precursor	43	9	exon
miR_126	10:25196984:25197077:-	UUCACCUUUCGAGUCUUCUGGUUUUUGAGUCAUUCGUUCAUCAAGUGACAGCAUGUGAAGAGGGAUGACUCAAACCCGAGUACUCAAGAAAUGA	AUGACUCAAACCCGAGUACU	Real microRNA precursor	0	8	intergenic
miR_127	12:18966161:18966243:+	GAAAGCUGGAAACUUGUAACCAAUGACUUCCAUAGUAUUUGUUCUUUUCUGCUAUGGAAGUGGUUACAGGUUUUCAUAUUUCU	AACUUGUAACCAAUGACUUCCA	Real microRNA precursor	16	8	intergenic
miR_128	17:21226915:21227007:+	CACUGCAGAGCCAUUUGGGCAGAGCUGAGCUCCAGUGAGGGGCUCAUGCUCCCCCUGGCUGGAGCGCAGCUCUGCUCAAAUGGCUCUGCAGCG	AGCGCAGCUCUGCUCAAAUGG	Real microRNA precursor	17	8	intron
miR_129	24:4096331:4096410:-	UUGGUCGCUGAUUGCCAUUGACUUCUAUAGUAUUAAUUUAUUUUUAUCCUACUGUGGAAGUCGAUGGGUUCCAGCAACCA	CUACUGUGGAAGUCGAUGGGUU	Real microRNA precursor	30	8	intergenic
miR_130	5:67704711:67704787:+	AAAGCUGAAAAUCUGUAAUCAUUGACUUCCAUAGGAAAUUCCAUGUGUGAGUCAAUAGUUACAGGUUUCCAGCUUUC	AUCUGUAAUCAUUGACUUCCAU	Real microRNA precursor	10	8	intron
miR_131	5:34372571:34372659:-|5:34403598:34403686:-	UUGUGAGGCUGAGAGGUCACGCGAGUGGUGGCAGGGUUACCACAAACUAACCGAAUCUUCCAUCAGUCACGUGACCUACCAGCAUCAUA	UCCAUCAGUCACGUGACCUAC	Real microRNA precursor	21	8	intergenic
miR_132	5:70957661:70957734:-	CAUCAGCUGGUUCUAUCCUCAAUCACUGGAACACUGUUUAAUUAGCUUUCAGUUUGGUGUAAAACUAGCUUUAA	UUCUAUCCUCAAUCACUGGAACAC	Real microRNA precursor	8	8	exon
miR_133	7:65657012:65657085:-	UGAAAUGGACAUGUUAGCCGUGCUAUCCCGGGCUGCUUCGGCCGUGGGUUGGAGAUGGUUUAUACCCCAGCUUC	GUGGGUUGGAGAUGGUUUAUA	Pseudo microRNA precursor	3	8	intergenic
miR_134	Zv8_NA439:2096:2170:-	AAUGAGUGGUACGGUUCAGUACGCUUUUAUGGCCGUUUCCACAGUCAAAAGGCAUACCGAACCGUACCCCUUUUU	CAAAAGGCAUACCGAACCGU	Real microRNA precursor	58	8	intergenic
miR_135	Zv8_NA9378:44476:44552:+	UGUGGUACGGUACGGUUCGGUUUGCUUUUAUGGCUGUUUCCACUGUCAAAAGGCAUACCGAACCGUACUGUAUUACU	UCAAAAGGCAUACCGAACCGUA	Real microRNA precursor	59	8	intergenic
miR_136	22:33407449:33407528:+	UACGGUACGGUUCGGUUUGGUAUGCUUUUAUGGCCGUUUCCACUGUCAAAAAGCGUACCCAACCAAACCGUACCGUACCA	UUCGGUUUGGUAUGCUUUUAUG	Real microRNA precursor	21	8	intron
miR_137	22:41335587:41335675:+	GAAUGUUGGAAACUGGUAACCAUUGGCUUCUGUUGUAGAAAAAGCAAAUACUAUGUAAGUAAAUGGUUACCGGUUUUCAACAUUCUUCA	AACUGGUAACCAUUGGCUUCU	Real microRNA precursor	14	8	intergenic
miR_138	23:6628849:6628923:+	UGCUGGAAAACUGUAACCAUUUACUUCAUAGUAAAAACAAAUACUAUGGAAGUGAAUGGGUACAGGUUUCCAGCU	AUGGAAGUGAAUGGGUACAG	Real microRNA precursor	27	8	exon
miR_139	23:37416655:37416734:+	AUUCGCGCUUUAUGACAUGGUGCGUUAUCCUGCUGAAGGUAGCCAUCAGAUGAUGAGUACACUGUGGUCAUAAAGAGAUG	AGAUGAUGAGUACACUGUGGUCA	Real microRNA precursor	24	8	intergenic
miR_140	23:3357178:3357256:-	GCUUCGCCUAUGGAGAAUGGAGAUGGGGAGCGUCCCAAAUCUGCUUCCCGCUCUCCAUCACCUCAGGCUGAACAGAGCA	UGGAGAAUGGAGAUGGGGAG	Real microRNA precursor	24	8	exon
miR_141	7:33432156:33432236:+	GUGACUGUGCUGAGGAUGAGGCUGAAGGCCACUGAGCAUGUGCAGUAAGUCUCCUGCAGCUACUUCAUCUUCCUGCACUGU	UCUCCUGCAGCUACUUCAUCUU	Pseudo microRNA precursor	26	8	intergenic
miR_142	7:58082669:58082753:+	AAAAACGAAAAUCUGUAAUCAUUGACUUCCAUGGUAUUUGCAUUUCCUACAAUUAAAGUCAAUGGUUACAGGUUUCCAGCAAGUA	AUCUGUAAUCAUUGACUUCCA	Real microRNA precursor	10	8	intergenic
miR_143	9:7772141:7772216:-	AGUGGUACGGUCCGGUCGGGUAGACUUUUAUGGCUGUUUCCACUGUCAAAAGGCAUACCGAACCGUACCGUACCAC	UCAAAAGGCAUACCGAACCGU	Real microRNA precursor	59	8	intergenic
miR_144	13:48549873:48549969:+	GAAAUUUUAAAUCCUGUAACCGUUGACUUCCACUUUAUUAUUAUUCUUCUUCUAGGAAAAUAAAUGGAAGUCAAUGGAUACAGGUUUUCAGCUUUCU	GAAGUCAAUGGAUACAGGUUU	Real microRNA precursor	22	7	intergenic
miR_145	17:35112549:35112620:+	GGGGGUGGGAUGGGGGACUCAACAAGCAGAUUCUGAUACCGUGGUCUGCUUGUCUGUCCCGCGCAGGCUCUG	UGGGGGACUCAACAAGCAGAUU	Real microRNA precursor	20	7	exon
miR_146	1:876496:876574:+	CCAAUCGCUGAGGAGAACAAGGACGAAUGUUUUGUGGCUGAAUCAUGGCAAUGUUUGUUCUUGAUCUUCAAGGACUGGA	AGGAGAACAAGGACGAAUGUUU	Real microRNA precursor	30	7	exon
miR_147	20:35384713:35384785:+	UGAAGGCUGAAAACCUUUAACCAUUGACUUCCAAACAUAUACUAUGGAAGUGGUUACAGGUUUUCAACAUUCU	UAUGGAAGUGGUUACAGGUUU	Real microRNA precursor	28	7	intron
miR_148	3:32196342:32196424:+	UAACACUGGAAAAUGGCAGCCAUUGACUUCCAUGUGUUUUUUAACCAACUUUGGAUGUCAGUGGUUACCAGUUUCCAAAAUAC	UGGAUGUCAGUGGUUACCAGUU	Real microRNA precursor	8	7	intergenic
miR_149	4:39944780:39944855:-	CAUGGCCCACUUGAGCGCAAGGAACUCCAGCUUCAUUAAACUGUAGUUAGAGGUAUUGCGCUCAGUGGGCCUAAGA	UUGAGCGCAAGGAACUCCAGCUU	Real microRNA precursor	0	7	intergenic
miR_150	3:37067587:37067666:+|7:601098:601177:+	AACACGGUUUUGCUUUGCGUGUGGUCGGUGUUUAGAGUUUAUAAAGGACGCGGACCAGACGGAAACGCCAGACAUGCUGC	UGCUUUGCGUGUGGUCGGUGU	Pseudo microRNA precursor	26	7	intron
miR_151	7:62810544:62810615:-	CCUUGCCCUCAGUGUCUUGGGUUUUUCAUGAAGAAAGACUUAUGGAAACACUCAAAGGCAUGCAGAGCAGAG	UGGAAACACUCAAAGGCAUG	Pseudo microRNA precursor	4	7	intergenic
miR_152	8:17302537:17302616:+	UGUUUUCACUGAAUAAAGCCCUUCAGACUUCACUCUGCUUCACGUUCAGCUGUAGUCUGUAAGGCUUUAUUUUGAGAGAA	GCUGUAGUCUGUAAGGCUUUAU	Real microRNA precursor	10	7	intergenic
miR_153	9:33958140:33958225:-	ACUGAGCGGUUCGGAAUGGUAUGCAUUUAUGUCCUUUUCCACUGUCAAAGGUACCUAAAAGCUAACCAUUCUGUGCCACUUUUUGG	UCGGAAUGGUAUGCAUUUAUG	Real microRNA precursor	21	7	intergenic
miR_154	Zv8_scaffold3049:332086:332163:+	GUCAUGGCCCACUUGAGCGCGAGGAACUCCAGCUUCAUUGAACUGUAGUUAGAGGUAUUGCGCUCAGUGGGCCUAAGA	UUAGAGGUAUUGCGCUCAGU	Real microRNA precursor	17	7	intergenic
miR_155	1:16337636:16337720:+|1:16342496:16342580:+	UUCACCUUUCAAGUCUUCUGGUUCUUGAGUCGUUCGUUCAUCAUGUGACAGAAUGACUCAAACACAAAGACUCGAGAGUUGAAUG	AAGUCUUCUGGUUCUUGAGUCG	Real microRNA precursor	10	7	intergenic
miR_156	21:8969274:8969354:+	AAGAAAGCUGGAAACCUGUAUCCACUGACUUACAUAUUCAUAUUACUAUGGAAGUCAGUAGAUACAGGUUUCCAGCUUUCU	GAAGUCAGUAGAUACAGGUUU	Real microRNA precursor	8	7	intron
miR_157	21:13208793:13208869:+	CGCUGUGUACGGAUAGAAUCAGUGGAGCGGGGAGCGCUCUCUCUCCCCGCUCUGCUGAUUCUGUAAGUGUACAGUGG	GGAUAGAAUCAGUGGAGCGGG	Real microRNA precursor	10	7	intron
miR_158	3:52882445:52882526:+	GCUCAAAACCUCUUAACCAUCGACUGCCAUAGUAGGAAAAACAGAUGCUGCGGAAGUCAGUGGUUACAGGUUUUGAGCAUUG	GAAGUCAGUGGUUACAGGUU	Real microRNA precursor	10	7	intron
miR_159	6:40879995:40880079:-	AAAUGGUCCCCCCUGUUGACUCUCAUCUAGUAUUGAAAUGCUCUGCAAUUGUUUCUCUAUUUGACUGUCAGCAUGGUGGAAUAUU	UCUCUAUUUGACUGUCAGCAUG	Real microRNA precursor	8	7	intron
miR_160	21:23674288:23674358:+	ACAGUUAAGGUGGGUGGAGUAGUAUAACAAUAUGCCACGUGUUGUUAUGGUAUUCCACCUUCCCUGGCGUG	UGGGUGGAGUAGUAUAACAAUA	Real microRNA precursor	4	6	exon
miR_161	22:25111816:25111893:+	ACACACACACACACACACACACACACAUUGCUCGACUUUUCCUUGGUGGAUUGUGUAUGUGUGUGUUUGUGUGUGCAC	UGGAUUGUGUAUGUGUGUGUUU	Real microRNA precursor	7	6	exon
miR_162	24:1598735:1598808:-	GCUGAAAACCUGUAACAAUUGGCUUCCAUAGAUGAAAAGCAAAUACUGUGGAAGUCAAUGGUUUCAAAGUCAAG	UACUGUGGAAGUCAAUGGUUU	Real microRNA precursor	2	6	intergenic
miR_163	24:6716579:6716656:-	GGACCUGUUCACACAUACAGACCUUUCCAGAAAAUUGCCGAUGAUUUUCCAUAAAGGUCUGUAUGUGUGAAAGGGGCU	UUCCAUAAAGGUCUGUAUGUGU	Real microRNA precursor	0	6	intron
miR_164	24:37854348:37854424:-	UAAAACCAACAACACGGCUAGUGACUGGUCAAGGUUUACUUUCUUCUCCAGUCAUGGGUUGUGUGGUUGGUUCUGCA	UCCAGUCAUGGGUUGUGUGGU	Real microRNA precursor	0	6	intron
miR_165	3:57702638:57702716:+	UAGCACCUGUCAGCUGUAAUUAUGGGAUAAACUGGAUCAUUUGGAGCUUUUGUCCGCUAAUUUCAGCUUCCGGGUGUAA	CAGCUGUAAUUAUGGGAUAAAC	Real microRNA precursor	9	6	intergenic
miR_166	3:323625:323700:-	GCCGGUGGCUGUGUUCACUGCGGUCCGGUGUUGCAGCUGCUGAAGCCCGAGCUGAGGAGAACACACCGACCGGCAC	GCCCGAGCUGAGGAGAACACAC	Real microRNA precursor	17	6	intergenic
miR_167	4:26878840:26878921:+	CACCAACAGCUGCCUGAACCCGGUGCUGUACUGUCUGAUCCGGCAAGAGUACCGCACUGGACUCAAGAAGCUGCUGUUUAGA	UGCCUGAACCCGGUGCUGUACU	Real microRNA precursor	10	6	intergenic
miR_168	5:22749022:22749116:+	UUCACCCUUCAAGUCUUCUGGUUUUUGAGUUGUUUGUUCAUCAUGUGACAGCAUGUUAAGAGAGAUGACUCAAACCCGAAUACUCGAGAAAUAAA	AUGACUCAAACCCGAAUACUC	Real microRNA precursor	0	6	intergenic
miR_169	5:40588760:40588856:-	CUAGGAGAGAGCCCCGAGCUCAAGAGAUCCUCGAGCCUGGGGCUUCCUCCCGUUUGCAGAGCGAGAGGGGAGCUUGAGCUCGGUGGAUUUCAGAACU	AGGGGAGCUUGAGCUCGGUGGA	Real microRNA precursor	6	6	intergenic
miR_170	5:47540247:47540342:-	AGUGGUACAGUACGGUUUGGUAUGCUUUUAUGGUCGUUUCCACUGUCAAAAGGCACCUAACAGCAAACCAUACCGUACAACUUUUUGGGUACCCUU	UACGGUUUGGUAUGCUUUUAU	It is not a pre-miRNA-like hairpin.	16	6	intron
miR_171	5:66695554:66695633:-	GUAUCCUCAGCUUUAUCCUAUCUAGACUUUACCCUCUCCUGCAGCAUGGUGAAGUCUAGAUGGGAUUCAGCUGAGGACUU	UGAAGUCUAGAUGGGAUUCAG	Real microRNA precursor	9	6	intron
miR_172	8:1876635:1876707:-|8:1915102:1915174:-	UGGUACGGUACAGUUUGGUACGCUUUUAUGGCCGUUUUCACUGUCAAAAGGCAUACUGAACCAAACCGUACCG	UGUCAAAAGGCAUACUGAACCA	Real microRNA precursor	7	6	intergenic
miR_173	Zv8_NA4967:7320:7407:-	AGCAGCUUAACGCGGUUUUGCUUUACGUGUGGUCGGUGUUUAGAGUUUAUAAAGGACGCGGACCAGACGGAAACGCCAGACAUACUGC	CGCGGACCAGACGGAAACGCCA	It is not a pre-miRNA-like hairpin.	20	6	intergenic
miR_174	Zv8_NA866:3360:3446:+	GAAAAACAGGUAACCACUGACUUUCAUAGUAAAAAAAAAAAAAAACAGAUACCAUGAAAGUCAAUGGUUACAGGUUUCCAACAUUUU	UAACCACUGACUUUCAUAGUAA	Real microRNA precursor	3	6	intergenic
miR_175	13:17195134:17195215:+	AAUGCUCAGAUGCUGGGCUGAAAUAAGUGGUUAUUUGAGCUACUGUUGCCUUUUGUUUCAGCUGGAAGCAGUCUGGCCAUUU	UGCUGGGCUGAAAUAAGUGG	Real microRNA precursor	5	6	intron
miR_176	14:3120612:3120691:+	UGGACACCCGUAACCAUUGACUUUCAUAGUAGGAAAAAACACAUACAAUGGAUGUCAGAAGUUACAGGUUUUCACCCUUU	UGGAUGUCAGAAGUUACAGGUU	Real microRNA precursor	21	6	intron
miR_177	16:42165728:42165811:-	AAUAAUCUGGCAAAGGGGUUAGCAAAAUAAUCUUGUUUUUUCUUUUGACAUAAGAUUAUUUUGUUUACUCUGUCGGCAGAUUAU	AGAUUAUUUUGUUUACUCUGUC	Real microRNA precursor	4	6	intron
miR_178	2:57907715:57907798:-	UGCGAGAUGUGUGUGUGUAUCGUCAUCUCUGCUGUUCAUAAUACAAUAUAGAACAGUGAAAGACGAUCACUCAAUAAAACCCGC	ACAGUGAAAGACGAUCACUCAA	Real microRNA precursor	4	6	intergenic
miR_179	5:43938129:43938211:+	GAGUCUAAUAAUGGAGUUUUCACACUUGGAAUGUUUGGUUUAUAUUAAAAAAACAAAUUCUGGUGUGAAUGCUCUGUUAGUCU	CAAAUUCUGGUGUGAAUGCU	Real microRNA precursor	4	6	intron
miR_180	5:70388430:70388516:+	AUAAUGUCGAAAACCUGUAGACAUUGACUUCUAUAGUAUUCUUUGUUCUUACUAUGGAAGUUAGUGGUUACAGGUUUUCACCAUUCU	UGGAAGUUAGUGGUUACAGGUUU	Real microRNA precursor	8	6	intergenic
miR_181	Zv8_NA10335:29147:29219:-	CUGAAGCCCUAUUUAGAGCAAUAGCCCGUUUCACUGAGUGGUACGGUUUGGUAUGCUUUUAUGGCCGUUUCCA	UACGGUUUGGUAUGCUUUUAUG	Pseudo microRNA precursor	16	6	intergenic
miR_182	Zv8_NA1664:115354:115433:-	UGUUCGAAACUUUUAACUAUUGACUUCCAUAGUAGGAUUAACAAAAUACUAUGGAUGUUAGUGGUUUAAGGUUUCUAACU	UAUGGAUGUUAGUGGUUUAAG	Real microRNA precursor	10	6	intergenic
miR_183	10:14745525:14745607:-	UGAUAGAAGUGAUGGAAUGGGACGACAAAGCCAAAAAAACAUACUUCUUUGCUUUUAUCGCCUUGUUCCAUUCCAUCUGUCAC	GAUGGAAUGGGACGACAAAGCC	Real microRNA precursor	23	5	intron
miR_184	12:35264305:35264382:-	UUAAAGAAUGUUGAAAACUAGUAGCCAUUGACUUGCUAUGAAUGUCAGUGGCUACAGAUUUCCAACAUUCUUCAAAAU	UUGAAAACUAGUAGCCAUU	Real microRNA precursor	25	5	intron
miR_185	13:42056232:42056308:-	ACAGCUUUGGCUGGAAGUUAGUGAGAAUUAUUUCUGCAAUUUGUAAAUAAUUCUUAUUAACUUCCGACUGAAUCUGU	CUGGAAGUUAGUGAGAAUUAUU	Real microRNA precursor	9	5	intron
miR_186	17:6275037:6275112:+	CCUGAAGGUCUGAGUCCUGUUUUAGCAGAGUUUAUUUAUCAUUUGAGCUUUGCUGUGACUGGAUCUGAUCUACCGC	GCUUUGCUGUGACUGGAUCU	Real microRNA precursor	3	5	exon
miR_187	19:3148541:3148626:+	AAACGUAGGAAACCUGUAACCAUUGACUUUCUUAGUAAGAAUAACACAUACUCCGGAAGUCAAUGGAUACAGAUUUCUAACAUUUU	AAGUCAAUGGAUACAGAUUU	Real microRNA precursor	27	5	intron
miR_188	19:13048340:13048419:-	UUACAUAAGAAGCGAGACUAGAGUCACAUCCUGACGUUGCUCGUUGUCUUGGUGUGCUAUAGUACUCGCAGAAUAACCUC	AGCGAGACUAGAGUCACAUCCU	Real microRNA precursor	7	5	exon
miR_189	19:31764418:31764494:-	CAUUAUUUUGAAUCGCUGACAGCUCCAGAUAUUUAACCUGUCAAUUAUCUGACGGGUGUCGGUGACUCAUUAACGAU	UCUGACGGGUGUCGGUGACU	Real microRNA precursor	3	5	intron
miR_190	20:2956217:2956307:+	AAUGUCAGAAACCUGUAACCAUUGACGUCUGUGUUUUUCCCUACUAUGGAAGUGAAUAGUUACAGGUUUCCAAAUAUCUUCUGUGGUGUUG	ACCUGUAACCAUUGACGUCUGU	It is not a pre-miRNA-like hairpin.	5	5	intergenic
miR_191	20:34689379:34689463:-	GAAGAAUGUUGUAAACCGGUACCCAUUGACAUCCAUGGUAGAAAAAAUACUAUAGGAUCAAUGGCUACUGGUUUCCAGCAUUCUU	AGGAUCAAUGGCUACUGGUUUC	Real microRNA precursor	9	5	intron
miR_192	21:27976755:27976835:+	AGUUAACAAACUGGUGAGCUACUUCUAUGAGUAUUUGUGUAAUAAAGUAUAUUCAAGUAGUUGCUCACAUAAAUUUUUUAC	AUUCAAGUAGUUGCUCACAUA	It is not a pre-miRNA-like hairpin.	2	5	exon
miR_193	22:18411426:18411502:-	UAGUUUAUACAUUCGGUUCUCUAGCUUUAUGAUAUCACAUAAACUCAUACAGCUAGAUAACCAAAGAGAAAAACUAA	AUUCGGUUCUCUAGCUUUAUGA	Real microRNA precursor	7	5	exon
miR_194	23:7545912:7545987:+	AGUUGCUACUAGAUUUAGCACACUUCUGGCAUAUAUUAUCAUGUUGUUAGUAGUGUGCUAAGUCAUGCUAGCAGUG	AGAUUUAGCACACUUCUGGCAU	Real microRNA precursor	5	5	intergenic
miR_195	23:1456735:1456812:-	CCCAGAUGUUAAUUAUUGAUAUGUGGGCCAGAUGUAAAAUGUAGUAUUUGGCCCAGAUGUUAAUAAUUGAUAUGGGGA	AAUUAUUGAUAUGUGGGCCA	Real microRNA precursor	22	5	intergenic
miR_196	23:31288898:31288986:-	CAAUUUAUACAGGCUGAAUUUAAACGAACAAAUUAGGUUGAACAUUACUAAAUUUUAUUUGUUUGUUAAAAUUCAGCCCGUAUAAAUGG	AGGCUGAAUUUAAACGAACAA	Real microRNA precursor	4	5	intergenic
miR_197	2:24186427:24186518:+	AGAAAAAAUCGAGACUCAUCAGACUAGGCAAUGUUUUUAGGCAAUGUUUAUCUUCUAUUGUCCAAUUUUGGUGAGCCUGUGCGAAUUGUAGC	GAGACUCAUCAGACUAGGCAAU	Pseudo microRNA precursor	8	5	intron
miR_198	2:51558158:51558237:+	AUGGCAGGAUUUGAAUCACUGACAGCUCCAGAUAUUGACCAUGCCAAAUAUCUGACGGGUGUCGGUGACUCAUCUGCAAU	AUCUGACGGGUGUCGGUGACU	Real microRNA precursor	3	5	intergenic
miR_199	2:57998805:57998894:+	UCAUUAUGGACUCAAACACACACACAUACAUUGAAUGUUAUUGAAAUGUGUGCGUGUGUGUGUGUGUGUGUGUUUCAGUUUCAAUAAGGC	UGUGUGUGUGUGUGUGUUUCAGUU	Real microRNA precursor	12	5	intergenic
miR_200	2:6635676:6635751:-	UCAAAAAGACCUACAUACAGAACUUUCAGGAAAAAUGUCGGUAAUUUUCCAGAAAUGUCUGUAUGUGUCAUCGACU	UUCCAGAAAUGUCUGUAUGU	Real microRNA precursor	0	5	intergenic
miR_201	4:7763992:7764071:-	GCUCACCAGGACGAGAGCUGGGGUCUUGCUGGAAGAGCUGGUUCAGGUCCCGCUGGAUCCGCAGCUCGUCCUGGAGGGCC	ACGAGAGCUGGGGUCUUGCU	Real microRNA precursor	3	5	exon
miR_202	4:43288764:43288836:-|4:43291320:43291392:-|5:53917523:53917595:-|5:53920932:53921004:-	GCUGUGGCUCCUAUGAGACAGCUUGGGUCAGGCAAGCAUGUCAGGAUGACCGAGCGGUCUAAGGUGCUGCAUU	CAGGAUGACCGAGCGGUCUAAG	Real microRNA precursor	2	5	intergenic
miR_203	7:11295038:11295130:-	AGCAAUUAUAUAGGCUGAAUUUAAACAAACCAAUUUAGUUAAAAAUUAGUAAAUUUUAUUUGUUUGUUUAAAUUCAGCCCAUAUAAAUUGUUU	UAGGCUGAAUUUAAACAAACCA	Real microRNA precursor	22	5	intron
miR_204	7:54900867:54900944:-|7:55012215:55012292:-	UCACUCGAGUCCUCGGGUUUGAGUCAUUCCGUUACGUGAUGAAUGAACGACUCAAGAGCCAGAAGACUCGAAAGGUGA	CCUCGGGUUUGAGUCAUUC	Real microRNA precursor	7	5	intergenic
miR_205	8:23065849:23065923:-	CAGGGUAUAUAAGGAUGAGGUGCUGCUACGAGCAGGUUAACACCUCGUGGUGAAAUCUCAUCCUUACAAACCCUA	AAGGAUGAGGUGCUGCUACGAG	Real microRNA precursor	10	5	intergenic
miR_206	9:27987479:27987563:+	AAGAAAGGUGAAAACCUGUAAACACUGACUUCUAUAGUAGGAAAAACAAUUGUGGAAGUCAGUGGUUGCAAGUUUCCAACUUUUU	GAAGUCAGUGGUUGCAAGUUU	Real microRNA precursor	3	5	intron
miR_207	9:40312841:40312925:+	UCAGGUGUAGGCUAGGCUUAGCUAAGCAGUUAAAAUGUUUGUUGUUAUUAGCGCAGAUUAACUGCUGAGUGGUCUAACCUACCUG	GAUUAACUGCUGAGUGGUCU	Real microRNA precursor	7	5	intron
miR_208	9:6875599:6875683:-	GCCAAAGGAAUUGUCUGUAGACCUCCGAGGCAGGAUUGUCUUGAGGCACAAGGCUGAGGAAGUUUACAGAUACAUUUCUGCUGCU	UUGUCUGUAGACCUCCGAGGCA	Real microRNA precursor	1	5	intron
miR_209	Zv8_NA2274:39053:39132:+	CUGUGGCUGCCAUCGCAUCUUCCAAGUGGUAACUUUAUUUGGAAAGUGUUACCACUUGGAUGAUGCGAUGGCAGCCACAG	ACCACUUGGAUGAUGCGAUG	Real microRNA precursor	11	5	intergenic
miR_210	Zv8_NA4983:9161:9247:+	AGAAAGCUGGAAACCUGUCACCUUUGACUUCCAUAGUCAGAAUAACAAAUAGUAUAGAGGUCAAUGGUUACCGGCUUCCAACAUUUU	GAGGUCAAUGGUUACCGGCUU	It is not a pre-miRNA-like hairpin.	1	5	intergenic
miR_211	Zv8_NA8350:166661:166740:+	CCUCCAGCACAGAUGCAGCUGUGGGCUUUGGUGCAUUUGCGUGCGCUUCUGAGUCUGCGAUUGCAUUUUUGGGAACUGAA	UGAGUCUGCGAUUGCAUUUUU	Real microRNA precursor	4	5	intergenic
miR_212	Zv8_scaffold3097:47567:47651:-	AAAUACUGGUAGCUACAAUGACUUUAAUAGUAUAUGGAAAAACUGUAUUUUUCCCUACUGUGGAAGUCGAUGGGUCCCAGUACCA	CCUACUGUGGAAGUCGAUGGGU	Real microRNA precursor	23	5	intergenic
miR_213	11:37171753:37171830:+	AAUGUUGGACACUUGUAACCAAUGACUUCCAUCUGCUUUUUCUAUUAUGGAAGUCAUUGGUUACAGGUUUCUUGCUUU	ACUUGUAACCAAUGACUUCCA	Real microRNA precursor	10	5	intergenic
miR_214	13:13116855:13116936:+	GAAUGUUGGAAACCUGUAACCAUUAGCUUCCAUAGUAGCAAAACAUAUAAUGGAAGUCAAUUGUUACAGGUUUCCAGCUUUC	GGAAGUCAAUUGUUACAGGUU	Real microRNA precursor	13	5	intron
miR_215	16:12131518:12131596:+	UUAGAAACUUGUAACCAUUGACUUCCAUAGGAAAAAACAAAUACUACUGAAGUCAAUGGUUACAGCUUUGCAACAUUCC	GUAACCAUUGACUUCCAUAGGA	Real microRNA precursor	3	5	intergenic
miR_216	20:38517222:38517303:+	AGCUCUCCAUGACACAGUGCUUAUAGCUUAUGCUCAGGUCAGACGGAGAUGUGCAUGAUUUUUAAAGGCAUAUCUGAUGGCA	GUGCAUGAUUUUUAAAGGCAUA	Pseudo microRNA precursor	3	5	intron
miR_217	3:6740679:6740758:+	UCACCUUUCAAGUCUUCUGGUUCUUGAGUCAUUCGUUCAUCACGUGACAGAAUGACUCAAACCCGAGAACUUAAGAUGAA	AGUCUUCUGGUUCUUGAGUCAUU	Real microRNA precursor	9	5	intergenic
miR_218	4:64148033:64148117:-	UUUACCUUUCGAGUCUUCUGGUUCUUGAGUCGUUCGUUCAUCAUGUGACAGAAUAACUCAAACCAGAGGACUCGAGAGUUGAAUA	GAGUCUUCUGGUUCUUGAGUCGU	Real microRNA precursor	12	5	intergenic
miR_219	5:24246705:24246782:-	UCCUCUGAAGCAGCGUCCUCUCCAAGCCUGACUGACAAUAAUUGGACAGAGGCUGAAGACGGGGCGCUGCUUGAGUGG	AGAGGCUGAAGACGGGGCGCU	Real microRNA precursor	9	5	intron
miR_220	8:1748527:1748604:+	UUGAGCUUUAUGACAUGAUGCGUUAUCCUGCUGAAAGUAGCCAUCAGAGGAUGGAGACACUGUGCUCAUAAAGGGAUG	AGAGGAUGGAGACACUGUGCUCA	Pseudo microRNA precursor	15	5	intergenic
miR_221	9:3854374:3854453:+	AUGUCUCGAGUCCUCGGGUUUGAGUCAUUCUGUCACGUGAUGAACGAACGACUCAAGAACCAGAAGACGUGAAAGGUGAA	UCCUCGGGUUUGAGUCAUUC	Pseudo microRNA precursor	7	5	intergenic
miR_222	Zv8_NA3110:5494:5565:-	UGAGACCAGGCUGGUUUUACCUGGUUAGAUGGUCAUUUUCCAGUCUGACCAGCUAAGACUAGGCUGGAAAUG	GUCUGACCAGCUAAGACUAG	Real microRNA precursor	10	5	intergenic
miR_223	10:7075795:7075875:-|10:7181680:7181760:-	AUGCUGGAAACCUGUAACUAUUGACUUCCAUUGUGUUUGUUUUCCUACUGUGGACAUUAAUGGUUACAGGUUUUCAGAUUU	CCUGUAACUAUUGACUUCCAUU	Real microRNA precursor	2	4	intergenic
miR_224	12:38885336:38885409:-	AUGGUACGGUACAGUUUGGUACGCUUUUAUGGCCGUUUCCACUGUCAUAAGGCGUACCGAACCGUACUGAACCA	UCAUAAGGCGUACCGAACCG	Real microRNA precursor	9	4	intergenic
miR_225	13:20450004:20450081:-	UUGGAAGUCAGCUCAGCAGAAAGGGUUCUUCAGGUCUCAGAUUGGGUCUGAAGGAACAAUUCUGAUGAGCUGACUCCA	UCUGAAGGAACAAUUCUGAUGA	Real microRNA precursor	9	4	intron
miR_226	16:44627622:44627700:+	CUCUUUCUCUCUCGCUCUCCUUCGACUUGUUGUGACGCAGACAUAAAACACAGGGAGAUGGAGAGGGAGGGAGAUCCGG	CUCGCUCUCCUUCGACUUGUUG	Real microRNA precursor	6	4	intergenic
miR_227	1:12249864:12249955:+	UUUGAAGUAAGCUAGAAAUGUGUGACCAUUUACUUGCAUAGUAUUUAUUUUUCCUUCUAUGGACGUCAAUGGUUACAGGUUACUUUCUUCAA	UGGACGUCAAUGGUUACAGGUUA	Real microRNA precursor	12	4	intergenic
miR_228	21:29671533:29671614:+	AAUGCAGGUUGCUGGUACCCAUCAACUUCUGUUGUAAUAUUUUCCUACUAUGGAAGUUGAUUGGUGCCAGCAACCAGCAUUC	GCUGGUACCCAUCAACUUCU	Real microRNA precursor	0	4	intron
miR_229	21:36025163:36025240:-	AUAAGCUCGUGUUUAUUUUCCUCUCACUUAAGGAAAGGAUUGAUUCCUUUGGGACGGGAAAUAAAUCACUUCAGUUUG	UUUGGGACGGGAAAUAAAUCA	Real microRNA precursor	10	4	intergenic
miR_230	21:39349351:39349427:-	GGAGGUGCUCAUUCCUAUACUCUAGUCUCUUCAGAGGGACCCUCAGGAGGGAUUAGGGCAUAAGGAUCAGCAUCAGC	AGGGAUUAGGGCAUAAGGAU	Real microRNA precursor	5	4	intergenic
miR_231	22:5277412:5277498:+	CGUGGUCUAAAAAUACCCUCAGUGUCGAGCAGAGAUUGAACAGAGACGCCUGCUGUUCUGAUCUUUCGCUCGACAUCAACACCUACA	UUCUGAUCUUUCGCUCGACAUC	It is not a pre-miRNA-like hairpin.	3	4	intergenic
miR_232	22:22949049:22949123:-	ACAGAAACCGAUAACCAUCGAUGUCCAUAGGUUUUAUUUUUCCAUCUAUGCAUGUCAAUGGUUAUCAGUUUCCAG	AUAACCAUCGAUGUCCAUAGGU	Real microRNA precursor	8	4	intron
miR_233	22:30049004:30049085:-	UGCAGAUGGGGACAAUUUGAUAUCAGUUCAGUAAUAGGUCAUAACUGGCUAUUAUGAACUGACGUCAAUUUUCUCCUAUGCG	UUAUGAACUGACGUCAAUUUU	Real microRNA precursor	5	4	intron
miR_234	2:27447148:27447222:+	UCAGAGAUGCUCGAGCGCCGGAGAACAGAUGAGAAACGGGCAUUCCUCUGUUUUCCGGCGUUCAAGAUUCUGCUU	UCGAGCGCCGGAGAACAGAUG	Real microRNA precursor	9	4	intergenic
miR_235	2:27447143:27447225:-	UCGAAGCAGAAUCUUGAACGCCGGAAAACAGAGGAAUGCCCGUUUCUCAUCUGUUCUCCGGCGCUCGAGCAUCUCUGAGCCGC	AUCUUGAACGCCGGAAAACAG	Real microRNA precursor	6	4	intergenic
miR_236	3:12449812:12449896:+	AAUGCUAGUUUUUGGCACCAUGGACUUCCAUAGAAGGGAAAAUAUAAAUACUAUGUAAGUCGAUGGGUGCCAGCUACCAGCAUUC	UUUGGCACCAUGGACUUCCAU	Real microRNA precursor	1	4	intron
miR_237	15:38129738:38129816:-|3:59806532:59806610:+	CUUGUAGUUUACAGGAAUUUGGCCACUGCACUCUUUCAGAUAAGUUUGGUGCUGUGGCCAAAUUCCUGUAAACUUCAGU	ACAGGAAUUUGGCCACUGCACU	Real microRNA precursor	2	4	intergenic
miR_238	3:27249074:27249154:-	GUGCAGGUCAGUGCACUGUUCGUAACCUGUUUCAGCCUACCAGUCUGAGAUUUGGGUUCCAUUCCAGUGCAAGAUUAAUAA	GUGCACUGUUCGUAACCUGUUU	Pseudo microRNA precursor	5	4	exon
miR_239	4:1867030:1867108:-	AGUGCUACGGUUCGGUUCGGUACGCUUUUAUGGCCGUUUCCACUGUCAAUAAGCGUACUGAACCAAACCGUACCACUUU	UUCGGUUCGGUACGCUUUUAU	Real microRNA precursor	18	4	intron
miR_240	4:4458925:4459003:-	CAGCUUGAGCUUAUUAUAUUCACCAUCAGUGUCCUGCCCUGAUGAUGGAAGCUGAUGGUGAAUAUAAUGAGCUUAAGCU	AAGCUGAUGGUGAAUAUAAUG	Real microRNA precursor	4	4	intergenic
miR_241	4:4970056:4970147:-	UUGCACAGUGGCUCAGUGGUCAUCUAACAGCCAGAAGGUUGCUGGUUUCAGUGCCGGCUGGACCAGUUGACAUUUCUGUGUUGAGCUUGCAU	GACCAGUUGACAUUUCUGUGUU	It is not a pre-miRNA-like hairpin.	6	4	intron
miR_242	Zv8_NA10225:5859:5944:+	UUGUCAUAUAGAGGCAUGUGUUCAGUUUCAGAAGUUUGUGUAUUAUCUGGUACACUCUUCUGAAUCUGACUGCAUGCUUUGUGAUA	CUCUUCUGAAUCUGACUGCAUG	Real microRNA precursor	9	4	intergenic
miR_243	Zv8_NA2449:18549:18627:+	AUGGUCAGUCUGUGUCCUGCAGGCAGUUAUCUGGGCAUGACGAUACCCAUCGUGACGGUGGUGCGCACAGAUGAGAGUA	AUCGUGACGGUGGUGCGCACA	Pseudo microRNA precursor	38	4	exon
miR_244	Zv8_NA3343:190950:191031:+	AAACCAGUCUGAGAUGACAUGGCGUGUUAUCCUGCUGGAAGCAGCUGUCAGAGGAUGAGUGCACUGUGGUCAUAAGGGGAUA	AGAGGAUGAGUGCACUGUGGUCA	Pseudo microRNA precursor	12	4	intergenic
miR_245	Zv8_NA3847:74741:74819:+	UGUCUUAGGAGGUAUAUAUUUUGCGGUUUUUGUUUUUGCAAAUCCACCAGAGGCCGCUGUAUAUGCUUUUUGAGUCCAA	GGUAUAUAUUUUGCGGUUUUUG	Real microRNA precursor	1	4	intron
miR_246	Zv8_NA8945:2800:2878:+	ACCUUUCGAGUCUUCUGGUUCUUGAGUCGUUCGUUCAUCAUGUGACAGAAUGACUCAAAUUCGAAGACUCAAGAGAUGA	UCUUCUGGUUCUUGAGUCGUUCG	Real microRNA precursor	10	4	intergenic
miR_247	Zv8_scaffold3098:90527:90611:+	AAUGUUGGAAACCGGUAACCAUUGACUUCAAUUGUAUUAGUUUUUCCUUCCAUGAAAGUCAAUGGUUGCCGGUUUUCACCAUUUU	AAAGUCAAUGGUUGCCGGUUU	Real microRNA precursor	0	4	intergenic
miR_248	10:7154842:7154922:+	CCGAGCGCUUCAGCAGAUCUCCACAGCCGAAGUCCAGCAGCUUGAUGUCCUGGGACUCUGUGGAGAUCAGUAGGUUCUCUG	GGGACUCUGUGGAGAUCAGU	Real microRNA precursor	3	4	intergenic
miR_249	13:32312986:32313067:-	UUGCUGUGGUGAUUUGGCUUUUAUUCUCGGGGUUGCUUCAACUUGAAGAGCACAACAGAACUGAAAGCUCGACGUCGCACCA	CACAACAGAACUGAAAGCUCGA	Pseudo microRNA precursor	3	4	exon
miR_250	14:31828966:31829042:-	UCAUCCUGACAGGAGCCGAUUACAUGACACCCCUCCGUAGGAAGCAGGAGGUGCGCAGUCGGCUUCUGUGGGUGGUG	GAGGUGCGCAGUCGGCUUCU	Real microRNA precursor	8	4	intron
miR_251	16:40509470:40509548:-	GAUGCUCUGGCUGUCUCAGUGUGGAUGAUGGAGCUUGUAGUGCCAUGUCCAUCACCCCACUGACAUGACCAUCUGCUCC	CUGUCUCAGUGUGGAUGAUGG	Real microRNA precursor	4	4	intron
miR_252	1:25573657:25573728:-	CUGUCUGUUGUAUGGACAAGAGGAAAUGUGAUGAGUUUUAACAUUACCUUUCUCUUAUUCACAGAGGUCAGA	UAUGGACAAGAGGAAAUGUGAU	Pseudo microRNA precursor	3	4	intron
miR_253	21:31106893:31106991:+	ACACGACCAAACUAGAUCGCUCCCAUUAUAAUCAACGAAGCUACCCUGCUAGCACGCAACAGCUUUGUUGAUUAUAAUGGGAGCGAUCUAGUUUCGAUG	UUGAUUAUAAUGGGAGCGAUCU	Real microRNA precursor	4	4	intergenic
miR_254	21:45293894:45293970:-	GUUUCCACUGUCAAAAGGCGUACUGAACCGAACUGUACCAUACCACUUUUUCAGCACCCUUUUGAGGGUACCAAACA	UCAAAAGGCGUACUGAACCGA	Real microRNA precursor	8	4	intergenic
miR_255	22:36619324:36619397:-|22:36718411:36718484:-	ACGCUCAUCGUAAUCGGAGGAUUCGGCGUCAUGUUGCGAUAGUGACGCCGACAUGCUGCCGAAUGAAUGGGCGC	UAAUCGGAGGAUUCGGCGUCA	Real microRNA precursor	7	4	exon
miR_256	3:27024126:27024193:+	UUAAUAGUCUGUUGUGUUUGUGUUCUGCAGAGGAACCUCCGGAGAGACAAAGACCGCAGGACUCUUAC	CCGGAGAGACAAAGACCGCA	Real microRNA precursor	5	4	exon
miR_257	7:34663864:34663938:-	UGGUGCUGGCACCUGUUGACAUUCAUAGUAGUGAAAAAAGCAUUACUAUGGAAGUCAAUGGUUGCCAGCAACCAG	ACCUGUUGACAUUCAUAGUA	Real microRNA precursor	4	4	intron
miR_258	10:15742269:15742356:+	CAAUGCACAGGGUGACCAAAUCUAAAAUUGCAUAAAUAUGGGCCACCCAAUUGUUAUGCUUUUUAACGUUUGGUCACUCUAUGCAUUU	CUUUUUAACGUUUGGUCACU	Real microRNA precursor	3	3	intron
miR_259	11:8749268:8749347:-	AGAUUGUCACUCCAGAGAAAGAAUUGAAAACUUGAUGUAAAAGCUGAAAGUUCUCUCUGUUUCUCUGUAGCGGACACACC	GUUCUCUCUGUUUCUCUGUAG	Pseudo microRNA precursor	0	3	exon
miR_260	12:21303326:21303405:-	AUGUUGGAAACCGGUAGCCAUUGACUUCUCCAGUAUUUGUUAUUCUUACUAUGGACGUCGAUGGCUACCUGUUUCAAGCA	AUGGACGUCGAUGGCUACCU	Real microRNA precursor	6	3	intron
miR_261	12:25218679:25218753:-	AAGGUACUGUUUGGUUUGGGACGCUUUUAUGGCCAUUUCCACUGUCAAAAGGCCUACCGAACCGAACUGUACCGU	CAAAAGGCCUACCGAACCGA	Real microRNA precursor	11	3	intergenic
miR_262	13:2885234:2885322:-	UACUCUGUCGGUGAGCGGCAUAUUUCUGUUUUCUGUGAUGUAAACGUGUGUGUAAAGCAGACAGUUUAAUGUCGCUGUUUCUCAGAUGG	GUGAGCGGCAUAUUUCUGUUUUCU	Pseudo microRNA precursor	5	3	intergenic
miR_263	13:47139523:47139606:-	AGUUCACCUUUCAAGUCUUCUGGUUCUUGAGUCGUUCGUUCAUCACGUGACAGAAUGACUAAAACCCGAGGACUAGAGAUGAAC	AUGACUAAAACCCGAGGACU	Real microRNA precursor	1	3	intron
miR_264	14:4804673:4804749:+	AGACGCUCGAAGGCUGAAGACAUCAACGGCAAAGGGUAAGUGUUCUUAACCUUGAUGCUGUUCAGCCCUCGAUAGUC	AACCUUGAUGCUGUUCAGCC	Real microRNA precursor	0	3	intron
miR_265	14:8468830:8468906:+	GAAACCGGUACCCAUUGACGUCUAUGGUAUGUGUUUUUUACAAUAACCCUAUAGAUGACAGUGGUUACCUGUUUUCU	CCCUAUAGAUGACAGUGGUUA	Real microRNA precursor	13	3	intron
miR_266	14:8468830:8468906:+	GAAACCGGUACCCAUUGACGUCUAUGGUAUGUGUUUUUUACAAUAACCCUAUAGAUGACAGUGGUUACCUGUUUUCU	CCCAUUGACGUCUAUGGUAUG	Real microRNA precursor	5	3	intron
miR_267	16:18412549:18412631:-	UUUACAUUUCGAGUCUUCUGGUUCUUGAGUUUUUCGUUCAUCCUGUGACAGAAUUACUCAAACCCGAAGACUCGAGAAGUAAA	AUUACUCAAACCCGAAGACUC	Real microRNA precursor	0	3	intron
miR_268	17:11285021:11285103:+	UUCAUCUUUCGAGUCCUCGGGUUUGAGUCAUUCUGUCACAUGAUGAACGAACUACUCAAGAACCAGAAGACUUGAAAGGUGAG	ACUACUCAAGAACCAGAAGACUU	Real microRNA precursor	0	3	intergenic
miR_269	17:26683938:26684021:+	GUUGAUGGGGAAGGGAUGGAGAAUAGCACACCAGUGGUGCCAGCAAGAGAAAUGGUGCGGAUUCCUCAUUCCUCCCCAUCAGCA	AAGGGAUGGAGAAUAGCACACC	Real microRNA precursor	7	3	intergenic
miR_270	18:18186628:18186707:+	UGGAAACUGCUAGUCAUUGACUUCCAUAGUGUUUUUUUUCCACAUAGUAUACUAUGGAUGUCGAUAGCUAUUGGUUUUAG	UACUAUGGAUGUCGAUAGCUA	Real microRNA precursor	6	3	intron
miR_271	18:49145816:49145903:+	GGAUCAAGUUAUUGACAUCACGUGUGGAAUUAUAACACUCAAACACAAAGUCUCUAAUUGUAGACGUGAUGUCAGUAUUUCCAUUUAC	AUUGACAUCACGUGUGGAAUUA	Real microRNA precursor	5	3	intron
miR_272	18:33957616:33957704:-	AAAGAAGAUAUUUUGAAAAAUGCUGAGACCCAUUGACUUACAUUUUUUUCCUACUAAUGAAGUCGAUGGGUCCCAGUAUUAUUUUUUAA	UGAAGUCGAUGGGUCCCAGUAU	Real microRNA precursor	14	3	intron
miR_273	19:20132289:20132365:+	GGGCCUGUUUACACAUACAGACCUUUCUGGAAAAUUGCCGGUAAUAUUCCAGAAAGGCCUGUAUGUGUGAAUGGGGC	UUCCAGAAAGGCCUGUAUGUG	Real microRNA precursor	4	3	intergenic
miR_274	1:23838254:23838334:+	UUUGAAGGGCUCAUCCCUUUUCAAUAAUCCCUUCGGACAGUCCCUCUGAAGGGAUUAGAGCAAAUGGAUGAGACCUUCCAA	AGGGAUUAGAGCAAAUGGAUGA	Real microRNA precursor	4	3	intron
miR_275	20:3554441:3554525:+|20:3558507:3558591:+	GCAGCCUGAAGAUUAAGACUAUACUUUCAGGGAUCAUUUCUAUAGUUUCUCACUAGGAAAUGUGUUUCGAAAGUGUUGUGGCUCC	AGGAAAUGUGUUUCGAAAGUG	Pseudo microRNA precursor	3	3	exon
miR_276	21:44529649:44529748:-	GAGCACUUUUGGGAUGUGGUGGAACGGGAGAUAGGCAUCAUGGAUGUGCAGCCGACAAAUCUGCAGCAACUGCCUGACGCUAUCAUGUCAAUAUGGAGCA	GGGAUGUGGUGGAACGGGAGAUA	It is not a pre-miRNA-like hairpin.	1	3	intergenic
miR_277	22:22674783:22674861:+	UACGCUGUUAUCACAGAGAGGGCGUGCGCGCGUCCAUCAUUAAGUAGAGCGCGCAUGCCCUCUCUGUGAUAACAGCUUA	AGCGCGCAUGCCCUCUCUGUGA	Real microRNA precursor	3	3	intron
miR_278	22:3632542:3632630:-	CGACUACACCUCACACCAUGCAGCGCUGGCUUGAUGCCUGAUACGGUGUUAAAAAAGGCCAGUUGCCUGACAUGGACGAGAUGCCUACG	GGCCAGUUGCCUGACAUGGACGA	Real microRNA precursor	7	3	intergenic
miR_279	23:13766742:13766819:+	UACGGUAUGGUAUGGAUCGGUACGCUUUUAUGGCCGUUUCCAUUGUCAAAAGGCAUACCGAAUCGAACCAUACUGUAC	UAUGGAUCGGUACGCUUUUAU	Real microRNA precursor	23	3	intron
miR_280	23:43766548:43766632:+|23:43829132:43829216:+	UGAGGCCCCAGGUGUUUCGGAACACUUUAGUCACAUGACCUGAGUUUUUUGAGUCAUGUGAUCUGGGUUUUUCGGAUCAUGCUUC	CAUGUGAUCUGGGUUUUUCGG	Real microRNA precursor	12	3	intron
miR_281	23:293617:293686:-	AAAACUGUUAAUCAUUGACUUCCCUAAUGGGAAAAACAAAUGCUGUGGAAGUCAAUGGUUACCCAGUAAC	UGCUGUGGAAGUCAAUGGUU	Real microRNA precursor	2	3	intron
miR_282	24:36888097:36888173:+|24:36912560:36912636:+	UGGGUCCCUUGACUUGGUCUAAGCUCCUCAGUGUGAUGAUUAAACCUGAGGAGUUUAGAGCAAGUAAAGGGUCUUCA	GACUUGGUCUAAGCUCCUCAGU	Real microRNA precursor	12	3	intergenic
miR_283	2:25194283:25194365:+	CCCACUUGGCAGGAAGAAGGGAGCCAAACUGGUGAGUGCAAACGAGUGUAUAGGUUUGUUUUAUAGUCUUUCUGUGACGAUAA	AGGAAGAAGGGAGCCAAACU	Pseudo microRNA precursor	1	3	exon
miR_284	3:42981664:42981743:-	UGUCUGCAGGAAUGGCAGCGUGAACGCAAAUGUUUAUCAGAAGCUCCUUUUGCUUCAUUUGCUUCCUUCCCUCCAUUCAU	AAUGGCAGCGUGAACGCAAAUG	Pseudo microRNA precursor	53	3	intergenic
miR_285	4:2964436:2964523:-	AAAGAAUGCUGAAAACCUGUAACCAUUGGCUUCCAUAGUGAAAGUAACAAAUACUGGGUAGGUCAAUGGUUACAGGUUUCCAUUCUUC	GUAGGUCAAUGGUUACAGGUU	Real microRNA precursor	2	3	intergenic
miR_286	6:61377136:61377219:-	CUUCACACUCUUUGGGGAACAUCUGGUGCAUGUCUGUGUGUGAGACUGAAGCGCUGUUGUGUUCCUCAGGUAUGAGCGUGGAGG	UUUGGGGAACAUCUGGUGCAUG	Real microRNA precursor	1	3	intergenic
miR_287	7:6192205:6192281:-	UACGGUACGGUUUGGUUCGGUACGCUUUUGAUAGUGGAAACGGCCAUAAAAGCGUACCAAACCAAACCGAACCGUGU	UUUGGUUCGGUACGCUUUUGAU	Real microRNA precursor	4	3	intergenic
miR_288	7:64981719:64981789:+|7:64731497:64731567:-	AAAAGCUGUCACUGUUGACUUUCAUAGUAUUUGUUUUUCCUAUUAUGAAAGUCAAUGGUUAGAGGUUUUUA	ACUGUUGACUUUCAUAGUAUUU	Real microRNA precursor	3	3	intergenic
miR_289	8:31195925:31195997:-	AGCUGAAAACCUCGGACCAUUGACUUCCAUAUAUUCAAAAUAUUAUAGAAGUCAAUGGUUGCAGGUUUCCAGC	UAUAGAAGUCAAUGGUUGCA	Real microRNA precursor	0	3	intron
miR_290	9:27225579:27225651:-	AAAGAAAGCUGAUGACCUGUAACCAUUGUAUUUGUUUAUGGAAAUCAAUGGUUACAGGACUUCAGCUUUCUUC	AUCAAUGGUUACAGGACUUC	Real microRNA precursor	1	3	intron
miR_291	Zv8_NA1715:39110:39190:+	CUCAGGCUGGGUAGAUUGAAGUGGACAGCAGUGCAGAGCACACACUCACUGCUGCCUCUCUGUCUAAUCCCUGACCUAGAA	GUAGAUUGAAGUGGACAGCAGU	Real microRNA precursor	1	3	intergenic
miR_292	Zv8_NA2197:6174:6256:-	UAUCAGAACCGUGCCCAGGCCCGUGUUCCGGAUCGUUUGAGAAGUGCGAGUGCUCUGAAUCGGGCUCAGGCAAGGUUUACUUG	CUCUGAAUCGGGCUCAGGCAA	Real microRNA precursor	6	3	intergenic
miR_293	Zv8_NA4828:3725:3814:-	ACUAGAAGAUUUUAAGCCUGAUUUGAGCCCGAUUUGGAAGUUAACGAGCUCGCCGACAGAUCGGGCUGUGAUCAGGAAGAAAUCUGCGAG	GAUCGGGCUGUGAUCAGGAAGA	Real microRNA precursor	1	3	intergenic
miR_294	Zv8_NA5209:114526:114611:-	GAAAACUCAAAACAUGUAGCCAUUGACUUCCAUAGUUAGAAAUACAAAUACUAUGGAAGUCACUGGUUGAAAGUUUCUAACAUUCU	AACAUGUAGCCAUUGACUUCC	Real microRNA precursor	10	3	intergenic
miR_295	14:42945294:42945369:+	GUAUGAUUUUGAAUCGCCGACAGGUCUAGAUAUUUAGCAUGCCAAAUAUCUGAUGGGUGUCGGUGACUAAAUGGUG	UAUCUGAUGGGUGUCGGUGA	Real microRNA precursor	6	3	intron
miR_296	14:18347629:18347704:-	ACUGAAAAGCUGUAACUAUUGACUUCCAUUGUAUUUGUUUUUCCUACUGUGGAAGUGAAUGGUUACAGCUUUCAGC	CUGUGGAAGUGAAUGGUUAC	Real microRNA precursor	3	3	intergenic
miR_297	14:35388401:35388481:-	UUUCUAUAAAGUGCCUAGGAACUGUAUAGAAUGCCUAAAAUGAUUGCUAUUUUAUACAUUGCCUAGGCGUUCUAUAGAAUG	GUGCCUAGGAACUGUAUAGAA	Real microRNA precursor	6	3	intron
miR_298	14:37994418:37994494:-	AUAUCUAUAUCGGUCUGUAUAUCGGUUUGUGUGUAUAUAUAUACACACAGACCGAUAUACAGAGUUUUAUAUAUAUA	CGGUCUGUAUAUCGGUUUGUGU	Real microRNA precursor	3	3	intron
miR_299	18:45130917:45130997:-	AUGUGUGUACGUGCACUUUAAUUACCAGCCGGUCGUGUCUGUGGCCUGGUCUGGUGACGAGGGUGCAAACAGUAAUUGGGA	GUGCACUUUAAUUACCAGCCGG	Real microRNA precursor	23	3	intergenic
miR_300	24:36001727:36001807:+	GUUACUGGUUUCCAGCAUUCUUCUAAAUAUCUUAUUUUAUAUACAAAAGAAGAUAUUAAGAAAGCUGGUAACCAUUGACGU	GAAGAUAUUAAGAAAGCUGGUAA	Real microRNA precursor	15	3	intron
miR_301	24:5431226:5431301:-	GACCUGUUCACACAUACACACCUUUCCAGAAAAUUGCCGAUAAUUUUCCGGAAAGGUCUGUAUAUGUGAAAGGGGC	UUCCGGAAAGGUCUGUAUAUG	Real microRNA precursor	10	3	intergenic
miR_302	4:4980799:4980887:-	GAUUUAUUAGAAAAUAAUGGUCACCCGAGGUGUAACAGCCACUCCGCUUCGCAUCAGCACCUCGGGUGUACAUUAUCAUCUAUUAAUUA	ACCUCGGGUGUACAUUAUCAU	Real microRNA precursor	13	3	intron
miR_303	4:4980799:4980887:-	GAUUUAUUAGAAAAUAAUGGUCACCCGAGGUGUAACAGCCACUCCGCUUCGCAUCAGCACCUCGGGUGUACAUUAUCAUCUAUUAAUUA	AAAAUAAUGGUCACCCGAGGU	Real microRNA precursor	1	3	intron
miR_304	4:23016626:23016708:-	GAAUGUUGGAAACCUGCAACCAUUGACUUCCAAAGUAUUUGUUUUACCUACUGAAGUCAAUGGUUACAGCUUUCUAAGAAUCU	AACCUGCAACCAUUGACUU	Real microRNA precursor	4	3	intergenic
miR_305	4:46526291:46526365:-	ACUGAGUGGUUCGGUUUGGUACACUUUUAUGGCCAUUUCCACUGUCAAAAGGCGUAUCGAACCAAACCAUACCAU	UCAAAAGGCGUAUCGAACCAA	Real microRNA precursor	5	3	intergenic
miR_306	4:68778825:68778916:-|5:35777253:35777344:-	UGAAGAAAGCUGAAUCCUGUAACCAUUGACUUACACACCAGUUGUUUUUCCUACCAUGUAGGUCAAUAGCUAAUGGUGUUUAGCUGUCAUAA	UGAAUCCUGUAACCAUUGACUU	Pseudo microRNA precursor	8	3	intergenic
miR_307	5:49100822:49100898:-	AUUAACUUUAUUCAGGAACAGUGUGAAUGUAAAGUAUCACUUCGUUUACAUUCUGCACACUCCUGGAUCUUGUUAGC	UACAUUCUGCACACUCCUGGA	Real microRNA precursor	1	3	intergenic
miR_308	7:61259259:61259330:+	UCGCGUGGUUCCUGGCUCACCGCUGUUCGCCUUUCAGCUGUUGAUACGAAUAAGUCGGUCAGGAAUUUGCAG	GAUACGAAUAAGUCGGUCAG	Pseudo microRNA precursor	5	3	intergenic
miR_309	9:18034541:18034618:-	GCUGAAAACCUGUAACCAUUAUAACCUCCAUAAUAUUUUUUGUUCCAAUUGUGGAAGUCAGUGGUUAAAGGCUUGUAG	AUUGUGGAAGUCAGUGGUUAA	Real microRNA precursor	5	3	intron
miR_310	Zv8_NA4302:14925:15011:+	AAGAAUGCUGAAAACCUGUAUCCAUUGACUUCUAUAGCAUUUUUUUUCCUACUAUGAAGGUCAAUGGUUACCGGUUUUUAGCAUUCU	AAGGUCAAUGGUUACCGGUUU	Real microRNA precursor	10	3	intergenic
miR_311	Zv8_scaffold2974:104869:104948:+	UGGAAACCUGUAACCAUUGAUUUCCACAGUAGUUGUUUUUUAUUCUAUGGAAGUCAAUGAUUACAGGUUUAGCCUAAUAU	UAACCAUUGAUUUCCACAGU	Real microRNA precursor	9	3	intron
miR_312	Zv8_scaffold3062:402015:402087:-	GAUACGAUUUGGUUUGGUACGCUUUUAUGGCCGUUUCCACUGUCAAAAGACGUACCGAACCAAACGUACCGUA	GGUUUGGUACGCUUUUAU	Real microRNA precursor	1	3	intergenic
miR_313	16:18412549:18412631:-	UUUACAUUUCGAGUCUUCUGGUUCUUGAGUUUUUCGUUCAUCCUGUGACAGAAUUACUCAAACCCGAAGACUCGAGAAGUAAA	GAGUCUUCUGGUUCUUGAG	Real microRNA precursor	3	2	intron
miR_314	18:49145816:49145903:+	GGAUCAAGUUAUUGACAUCACGUGUGGAAUUAUAACACUCAAACACAAAGUCUCUAAUUGUAGACGUGAUGUCAGUAUUUCCAUUUAC	AUUGUAGACGUGAUGUCAGUAU	Real microRNA precursor	15	2	intron
miR_315	1:55271067:55271146:+	UACAGUACAGUUUGGUUUGGUAUGCUUUUAUGGCAAAAGGCGUACAAGUCAAAAGGCGUACCGAACUGAACCACACAGUA	UUUGGUUUGGUAUGCUUUUAUGG	Real microRNA precursor	7	2	intron
miR_316	Zv8_NA8350:166661:166740:+	CCUCCAGCACAGAUGCAGCUGUGGGCUUUGGUGCAUUUGCGUGCGCUUCUGAGUCUGCGAUUGCAUUUUUGGGAACUGAA	AGAUGCAGCUGUGGGCUUUGG	Real microRNA precursor	0	2	intergenic
miR_317	10:652240:652312:-	AAUCUGGAGACCUGUAACCAUUAGCUUCCAUUGUAGGAAAAACAAUGGAAGUCAGUGGUUACAAGCUCUUAGC	CCUGUAACCAUUAGCUUCCAU	Real microRNA precursor	6	2	intergenic
miR_318	11:3702160:3702243:-	UCCACAUCAUAUGUAGGAAGAUGCAACAGUGUUGAGUGUUCUUGUGUGCCGCUGUACGUCUUUUCCUGCAGAUUGCGGUGUGUC	AUGUAGGAAGAUGCAACAGUGUU	Pseudo microRNA precursor	11	2	exon
miR_319	11:22360009:22360088:-	GUCAGACUUCAUACCGGUUGAGCUUUUCUUGCUGGUAGGUUGGGGCAGGAUGGGGCUCUGUACCGGUAUGAUGUCUGCCC	AGGAUGGGGCUCUGUACCGGUAUG	Real microRNA precursor	5	2	intron
miR_320	11:22360009:22360088:-	GUCAGACUUCAUACCGGUUGAGCUUUUCUUGCUGGUAGGUUGGGGCAGGAUGGGGCUCUGUACCGGUAUGAUGUCUGCCC	AUACCGGUUGAGCUUUUCUU	Real microRNA precursor	1	2	intron
miR_321	12:18314263:18314338:+	CAUUUUGAAUAAUGUUGGAAACCGGUAGUUAUUUAUGGAAGUCAGUAGGUACUGGUUUUCAGCAUUCUUCAGAAUA	AAUGUUGGAAACCGGUAGUUAUU	Real microRNA precursor	4	2	intron
miR_322	13:37357207:37357298:-	AAAUGAGGUCAUUUUCAAUUCUGUGUGAACUGUAAUGUCUUCAUUCACAUCUAUCAGGAAUAGUUCACACAGGAAUGAAAAUUACCCCAUAA	AUUUUCAAUUCUGUGUGAACU	Real microRNA precursor	6	2	intron
miR_323	14:3120612:3120691:+	UGGACACCCGUAACCAUUGACUUUCAUAGUAGGAAAAAACACAUACAAUGGAUGUCAGAAGUUACAGGUUUUCACCCUUU	UAACCAUUGACUUUCAUAGUA	Real microRNA precursor	9	2	intron
miR_324	15:5863876:5863957:+	CACCCUGUCAUACUGUUUGCCUGUUUGGUCACUCACAACAAAUUAUAUCUUGGAGCCAAUAGCUAGACUGUAUAAUAGGGCC	UACUGUUUGCCUGUUUGGUC	Real microRNA precursor	5	2	intergenic
miR_325	15:15257105:15257183:-	GGGCUCCUUAAGAUGCACUGAGAUCUAAUGAAGACCGAUCAUUUCACUUCAUAAGACCUCAGUGUAUCAUCAGGAGCAA	AGAUGCACUGAGAUCUAAUGA	Real microRNA precursor	3	2	intergenic
miR_326	16:4010573:4010646:+	GCUCACUUUCAAGGAAGGCUGAGUAAAGGAGAGAACAGUUUUCCUUCUCUCAGUUUUUCCCUUUGCUUUUGAGA	AAGGAAGGCUGAGUAAAGGAGA	Pseudo microRNA precursor	7	2	intergenic
miR_327	18:4796128:4796201:+	UAAGUUGUUUAGCGGAAGCCCUAUAUUGACCAUAUAGUCAUAAAUGAUCAAUAUGUGGCUUCCUCUAAUGUGGA	AGCGGAAGCCCUAUAUUGACCA	Real microRNA precursor	39	2	intron
miR_328	18:21211086:21211167:+	CUGUCAAGGAUGUUUGACCUCAUCCUUUUUCACCCAGGGAAAUCUGUGGGCUGGAAAAGAAUAAGGCAAUAUUCCUCGAACA	CUGGAAAAGAAUAAGGCAAUAU	Real microRNA precursor	5	2	exon
miR_329	19:37291181:37291259:+	AGCCCUGAGCUCCAUCUAUUUGGUCUGUUCUGAGCGACUCUCCAGCCCAGGCCAGAUGGAGGAGCUCAUCACUGGAGCA	UCCAUCUAUUUGGUCUGUUC	Real microRNA precursor	5	2	intergenic
miR_330	19:46888146:46888219:+	AGGACUUGUGUCCUCGGAAGUUUAGACUUGCCAAGUUCAGACUUGGAAGAACGAACUCCCGAGAACGCAAGGAC	UUGGAAGAACGAACUCCCGAGA	Real microRNA precursor	3	2	intergenic
miR_331	19:9037011:9037081:-	AGAAAUUUGUAACCAUUGACUUCCAUAGUAGGAAAAUUGAACACUGUGGAAGUCAAUGGUUAGGGGUUUCC	ACACUGUGGAAGUCAAUGGUU	Real microRNA precursor	5	2	intron
miR_332	1:4430664:4430750:-	GGGAGAGGAAAAGAGGAUGAGUGAUCGGCAUGCUUUCUCUUUCUCUCCUCCCGAAAACACUGUCACUCUUCCUCUAUUUCUGUCCCA	AACACUGUCACUCUUCCUCUAU	Real microRNA precursor	1	2	intron
miR_333	1:6658679:6658755:-	AACAAGAACGCAGAUGCCUGUAACUACGCCAUAACUAUAGGAAUUAUGGCGUUCUUAGCAAGCGUCUUGUUUCUGGC	CAGAUGCCUGUAACUACGCCAU	Real microRNA precursor	5	2	exon
miR_334	20:7460503:7460583:-	AUGUGUGUGUGACAGGCAGCUUAGAGUUUUAUAGUGACACUUGCUGUAAAACACAGAACUUGCCUGAAGCACAGCCUGCAG	GACAGGCAGCUUAGAGUUUUAU	Pseudo microRNA precursor	6	2	intergenic
miR_335	20:10708157:10708256:-	GUAACAUCUUAGCAAUCUAGCACCCCAUUCACACGGGGCUUCAGCAUCAACGCUGGAAGAGGGCGUGUCUGAAGUUGGGGCUGACGCUAUUGUUAUAACA	UCUGAAGUUGGGGCUGACGCUAU	Real microRNA precursor	4	2	intergenic
miR_336	20:43673811:43673886:-|20:43755325:43755400:-	GAAGAAAGCUGAAAACUAUUGACAUCCAUAGAAGGAAAAACAAAUACUGUGGAGGUCAAUGGUUAAAGGUUUCCAG	UACUGUGGAGGUCAAUGGUUAA	Real microRNA precursor	3	2	intron
miR_337	23:10744884:10744960:-	AGUACAUACGCUCCAGCGCGCACCGUGUUACUUUGCUAUAACAGAGCGGACGGAGCACGCUGGGAGAAAAAUGAACA	GCGGACGGAGCACGCUGGGAGA	Real microRNA precursor	21	2	intergenic
miR_338	24:2366900:2366972:-	ACCAGAUCCCUCUGCUUAACGAACCAUAGACGCCAGUGGUUUCUCGGGUUCGUUAAGCAAUGAGAAAUUGUAA	UCUGCUUAACGAACCAUAGACG	Real microRNA precursor	8	2	intron
miR_339	24:5022203:5022280:-	AACAUGACUAGACGUUGAUAUUUGGUAGACUUUAGGUUGUGUUGCAAAGUGACCAAAAUCAAACGUCUGAUAGAUGUC	GUGACCAAAAUCAAACGUCU	Real microRNA precursor	4	2	intergenic
miR_340	2:3552547:3552635:+	UAAGAUAUUUUGAAAACCUGUAAACAUUGACUUUCAUAGUAUUUGUUUUCCGUAUUAUGGAAGUCCAUGGUUACAGGUUUUCAUUCUUC	GAAGUCCAUGGUUACAGGUU	Real microRNA precursor	3	2	intron
miR_341	2:31883787:31883862:+	CAACCUCCUGUGCCUACUGAGCUGAUAACAGUUGAUGUAUUUAGCACUGGCUCAGUUCAGCAGGAACCGGAGUUAA	UGCCUACUGAGCUGAUAACAGU	Real microRNA precursor	7	2	exon
miR_342	2:31883971:31884060:+	AAGACCAUGGAGGAAGGCUGCUCCUGUAAUUUGAGCUUUAAGCAAAUAAUAGGAGCAGAGUUUUUCCAGAUACAUUUCCAGCGGGAUCAU	AGGAAGGCUGCUCCUGUAAUUU	It is not a pre-miRNA-like hairpin.	5	2	intergenic
miR_343	3:2256869:2256944:+	CUUGGGCGUUUACGGCAGGCCGGACCACCUCUGUGAUACUGUGAUGACGGGUCGGGCCUGCUGUAAAUGCCCAAGU	UACGGCAGGCCGGACCACCU	Real microRNA precursor	4	2	intergenic
miR_344	3:8499368:8499443:+	UUGCAAACCUUUAACCAUUGACUUACAUAGUAUUUAUUUUUCCUGCUAUAAAAGUGAAUGGUUACAGGUUUUCAAC	UUAACCAUUGACUUACAUAGU	Real microRNA precursor	5	2	intergenic
miR_345	3:52882445:52882526:+	GCUCAAAACCUCUUAACCAUCGACUGCCAUAGUAGGAAAAACAGAUGCUGCGGAAGUCAGUGGUUACAGGUUUUGAGCAUUG	UCUUAACCAUCGACUGCCAUAG	Real microRNA precursor	5	2	intron
miR_346	4:13860117:13860201:-	GAAAGCUGGAACCUGGUAGCCAUUGACUUCCAUAGUAUUUUUUUUUUACUACUAAGGAUGUUAUUGGCUGCAAGUAACCAGCUUU	AAGGAUGUUAUUGGCUGCAAGU	Real microRNA precursor	28	2	intron
miR_347	4:23016626:23016708:-	GAAUGUUGGAAACCUGCAACCAUUGACUUCCAAAGUAUUUGUUUUACCUACUGAAGUCAAUGGUUACAGCUUUCUAAGAAUCU	UGAAGUCAAUGGUUACAGCUUU	Real microRNA precursor	3	2	intergenic
miR_348	5:2291713:2291796:-	AAGUGGUACGGUUCGGUUUGGUACGCUUUCAUGGCCGUUUACACUGUCAAAAAGCGCACCGAACCAAACCGUCUGUACCACUUU	GUUCGGUUUGGUACGCUUUCAU	Real microRNA precursor	5	2	intron
miR_349	5:16226839:16226923:-	AAAUGUUGGAAACCUGUAACCAUAGACUUCCAAAGUAUUUGUUUUUCCUUCUAUGGAAGUUAAUGGUUGCAGGUUUCAGCUUUCU	UGGAAGUUAAUGGUUGCAGGUU	Real microRNA precursor	5	2	intron
miR_350	5:16353666:16353743:-	AUGCUGUAAACCUGUCACCAUUGACUUCUGUAGUACGUUUUUCCUGCUGUGGAAGUCGAUGGUUACCGGUUUCCAACA	UGUGGAAGUCGAUGGUUACCG	Real microRNA precursor	15	2	intergenic
miR_351	7:15217228:15217305:-	UAUUGUGUGGUCUGGACCAGCAGUCUUUGUCUUUAAACACUCUCUGAGGCGCAGACCUCUCGUCCACUCCUCACUGGA	UCUGGACCAGCAGUCUUUGUCU	Pseudo microRNA precursor	3	2	intron
miR_352	7:20455544:20455622:-	AACGUGUAUAUUGUGUGUAAUUUGCAGUGUGUAUUUGUAACGAGGCAACAAACACAUGUAAACUGCUUAAUAUAAAAGU	ACAAACACAUGUAAACUGCUUA	Pseudo microRNA precursor	10	2	intron
miR_353	9:3510773:3510853:-	AUGAUCUGAAUAAUGUUGGGUGAAAACAGGCAUUGAAUAUAAGUGAAAUUGGCUGUCUUUUCCAGCAUUCUUCAGUACAUC	UAAUGUUGGGUGAAAACAGGCAU	Real microRNA precursor	8	2	intergenic
miR_354	9:40899315:40899391:-	AGAGGGCGUGUCUGAAGUUGGGGCUGACGCUAAUGUCAUAGCAGUGUCAACCAAUGAAAUUAGUCACCAGUCGGCUA	UCUGAAGUUGGGGCUGACGCU	Pseudo microRNA precursor	3	2	intron
miR_355	9:48707962:48708046:-	AAGAUAGAAACCUGUAACUAUUGACUUCCAUUGCAUUUGUUUUUUCUACAAUUGAAGUCAAUGGUUACAGCUUUUCUGCAUUCUU	UGAAGUCAAUGGUUACAGCUUUU	Real microRNA precursor	4	2	intergenic
miR_356	Zv8_NA3511:17440:17520:-	AAUGUUGUAAACUGGUAACCAUUAGACACCCAUAGUAUUUUUCUCCCUAUGGGUGUCAAUAGUUACCGUUUUCCAACAUUC	ACUGGUAACCAUUAGACACCCA	Real microRNA precursor	3	2	intergenic
miR_357	Zv8_NA5310:84225:84317:+	GUCCGUACGGUUUGGUUUGGUAUGCUUUUAUGGCCGUUUCCACUGUCAAAAGGCGUACAGAACCAAACCGUACCGUACCACUUUUUCGGGACC	UUUGGUUUGGUAUGCUUUUAU	Real microRNA precursor	7	2	intergenic
miR_358	Zv8_NA8350:56514:56589:-	UAAAAUGCGUAAAAUCUGUAACCACUGAACUCCAAUUCUACUGUGGAAGUCCAUGGUUACAGGUUUUACGCAUUUU	GAAGUCCAUGGUUACAGGUUU	Real microRNA precursor	3	2	intergenic
miR_359	Zv8_NA946:4425:4502:+	AGCCCUUUUCACACAUACAGUCCUUUCCGGAAAAUUACCGACAGUUUUCCAGAAAGGGCUGUAUGUGUAAACAGGAUC	UUCCAGAAAGGGCUGUAUGUGU	Real microRNA precursor	4	2	intergenic
miR_360	Zv8_scaffold3062:402015:402087:-	GAUACGAUUUGGUUUGGUACGCUUUUAUGGCCGUUUCCACUGUCAAAAGACGUACCGAACCAAACGUACCGUA	UCAAAAGACGUACCGAACCAA	Real microRNA precursor	8	2	intergenic
miR_361	Zv8_scaffold3009:107855:107933:+|Zv8_scaffold3102:71158:71236:-	UAGCCCCUUUCACACAUACAGAUCUUUCCGGAAAAUUACCAGCAAUUUUCCGGAGAGGUCUGCAUGUGUGAACAGGCCC	UUCCGGAGAGGUCUGCAUGUGU	Real microRNA precursor	3	2	intergenic
miR_362	13:42056232:42056308:-	ACAGCUUUGGCUGGAAGUUAGUGAGAAUUAUUUCUGCAAUUUGUAAAUAAUUCUUAUUAACUUCCGACUGAAUCUGU	AUUCUUAUUAACUUCCGA	Real microRNA precursor	0	1	intron
miR_363	17:15837423:15837502:+	AGAAUGUUGUAGACUAGUAGCCAUUGAGAUCUUUUUUUUCUAUUAUGGAUGUUAGUGGCUACUGGUUUCAAGCAUAUUUC	AUGUUAGUGGCUACUGGUUUCA	Real microRNA precursor	3	1	intron
miR_364	17:21226915:21227007:+	CACUGCAGAGCCAUUUGGGCAGAGCUGAGCUCCAGUGAGGGGCUCAUGCUCCCCCUGGCUGGAGCGCAGCUCUGCUCAAAUGGCUCUGCAGCG	CCAUUUGGGCAGAGCUGAG	Real microRNA precursor	1	1	intron
miR_365	23:41924082:41924167:-	AAGUAUCCUCAGCUGUAUCCUAUUUAGACUUUACCGUGCUGCAGGAGAGUGUGAAGUCUAGAUGCGAUACAGAUGAGGAUACUCAC	AGUCUAGAUGCGAUACAGAUGA	Real microRNA precursor	3	1	intron
miR_366	24:25904485:25904566:+	GUGUCGCGGACCUCUAAUCUGCCGCCCUACGCGCUGAUUUAACUGAGGACACGUGGGUGCUGAUGGAGGUGUCGCUGAUGCU	CCUCUAAUCUGCCGCCCUACGCG	Real microRNA precursor	0	1	intron
miR_367	2:27447148:27447222:+	UCAGAGAUGCUCGAGCGCCGGAGAACAGAUGAGAAACGGGCAUUCCUCUGUUUUCCGGCGUUCAAGAUUCUGCUU	CUCUGUUUUCCGGCGUUCAA	Real microRNA precursor	0	1	intergenic
miR_368	3:323625:323700:-	GCCGGUGGCUGUGUUCACUGCGGUCCGGUGUUGCAGCUGCUGAAGCCCGAGCUGAGGAGAACACACCGACCGGCAC	GUGUUCACUGCGGUCCGGUGU	Real microRNA precursor	0	1	intergenic
miR_369	4:1867030:1867108:-	AGUGCUACGGUUCGGUUCGGUACGCUUUUAUGGCCGUUUCCACUGUCAAUAAGCGUACUGAACCAAACCGUACCACUUU	AAGCGUACUGAACCAAACC	Real microRNA precursor	2	1	intron
miR_370	5:39862286:39862365:-	AGUGGUACGGUGCGGUUCGGUAUGCUUUUAUGGCCGUUUCCACUAUCAAAAGGCAUACUAAACCGAACCGUACCAUACCA	UGCGGUUCGGUAUGCUUUUAU	Real microRNA precursor	0	1	intron
miR_371	Zv8_NA2274:39053:39132:+	CUGUGGCUGCCAUCGCAUCUUCCAAGUGGUAACUUUAUUUGGAAAGUGUUACCACUUGGAUGAUGCGAUGGCAGCCACAG	CAUCGCAUCUUCCAAGUG	Real microRNA precursor	0	1	intergenic
miR_372	11:3342847:3342936:+	UGCAGGGCUUCGGCCCCCCAGGGAUUGAGUUUGACACCCCUGAUCUACACAGUGAUGUCCAAACUCGGUCCUGGAGGGUAAGUAUCCUGC	UCCAAACUCGGUCCUGGAGGGUA	Real microRNA precursor	4	1	exon
miR_373	11:5108275:5108361:+	GCAAUAAUCCUUCCAAAUUUCAGAUUUGUGGCAGUCUGUUCUUAGAAAACAAACGAGCUGCUAAAGUCUGAAUUUGCGAGGAUGUUG	AGCUGCUAAAGUCUGAAUUUGC	Real microRNA precursor	3	1	intron
miR_374	12:28811065:28811142:+	AAUGCUGAUUUCUGGUACCAAUUGACUUACAUAUUUUUUUCCUACUAUGGGAGUCAAUAUGUGCCAGCAACCAACUUU	UCUGGUACCAAUUGACUUACAU	Real microRNA precursor	3	1	intron
miR_375	12:3949922:3950005:-	AAUGUUGAAAACCGGUAACCAUAGACUUCCAUAGUGUGUUUUUUUCCUAUUAUAGAGGUCAGUAGUUACCAGUUUUCAGCAUUC	ACCGGUAACCAUAGACUUCCAU	Real microRNA precursor	1	1	intron
miR_376	14:26263252:26263326:+	AUAAGUCUGUAUCGGCACUGGUGGGAGGCGUUCAAUGUGCCUUAGUGUCCCACCAGUGAUGACAUACAGCCAUAU	AUCGGCACUGGUGGGAGGCGUU	Real microRNA precursor	5	1	intergenic
miR_377	15:9178815:9178893:+	GGCUGACUGCUGACUCUGCAUGUGUGUGCGUGUUUAUUUUAGCCCACACUGCAACCAUAUGCAGGAUCUGCUGUUAUAA	ACUGCAACCAUAUGCAGGAUCU	Real microRNA precursor	5	1	intron
miR_378	15:38815915:38815995:+	CUAUACUGUUUACACGACUGCUGCUUUUAAAGUUCAUUUAAUCAGUUCUAAACAGCUUCAGUCGUGUUAGCAAUCAGUGGA	UACACGACUGCUGCUUUUAAAGU	Real microRNA precursor	4	1	intron
miR_379	15:32885135:32885212:-	GGUUUCAGUGCUGGUUUUGCUGGUCUAAGUGCUGCUCCUGACCAGCAUUGAGACGAGCAAGACCAACAUUGAAACCAG	AUUGAGACGAGCAAGACCAACA	Real microRNA precursor	4	1	intergenic
miR_380	15:46239157:46239229:-	GUACGGUACGAUUUGGUUCGGUACGCUUAUUGACAGUGGAAACGGCCUAAAAGCGUACCAAACCGUACCACUC	AUUUGGUUCGGUACGCUUAUUG	Real microRNA precursor	4	1	intergenic
miR_381	16:23780600:23780681:+	GAAUGUUGGAAACUAGCAGCUGUUGACAUCCAUAUUUUUUUUCCUACUGUGGAAGUCAAUAGCUGCUGCUUUCCAACAUUCU	AACUAGCAGCUGUUGACAUCCA	Real microRNA precursor	4	1	intron
miR_382	16:51484473:51484565:-	GGCCCAAUCAGAGAGGAGAAUGUCUGCAGCCCCGCCUCCAUGUUCAGAUGUCUCCGCCUCCUCCAUUCACACUGACACACAGCAACACGGCCU	GAGAGGAGAAUGUCUGCAGCCCC	It is not a pre-miRNA-like hairpin.	4	1	intergenic
miR_383	17:7135168:7135251:-	GAUGUGAGCCAGAGGUAGCAGCAGAUGACAGCUGUAUUUACCCAUCAUGCCCGCAGCUCACCUUUGCACCUUUGGCUUGUGUUC	AGAGGUAGCAGCAGAUGACAGCU	Real microRNA precursor	3	1	intergenic
miR_384	18:4796128:4796201:+	UAAGUUGUUUAGCGGAAGCCCUAUAUUGACCAUAUAGUCAUAAAUGAUCAAUAUGUGGCUUCCUCUAAUGUGGA	GAUCAAUAUGUGGCUUCCU	Real microRNA precursor	5	1	intron
miR_385	19:8212127:8212201:+	UUGCGCUUUAUGACAUGGUGCGUUAUCCUACUGGAAGUAGCCAGAGGAUGGAUGCACUGUGGUCAUAAGGGAUGG	GAGGAUGGAUGCACUGUGGUCA	Real microRNA precursor	3	1	intergenic
miR_386	19:9565822:9565901:-	GACGACUUUUACUCUGUUACCAGUUUGCCCAGUAGCUCGCCAUGUACACUGGCGGACUUGAGAGGCAGAGAGAAGUUGAC	UGGCGGACUUGAGAGGCAGAG	Real microRNA precursor	5	1	intergenic
miR_387	19:19027150:19027227:-	UACGGUUCGGUUUGGUUUGGAACGCUUUUAUGGCCGUUUCCACUGUCAAAAGCGUACCGAACCAAACUGUACCGUACC	UUUGGUUUGGAACGCUUUUAU	Real microRNA precursor	9	1	intron
miR_388	1:44822243:44822320:+	GUCAACGUAGUACUCGGAUGCAGACGUAGUAGCCAUCUGCUGCAUGGUCUGCUUCUGCUUCUGCUUGCGACGCUGGCU	UACUCGGAUGCAGACGUAGUAGC	Real microRNA precursor	3	1	exon
miR_389	1:4430664:4430750:-	GGGAGAGGAAAAGAGGAUGAGUGAUCGGCAUGCUUUCUCUUUCUCUCCUCCCGAAAACACUGUCACUCUUCCUCUAUUUCUGUCCCA	AAGAGGAUGAGUGAUCGGCAUG	Real microRNA precursor	5	1	intron
miR_390	20:48058312:48058392:+	GUCCCCAUAGAGUAAGUCUCCUCCAGUAAUCCUCCCUGUGAAAGAGUGGAGGAGAUUUGGAGAAGGCGAUUCCUCGGGUUG	AGGAGAUUUGGAGAAGGCGAUU	Real microRNA precursor	3	1	intergenic
miR_391	20:49128932:49129013:+	AUGUGCUUCAGUGAAAGCGGACUCUGUCAGCGGGAGCUUUAUGAUUCUCUCCCCCGCCGACAGCACCUUUUACUUCGGCCAG	GUGAAAGCGGACUCUGUCAGCGG	Pseudo microRNA precursor	4	1	intergenic
miR_392	20:31231791:31231867:-	AAUUGCUGUUUUGGGAGCAGAGAUUGAAACAGCCCAUUAAAAAAGUUGUUUUUUUUUUUUGCCCCACAACAGCAGGA	UUGGGAGCAGAGAUUGAAACAG	Real microRNA precursor	7	1	intergenic
miR_393	21:846877:846970:+	UCGGGCCCCAUGACACACAUGUAGAUACACACACAGGGUGCUCUCCGUCAGCUGAUGUGUGUGUUUGUGCUGUGUGUUUCAGCCGGGGGUCUCA	UGACACACAUGUAGAUACACAC	Real microRNA precursor	6	1	exon
miR_394	21:35254430:35254511:+	AUACAUGUACACUGGUUUACUUGGAUGUGCAUUAGUGCUGUGUUCAUUUCAUGGAACAUCAAAGUAAACCAUAAACAAGUUU	ACUGGUUUACUUGGAUGUGCAU	Pseudo microRNA precursor	4	1	intron
miR_395	21:13015005:13015082:-	CGGUACCGAAUUCCAGUAUCGUGACAACACCUAAUAAUAUGUAUUUGGGUUGUCACGAUACUGGAAUUUAGUACCAUU	UUCCAGUAUCGUGACAACACCU	Real microRNA precursor	3	1	intergenic
miR_396	21:16910601:16910683:-	UUCAGACAUGAAAGACUCUUAGGAUUAUUUCAAACUGUCUUCUGCAUGUCAUUUUGAAGUGUUCUGAGUCUUUUUUGUUUGUA	UUUUGAAGUGUUCUGAGUCUUU	Real microRNA precursor	3	1	intergenic
miR_397	18:49189945:49190030:+|21:31128502:31128587:-	AAGAUUAUUUGUGGAUGUUAACGGUUCUUCAUGAGAAUUAUCAAAGGUUCCAUGAAGAACUUUUAACAUCCAACAAAUCUUUUCAG	GUGGAUGUUAACGGUUCUUCA	Real microRNA precursor	6	1	intron
miR_398	21:33559381:33559455:-	UGCUCAUCCAAACCUGCCUGACAUGCAAGAAUGAACUUCAUUGGUUCUUGCGUAUCAAGCAAGCAUGGCUAAGCU	AACCUGCCUGACAUGCAAGAA	Real microRNA precursor	3	1	intron
miR_399	22:25325:25400:+	UGAGUUAUGAAGUCGCAAUUAAGACUUAUAUAGUCGCAAUUCCAACUUAUAACUCAGAAUUGCGACUUUAUUACUC	CUUAUAACUCAGAAUUGCGAC	Real microRNA precursor	10	1	intergenic
miR_400	22:40856396:40856475:-	UCUGCGGGAGAUCCUGAAGGACGUGCGGGCGCGGCUGAGGAGAAACGCGCUCCCGCCGGCUCUUCUGGGACUCGUUCAGU	AUCCUGAAGGACGUGCGGGCGC	Pseudo microRNA precursor	3	1	intergenic
miR_401	23:17096051:17096129:-	AAAGCUGAGUAACUGUAACCAUUGGCAUUCAUAGUAUUUCUUUUUCCUAUAUGGAAGUCAGUGGUUACAGGAUUUUAGU	AUGGAAGUCAGUGGUUACA	Real microRNA precursor	3	1	intergenic
miR_402	23:17096051:17096129:-	AAAGCUGAGUAACUGUAACCAUUGGCAUUCAUAGUAUUUCUUUUUCCUAUAUGGAAGUCAGUGGUUACAGGAUUUUAGU	AACUGUAACCAUUGGCAUUCAU	Real microRNA precursor	5	1	intergenic
miR_403	24:2366900:2366972:-	ACCAGAUCCCUCUGCUUAACGAACCAUAGACGCCAGUGGUUUCUCGGGUUCGUUAAGCAAUGAGAAAUUGUAA	UCUCGGGUUCGUUAAGCAAUGA	Real microRNA precursor	8	1	intron
miR_404	25:100482:100553:-	AUGUUUCUGCUGUAGAUCAGUGGAUUAGCAGAGCUGAUGUGUGCUGUUACACAGAUCUACAGCAGUAAACCA	UGUAGAUCAGUGGAUUAGCAG	Real microRNA precursor	6	1	intergenic
miR_405	25:33797347:33797425:-	CACCUCUGAUUAUUCACUGUGGAAACGGUUGUGUUUUCUCAGCAUCGCCUGCUGCUUUCUCAGUGCAUAUUUGAGCUGA	UAUUCACUGUGGAAACGGUUGU	Pseudo microRNA precursor	6	1	intergenic
miR_406	2:1895289:1895370:+	AAGAAUGCUGAUUGAUGACACCCAUUGACUUCCAUUGUUUUUCUUUCUGUAGACGUCGAUGGGUAGCAUCCACCAGAGUUUU	AGACGUCGAUGGGUAGCAUCCA	Real microRNA precursor	6	1	intergenic
miR_407	10:35582542:35582632:+|2:2785776:2785866:+	CCUAAUAAAGUGGCCGGUGAGUAUAUAUUUAUAUCUGUUGAACACAAAAGAAGAUGAUUUGAAGAAUGUGUGUUGCUGGCACUCAUUGACU	UGAAGAAUGUGUGUUGCUGGCA	Pseudo microRNA precursor	3	1	intron
miR_408	2:28556881:28556954:-	UGUAGCGUGAAUGAGUCAUUUCCCAGCCAAAUCCUUCUCCGGCUUUGGCAAGGAAUGACUUUUUUUUUGUAGGC	CUUUGGCAAGGAAUGACUUUUU	Real microRNA precursor	5	1	intron
miR_409	2:33446640:33446728:+|2:33703931:33704019:-	AAGAGCUGCGAGCAGACAGAGGCUCUUUCUUAUAGAGUUUAGCCCAGGAAAAAGACUCAGAAACAGAGCGACUCGACUCCUCCUCUCCC	AGCAGACAGAGGCUCUUUCUU	Pseudo microRNA precursor	5	1	intergenic
miR_410	3:29939346:29939421:+	GAUGUUAACCUCUGACCGUUGACUUCUAUAGUUGCAAGUUUGAUACUACGGAGGUCAGUGGUUAGAGGUUUACACC	UCUGACCGUUGACUUCUAUA	Real microRNA precursor	3	1	intron
miR_411	3:32609966:32610047:+	AGUCACAUCGUGUCGUUCUCUCAGCCUAGUACCUCAAUUGCAAAAAUGCUGUGGUGCUGAUGAGAGACUGCUCGUCUGUGAC	UGGUGCUGAUGAGAGACUGCU	Real microRNA precursor	3	1	intergenic
miR_412	5:28074957:28075028:+	CGUGUGGUCAGCGUGAGGAGUCUGUGUGUGGCGCCACUUCUCCACGCAUGUCCUCGUCCGCUGUGCGCAUGU	CACGCAUGUCCUCGUCCGCU	Real microRNA precursor	7	1	intergenic
miR_413	5:65346356:65346439:+	AGAAAGCUGGAAACCUCAAUCCAUUGACUUCAAUUGUAUUUGUCUUUUCUAUGGAAGUCGAUGAUUACAGGUUUUUUAGCUUUC	GAAGUCGAUGAUUACAGGUUU	Real microRNA precursor	5	1	intron
miR_414	5:11113429:11113517:-	UACAAUACGUUAUGGUUUGGUAGGCUUUUAUGGCCGUUUCCACUGUGAAAAGUUACCAAAAAGCAAACUAUACCAUACCACCUUUUGGG	UAUGGUUUGGUAGGCUUUUAUG	It is not a pre-miRNA-like hairpin.	9	1	intergenic
miR_415	5:21400263:21400333:-	CGGCAUUAAGGUGGGUGGAAUAAUAUAACAAUUCACUCUUGUUAUAGUAUUCCACCUACCCUGAUUCCACC	UUAUAGUAUUCCACCUACCC	Real microRNA precursor	3	1	exon
miR_416	5:49100822:49100898:-	AUUAACUUUAUUCAGGAACAGUGUGAAUGUAAAGUAUCACUUCGUUUACAUUCUGCACACUCCUGGAUCUUGUUAGC	UUCAGGAACAGUGUGAAUGUAA	Real microRNA precursor	4	1	intergenic
miR_417	6:8017005:8017086:+	AAUGUUGGUAGCUGGCACACAUAAACUUCCAUUGUAGGGAUAAAAAUUACUAUAGAAGUCAAUGGAUGCCAGCAACCAGCAU	UAGAAGUCAAUGGAUGCCAG	Real microRNA precursor	3	1	intron
miR_418	6:9895382:9895465:+	AAUGUUUAAAAAAUCUGUAACUAUUGACUUUCAUUGUAGGUAACAUGAAUAACAUGGAAGUGAAUGGUUACAGGUUAUCAACAU	CAUGGAAGUGAAUGGUUACAGG	Real microRNA precursor	4	1	intron
miR_419	6:15473423:15473499:+	CUGUCUGUGCUCAUUUUUGUGACUAUGCAACUGGAACCAGACUACUAGCUGCAAACCACAAAAAUGACACAGACAGC	UCAUUUUUGUGACUAUGCAAC	Real microRNA precursor	4	1	exon
miR_420	6:43993990:43994066:+	GCUGCCAUUGCACGGCUCAAAGACACGUUGUAGAGUGCAAUUUAACACAACUGCCUCUAGGAGUCGCCAAUGGAAAU	CACGGCUCAAAGACACGUUGU	Pseudo microRNA precursor	6	1	intergenic
miR_421	6:49359715:49359796:+	GACCCAACACAAUUGAAUAGUGUGGAACUCAAGUUACACUGUAAAAAGGCUGGGUUCCACAUUAUUUCUUCAUGUUGUUUCA	AAUUGAAUAGUGUGGAACUCA	Real microRNA precursor	3	1	intron
miR_422	6:50001517:50001590:+	UGUCAUAAGCUGGUUUUUGCUGGUAAUGAGAUGAACAGGACCAUCUUAGAACCAGCAAGAACCAGUUUAAACCA	UCUUAGAACCAGCAAGAACCA	Real microRNA precursor	5	1	intron
miR_423	6:49621255:49621336:-	UAACACAUAUAUACGGACACUGGAGUGUUUCAGCUGAUCUUUGCGGCUUUGAAACACUUCAGCGUCCCUGUAUCUGUGUUAG	AUACGGACACUGGAGUGUUUCA	Real microRNA precursor	4	1	intron
miR_424	6:52957971:52958054:-	ACUGUACUCAAAUGGCCUCCACAGUCACCAGAACUCAAUCCAAUAAAGCACUUUUUGGGAUGUGGUGGGACGGGAGAUUCGCAG	UUGGGAUGUGGUGGGACGGG	Pseudo microRNA precursor	6	1	intergenic
miR_425	6:60954966:60955051:-	AGAAUGCUAAAAACUGGUAACCAUUGACUUCCGUAUUAUUUGUUUUUCCUACUAUGGAAGUGAAUGGUUACAGAUUUCCAGCAUUC	UGGAAGUGAAUGGUUACAGAUU	Real microRNA precursor	5	1	intergenic
miR_426	7:14403134:14403209:+	CAUUUCUACUUUCGGUUAUCUAGCUUUAUGAAGGCAGAUAAACACUCAUACAGCUAGAUAACCAAAGAUAGCAACU	UUCGGUUAUCUAGCUUUAUG	Real microRNA precursor	4	1	exon
miR_427	7:33432156:33432236:+	GUGACUGUGCUGAGGAUGAGGCUGAAGGCCACUGAGCAUGUGCAGUAAGUCUCCUGCAGCUACUUCAUCUUCCUGCACUGU	UGAGGAUGAGGCUGAAGGCCACU	Pseudo microRNA precursor	6	1	intergenic
miR_428	7:53844980:53845048:+	CACAAGCAAAAUUGAGACUUAGUGCAUUAUUAGUCUGUAAUAAGCACAAAGCUCUCAUCGCUGUUAACA	AUUGAGACUUAGUGCAUUAUUA	Real microRNA precursor	3	1	intron
miR_429	7:56024440:56024519:+	ACGAAUGUCAAAGCAGGAACUGUUGACAUCCAUAGUAAACAGAGGAUGGAAGUCAACAGUUCCUGCUAUCCAACAUUCUU	AAGCAGGAACUGUUGACAUCCA	Real microRNA precursor	3	1	intron
miR_430	7:46541292:46541367:-	GCUCCAGUCCAAAGACAUGCGCUAUGAGUGAAUUAGGUAAGCUAAAUUGGCCGUAGUGUAUGUGUGUGAUUGAGUG	AAAGACAUGCGCUAUGAGUGAA	Real microRNA precursor	3	1	intergenic
miR_431	7:53888583:53888681:-	ACUGUAUUAAAACACGCCCACUAAAUGCAGAGCCACUGUGAGGUACGCCCACUGAAAGUACAGUUGCUCUGCAUUUAGUGGGCGUGUUUUAAUACAGUG	UCUGCAUUUAGUGGGCGUGUUU	Real microRNA precursor	4	1	intergenic
miR_432	7:53891033:53891130:-	GAAGUGGUUGAAAGUGGACAAAAGAAACACAUUCAAAUGCCUGGUGUCAACCGUAAUGUGAUUCAUUUGUCCACUUGUGAUCAAGGGUCCGUUCUUCG	AAAGUGGACAAAAGAAACACAUU	It is not a pre-miRNA-like hairpin.	7	1	intergenic
miR_433	9:10038559:10038639:+	CUGAGCGGGACCGCCCCGUCUCUGCUACCUCAUAAUAAAGUCAUAAUGUGAGUCGGCGGAGGCAGGGUGACGCUGCGUUUG	AGUCGGCGGAGGCAGGGUGAC	Real microRNA precursor	3	1	intergenic
miR_434	9:10038559:10038639:+	CUGAGCGGGACCGCCCCGUCUCUGCUACCUCAUAAUAAAGUCAUAAUGUGAGUCGGCGGAGGCAGGGUGACGCUGCGUUUG	CCGCCCCGUCUCUGCUACCUC	Real microRNA precursor	1	1	intergenic
miR_435	9:31417287:31417356:+	UGCGUUGUCGAUUGAGAGCAUGUGGAGAUGGGAAUAAUGUGUCUCUGUGUUCUCUCAAAGCUGUGCAUCA	UGUCUCUGUGUUCUCUCAAAG	Real microRNA precursor	1	1	exon
miR_436	9:31417287:31417356:+	UGCGUUGUCGAUUGAGAGCAUGUGGAGAUGGGAAUAAUGUGUCUCUGUGUUCUCUCAAAGCUGUGCAUCA	AUUGAGAGCAUGUGGAGAUG	Real microRNA precursor	6	1	exon
miR_437	9:1562423:1562498:-	UUGGUGCAUUGGUGCCCCCUGCUGGAGAGGAUAAAUAAAACACACAUCUGUCCAGCUGAGGGCACUAAUGCACCAU	UCUGUCCAGCUGAGGGCACU	Real microRNA precursor	3	1	intron
miR_438	9:15968322:15968394:-	AGAGGAGAGCUUGCUCUACUCUCCAUUGACUUGAAACCCCAACAGGUCAAGGUGCCAGAGCACCCUGUCCCUG	UUGCUCUACUCUCCAUUGACUUG	Real microRNA precursor	3	1	intron
miR_439	3:39210087:39210169:-|9:53644411:53644493:-	GAGGAAGUAGGAGCUUGUAAAUCACACUUCCCUUGUGUAUUUCUGCCAGCCGGUAGGAAUAACGUUAGGGAAGCUCAAAUCUU	UAGGAAUAACGUUAGGGAAG	It is not a pre-miRNA-like hairpin.	6	1	exon
miR_440	Zv8_NA3748:88698:88781:-	GAAUGCUGGAAACCAGCUGCCAUUGAUCUCCAGAGUCAGAAUAAAAAUAUUAUGGAAGUCAAUGGCUGCUGCUCUCCAACAUUA	AACCAGCUGCCAUUGAUCUCCA	Real microRNA precursor	3	1	intergenic
miR_441	Zv8_NA4291:7514:7584:-	AGUUUCUACUUUCGGUUCUCUAGCUUUAUGAUAUUUCAUAACUCAUACAGCUAGAUAACCAAAGAGAAAAA	UUCGGUUCUCUAGCUUUAUGA	Real microRNA precursor	4	1	exon
miR_442	Zv8_NA5536:6287:6378:-	AGGGCCCGUCUCUUUCUAACCUGGCCGGAAAUGCUAAGCCAAUAAGCCCCAAGCGUCUGGCUAGACUCUGGGCCGGGAGAGAAAGUGAGUCC	CUAGACUCUGGGCCGGGAGAGA	Pseudo microRNA precursor	4	1	intergenic
miR_443	Zv8_NA7478:817:887:+	CUAUCUGCUGGUGGGCGCCGCGGUGUUCGUGGCGCUGGAGUCCGACACCGAGAGCGCCCGAAAGCGGAUGC	CCGACACCGAGAGCGCCCGA	Real microRNA precursor	3	1	intergenic
miR_444	Zv8_NA818:71544:71628:+	GGCCCUGUCUUACUGUUUGCCUGUUUGGUCUCUUACAACAAAUGAUAUCUUGGAGCCAAUAGCUAGACUGUACAAUAGGGCCUAU	AGCCAAUAGCUAGACUGUACAA	Real microRNA precursor	4	1	intron
miR_445	Zv8_NA818:71544:71628:+	GGCCCUGUCUUACUGUUUGCCUGUUUGGUCUCUUACAACAAAUGAUAUCUUGGAGCCAAUAGCUAGACUGUACAAUAGGGCCUAU	UACUGUUUGCCUGUUUGGUCU	Real microRNA precursor	14	1	intron
miR_446	11:4945093:4945163:+	GAGGGGGCCUUGAGGAAGACCCAGGACACGCUGUCUCUCGGCUGGCCUGGGAACGCCUCAGGAUCCCCCAG	UGAGGAAGACCCAGGACACGCU	Real microRNA precursor	6	0	intergenic
miR_447	11:14506799:14506876:+	UAUUUAUACCAGUGGUUCUCAAAGUGUGGUACACGUGCUUACUUCUAGUGGUACACGGAGGAAUCACUGAUUAAUAAU	UGGUACACGGAGGAAUCACU	Pseudo microRNA precursor	3	0	intergenic
miR_448	11:3687115:3687188:-	GCGCUUUAUGACAUGGUGUGUUAUCCUGCUGGAAGUAGACAUCAGAUGAUGAGUACACUGUGAUCAUAAAGGGA	AGAUGAUGAGUACACUGUGAU	Real microRNA precursor	3	0	intron
miR_449	11:3687115:3687188:-	GCGCUUUAUGACAUGGUGUGUUAUCCUGCUGGAAGUAGACAUCAGAUGAUGAGUACACUGUGAUCAUAAAGGGA	ACAUGGUGUGUUAUCCUG	Real microRNA precursor	1	0	intron
miR_450	11:9437334:9437407:-	AAUGACAGUCACCAUUCACUUUCAUUGCGUCUUUUUAGGAUACAGUGAAAGCGAAUGGUGUCCGAACCUGUCAU	AGUGAAAGCGAAUGGUGUCCG	Real microRNA precursor	5	0	intergenic
miR_451	11:13218785:13218868:-	ACUGCCUCAUGUUUGGACAGCAUAGGUAGGCAUCGGCGCUGACUAGGUGGAAGAUGGAUAUUUUGUUGCCAAAUACUAGGUUUC	GUUUGGACAGCAUAGGUAGGCAU	Real microRNA precursor	3	0	intergenic
miR_452	11:31195854:31195935:-	UGGAAAACCUCACAUCUGGUCUAGUUGCAGGAGUUCAAAUAUUUCAACGGACCCGCAGCUCAAAUCAGAUCUGAGUUGUCGC	ACCCGCAGCUCAAAUCAGAUCU	Real microRNA precursor	3	0	intron
miR_453	12:3949922:3950005:-	AAUGUUGAAAACCGGUAACCAUAGACUUCCAUAGUGUGUUUUUUUCCUAUUAUAGAGGUCAGUAGUUACCAGUUUUCAGCAUUC	UAGAGGUCAGUAGUUACCAGUU	Real microRNA precursor	5	0	intron
miR_454	12:8990000:8990088:-	GAAAUGUUACCAGCGAAGGAAAGAAGAAGGUGGAAAAAGUCUGUCUAUGUCUGUUUCAUCCUCCUCUUGUUUGCUUUGCUCUGCAGCCA	CAGCGAAGGAAAGAAGAAGGU	Pseudo microRNA precursor	7	0	exon
miR_455	12:18130184:18130266:-	ACACAGGCAAGUAGGUACUGUGAAUGAAAAGGUGUGACGCGUCGAGUUUAUUGCAUUUGCAAGUAUAGUGCGUGUUUCGUGUA	GUAGGUACUGUGAAUGAAAAGGUG	Pseudo microRNA precursor	3	0	exon
miR_456	13:15280495:15280572:+	CGUUAUUCUAAAGUUGCAUCUAUUAUUCAUUUAUCAACUGUUAGUAAAUGAGGAAUACUUGCAACAUUAGAAUAAUGU	AAGUUGCAUCUAUUAUUCAUUU	Real microRNA precursor	3	0	intron
miR_457	13:20117728:20117807:-	GGAAAAAGUGGUACAUUUUGGUUCUGUACGCUUUUAUGGCUGUCAUUAAGGCGUACUGAACCAAACCGUACCACUUUUUC	AGGCGUACUGAACCAAACCGUA	Real microRNA precursor	5	0	intron
miR_458	13:21204861:21204937:-	UGCCAAAACGAAAAACCGAGCAUGAGGCGUUUUUUUUUUAAAUGACGCUUUUGUGCCUGCCGUUUUGCGCGUUGGUG	AAAAACCGAGCAUGAGGCGUUU	Real microRNA precursor	3	0	intron
miR_459	13:50482120:50482197:-	GUGAUCUGUGUCUAUACUGUCUAUACUAUACUGUGGUCUAUACUGUCACUAUACUGUGGUCUGUGUCUAUACAGUCUA	ACUAUACUGUGGUCUGUGUCU	Pseudo microRNA precursor	6	0	intergenic
miR_460	14:22952583:22952681:-	UACCAACAGUCACUGCUAUUACUUUUUCUUCCAGAGCCAAGAUCGACGCAAAAAGGAGGGUGAUGGUGGGAAAGGUGAGGGCAGUCGAAGACGUCGGAC	CACUGCUAUUACUUUUUCUUCCAG	Real microRNA precursor	5	0	intron
miR_461	14:31828966:31829042:-	UCAUCCUGACAGGAGCCGAUUACAUGACACCCCUCCGUAGGAAGCAGGAGGUGCGCAGUCGGCUUCUGUGGGUGGUG	AGGAGCCGAUUACAUGACAC	Real microRNA precursor	3	0	intron
miR_462	14:35388401:35388481:-	UUUCUAUAAAGUGCCUAGGAACUGUAUAGAAUGCCUAAAAUGAUUGCUAUUUUAUACAUUGCCUAGGCGUUCUAUAGAAUG	UUUUAUACAUUGCCUAGGCGUU	Real microRNA precursor	1	0	intron
miR_463	14:49597491:49597573:-	AAUAGCCCCUUUCACACAUACAGACCUUUCCCGAAAAUUACCGGUCAUUUUCCGGAAAGGUAUGUAUGUGUGAACGGGCCCUU	CCGGAAAGGUAUGUAUGUGUGA	Real microRNA precursor	3	0	intron
miR_464	15:13918040:13918129:+	UUUUUUUUGGUCGAACUCAAAAGAAGAUAUUUUCAAAGAAUGCUGGAAUUUUUUUAAAAAAUAUCUUCUUUUAUGUUCAACAGAAGAAAU	UCGAACUCAAAAGAAGAUAUUU	Real microRNA precursor	5	0	intron
miR_465	15:32885135:32885212:-	GGUUUCAGUGCUGGUUUUGCUGGUCUAAGUGCUGCUCCUGACCAGCAUUGAGACGAGCAAGACCAACAUUGAAACCAG	CUGGUUUUGCUGGUCUAAG	Real microRNA precursor	1	0	intergenic
miR_466	16:10790325:10790400:+	CGCUGUGUACGGAUAGAAUCAGUGGAGCGGGGAGUGCUCUCUCUCCCCGCUCCGCUGAUUCUGUCAGUGUACAGCG	CCGCUCCGCUGAUUCUGUCA	Real microRNA precursor	1	0	intergenic
miR_467	16:44852558:44852641:+	CCUGAUAGGAUGAUGGUUUUCUGUUUUCACUCUGUGUUUGCUUCAGAUCAUACAGGAGGAAAGAGAAAAUCCAUUUUUGUUAAA	CAGGAGGAAAGAGAAAAUCCAU	Real microRNA precursor	3	0	exon
miR_468	16:15825491:15825573:-	AAAGAAAAUGUCUGUCAUAAUCUGAAGUGGUGGAUGGUCACACUUUCUCCACCUCUAUAUGAAUUGACAGUACAUUUCUCUGA	UCUGUCAUAAUCUGAAGUGGUG	Real microRNA precursor	13	0	exon
miR_469	17:28912217:28912292:+	AACAGAAAUCGAGACUCAUCAGACCGGGCAAUAUUUUUCCACCCUUCUAUUGUCCAAUUUUGGUGAGCCUGUGAGA	UAUUGUCCAAUUUUGGUGA	Pseudo microRNA precursor	1	0	intergenic
miR_470	17:28912217:28912292:+	AACAGAAAUCGAGACUCAUCAGACCGGGCAAUAUUUUUCCACCCUUCUAUUGUCCAAUUUUGGUGAGCCUGUGAGA	GAGACUCAUCAGACCGGGCAAUA	Pseudo microRNA precursor	5	0	intergenic
miR_471	17:593738:593813:-	GUUCCUGAGCUCUGAGGCGUCAUCGUGUUUCUGGAUCUCCAUGCAGAAACCCAGGAUCCCCCAGAGCUGUGGCACC	UCUGAGGCGUCAUCGUGUUUCU	Real microRNA precursor	3	0	intergenic
miR_472	17:2007156:2007233:-	AGAGAGAGAGAGAGAGAGAGAGACAGAUUUUAUUUGCUGCAGUUCAGAAUUUUCUCUCUCCAUCUCUUUCUGUCUCUC	AGAGAGAGAGAGACAGAUUUU	Real microRNA precursor	10	0	intergenic
miR_473	19:37297415:37297489:+	GGGCUCCUCGACGCUGGAGAGCAGGAUGGGUUUUGACAGGGCGACCCCUUCUGCACUCCUUCGGAGCGGUGCGCU	ACGCUGGAGAGCAGGAUGGGUUU	Pseudo microRNA precursor	5	0	intergenic
miR_474	19:15219106:15219196:-	GUGGGGGUUAACUGUUCUGCUGAUCAAUCUAAAUGUCUCAGGUUUUGCCAAGUCACGUGGUCCAGACCAGGAUGAAGGAUUGAAUCCAAUA	UCCAGACCAGGAUGAAGGAUU	It is not a pre-miRNA-like hairpin.	3	0	intergenic
miR_475	19:46256052:46256130:-	UCACGCUUUAUGACAUGGUGCGUUAUCCUGCUGGAAGUAGCCGUCAGAAGAUGGCGACACUGUGCUCAUAAAGGGAUGG	GAAGAUGGCGACACUGUGCUCAU	Real microRNA precursor	6	0	intron
miR_476	1:16340067:16340153:+	AGUUCACCUUUCAAGUCUUCUGGUUCUUAAGUCGUUCGUUCAUAACGUGACAGAAUGACUCAAACACAAAGACUCGAGAGUUGAAUG	UGACUCAAACACAAAGACUCGA	Real microRNA precursor	3	0	intergenic
miR_477	1:43950497:43950580:+	CCUCCUCAGCAGCUGCUCCAAGACUCUGGCUGAUGGUUGCUAUCAUCGGCGCCAUGACCAGGUGCUUGAGGCAAUUGCUGCGAG	AUGACCAGGUGCUUGAGGCAA	Real microRNA precursor	3	0	intergenic
miR_478	1:46032600:46032674:+|1:46057553:46057627:+	AGCAGAAAUCAGGACUCAUCAGACCAGGCAACAUUUCUCCAGUCUUCUAUUGUCCAAUUUUGGUGAGCCUGUGCG	AGGACUCAUCAGACCAGGCAA	Pseudo microRNA precursor	5	0	intergenic
miR_479	19:39453860:39453939:-|1:22643596:22643675:-	GUACUGUAUGAUUAGGUUUGGUACGACUUUUGACAGUUGAAACGGCCAUAAAAGUGUACUGAACUUAACCGUAUCGUACC	AUUAGGUUUGGUACGACUUUU	Real microRNA precursor	8	0	intergenic
miR_480	1:31643982:31644074:-	GAUAAUCAAAGAGUUGUUGGUCCCCACUGACUUCUACAUUAUGAGGGAAAAAUAUCAUGUGAAGUCAGUGAAGACCAGCAACUCUUAGGUUAU	AGUCAGUGAAGACCAGCAACU	Real microRNA precursor	3	0	intron
miR_481	20:42225427:42225512:+	GAAGCUGAAAACCUGUAACCAUAGACUUUCAUAAUAUUUGUUUUUCUACUACUAAGUCAAUGGUUACAGGUUUCCAACAUUCUUCA	ACCUGUAACCAUAGACUUUCA	Real microRNA precursor	7	0	intergenic
miR_482	20:3198710:3198795:-|20:3315876:3315961:-	ACACCAGAAGUGAACCGUACCAGAGUUCGCAUGAAUUGUACCCCAGACAACCUCUUUCAGGUGGACUCAGGUACGGUUCACGGGUG	UUCAGGUGGACUCAGGUACGG	Real microRNA precursor	3	0	intergenic
miR_483	21:35254430:35254511:+	AUACAUGUACACUGGUUUACUUGGAUGUGCAUUAGUGCUGUGUUCAUUUCAUGGAACAUCAAAGUAAACCAUAAACAAGUUU	UGGAACAUCAAAGUAAACCAU	Pseudo microRNA precursor	1	0	intron
miR_484	21:13015005:13015082:-	CGGUACCGAAUUCCAGUAUCGUGACAACACCUAAUAAUAUGUAUUUGGGUUGUCACGAUACUGGAAUUUAGUACCAUU	GUUGUCACGAUACUGGAAUU	Real microRNA precursor	1	0	intergenic
miR_485	22:33407449:33407528:+	UACGGUACGGUUCGGUUUGGUAUGCUUUUAUGGCCGUUUCCACUGUCAAAAAGCGUACCCAACCAAACCGUACCGUACCA	AAAGCGUACCCAACCAAACCG	Real microRNA precursor	3	0	intron
miR_486	22:41335587:41335675:+	GAAUGUUGGAAACUGGUAACCAUUGGCUUCUGUUGUAGAAAAAGCAAAUACUAUGUAAGUAAAUGGUUACCGGUUUUCAACAUUCUUCA	AAUGGUUACCGGUUUUCA	Real microRNA precursor	1	0	intergenic
miR_487	23:16970136:16970215:+	UGUUACUUGCUUGAAGCCAUUGACUUUCAUAGUAAAUUUCUUUCCUACUAUAGAAGUCAAUGGGUGCCAGCAUUGUUCAA	UUGAAGCCAUUGACUUUCAUA	Real microRNA precursor	3	0	intergenic
miR_488	23:259479:259559:-	ACUCAGAAGAAUGUUGGACAAACACAGCCAUUGAGAUACAAUAGAAGUCAAUGGCUGCUUUUACCAACAUUCUGCAGAGUA	AUGUUGGACAAACACAGCCAUUG	Real microRNA precursor	3	0	intron
miR_489	24:13223909:13223988:+	AGAAAGCUCAACAUCUGUAACCAUUGAAUCCCAUUGUCCAAAUGCUAUUGAAGUCAAUGGUUGCAGGUUUCCAGCUUUCU	GAAGUCAAUGGUUGCAGGUUU	Real microRNA precursor	1	0	intron
miR_490	24:13223909:13223988:+	AGAAAGCUCAACAUCUGUAACCAUUGAAUCCCAUUGUCCAAAUGCUAUUGAAGUCAAUGGUUGCAGGUUUCCAGCUUUCU	ACAUCUGUAACCAUUGAAUCCCA	Real microRNA precursor	4	0	intron
miR_491	24:36001727:36001807:+	GUUACUGGUUUCCAGCAUUCUUCUAAAUAUCUUAUUUUAUAUACAAAAGAAGAUAUUAAGAAAGCUGGUAACCAUUGACGU	UCCAGCAUUCUUCUAAAUAUCU	Real microRNA precursor	1	0	intron
miR_492	24:10699914:10699992:-	AGUGCCCAGUGCUGUACCAUGCUGGUAGCCAGUAUGAAAUAGGGCUUGCUGGUAACCAGCGUUGUGCCCCACUGGUUGC	CUGGUAACCAGCGUUGUGCCC	Real microRNA precursor	4	0	intron
miR_493	24:11231158:11231231:-	GCCUGUUCACACAUACACACCCUUCCGGAAAAUUGCCUGUAAUUUUCCGGAAAGGUGUGUAUAUGUGAAAGGGG	UUCCGGAAAGGUGUGUAUAU	Real microRNA precursor	4	0	intron
miR_494	24:40005094:40005169:-	GAGAUCAGUAUUCGAGUCUGAGCUGAGACAGAUCUGAGAUCAGUGUUUGUGUCAUUUCAGACUCGAGACUGAGUUG	UUCGAGUCUGAGCUGAGACAG	Real microRNA precursor	3	0	intron
miR_495	25:22223798:22223879:+	CUAAGCGCAGAUCCAGGAUCAACGUUGUAAUGCUAUUAUUUACGUCAAAUACAUUGAAAGCUGAUCUUGCGUUUGCGCUUAC	UACAUUGAAAGCUGAUCUUGCGU	Real microRNA precursor	4	0	intron
miR_496	25:4048756:4048853:-	UAUCGGCAAUUUUCUGGAAAGGUCUUUAUGUGUGAACAGGCCCUUUUUGAAAAUAUCGGUAAAUUCGUUCUGGCAAUUUUCCGGAAAGAGAAGUUGUA	UUUCUGGAAAGGUCUUUAUGU	It is not a pre-miRNA-like hairpin.	5	0	intergenic
miR_497	25:7384386:7384467:-	AGCAAAAAUCAAGACUCAUCAGACCGGGCAAUAUUUUUCUAAAUAUUUAUUGUCCAAUUUUGGUGAGCCUCUGCAAAUUGUA	AAGACUCAUCAGACCGGGCAAU	Real microRNA precursor	9	0	intergenic
miR_498	25:25159761:25159842:-	AUGUUAGAAAUCUGUAACCACUGACUUUCAUUGUAGGAAAAACAAGUACUGUGUAAGUCAAUGGUUACAGGUUUUCAAUAUU	UCUGUAACCACUGACUUUCAU	Real microRNA precursor	3	0	intron
miR_499	2:34219055:34219131:+	AAGACUGAUGCAUCUGCAUUUGCACAUUUUGCAACUUGCAGAAAGAGCAAAAUGUAGCACAUGCAUGACUUUGGUCU	AGCAAAAUGUAGCACAUGCAUG	Real microRNA precursor	3	0	intergenic
miR_500	2:38929755:38929842:+	UCCUUACUCGAUUUCAUUCCCUCUUUCCUGAUAUAGUCUACUUAACUAGCAUACGCUAUACAGGGAUUAGCGAAUGAGUGAACAAGUA	AUACAGGGAUUAGCGAAUGAG	Real microRNA precursor	5	0	intron
miR_501	2:53665095:53665174:+	AAUACUAGUAAUGGAAAUACUCGCUGAUACUGCAAGAAUUGUGGCAUCGGUAUAAGCCAGUAUUUCCGAUACUAGUAUUG	AUGGAAAUACUCGCUGAUACUG	Real microRNA precursor	4	0	intron
miR_502	2:57904893:57904981:-	AAGUUUAUUCAGGCUGAAUUUAAUCAAAUGAGGUGGAACACUACUCAAACUCACUCAUUUGUUUAAACUCAACCCAUAUGAAUGGUUAG	AGGCUGAAUUUAAUCAAAUGAG	Real microRNA precursor	4	0	intergenic
miR_503	3:8213076:8213144:+	UAAUCACAUUUCCCAGAGACGUGUGAAUAUCGCCCAGACAUAUUCACACAUUUCUGGAAGAUGUGUGAA	UCCCAGAGACGUGUGAAUAUCG	Real microRNA precursor	3	0	intergenic
miR_504	3:11935562:11935641:+	GGCAUGGUACGUGGGGGUCCUGGGGGGGCUAGAAUGGUUUCGUCAGACAUCUGGCACUCCAGCGAUCUCAGCAGGCCUGU	UCUGGCACUCCAGCGAUCUCA	Real microRNA precursor	3	0	exon
miR_505	3:29469156:29469233:+	GGGCCUGUUCACACAUACAGACCUUUCCACAAAAUUGCUGGUAAUUUUCCGGAAAGGUAUGUAUGUGUGAAAGGGGCU	CCGGAAAGGUAUGUAUGUGU	Real microRNA precursor	3	0	intergenic
miR_506	4:39516649:39516729:-	AAUGGCGAUCGACCUGUACGGCGUGCAAAUUUCACUAUAGAUGUGUAGGCAAUUACAGCACCUGAUUGGUUGAUUAAGUUU	GACCUGUACGGCGUGCAAAUUU	Pseudo microRNA precursor	4	0	exon
miR_507	4:41678214:41678292:-	ACCUUUCGAGUCUUCUGGUUGUUGAGUCAUUCGUUCAUCACGCGACAGAAUAACUCAAACCGGAGGACUCGAGAGUUGA	UCUUCUGGUUGUUGAGUCAUUC	Real microRNA precursor	3	0	intergenic
miR_508	4:59306496:59306574:-	ACCUUUCGAGUCUUCUGGUUGUUGAGUCGUUCGUUCAUCACGCGACAGAAUAACUCAAACCGGAGGACUCGAGAGUUGA	UCUUCUGGUUGUUGAGUCGUUCG	Real microRNA precursor	7	0	intergenic
miR_509	5:1620948:1621026:+	UAAUGCUAAAUGUGCAGGUUCAGUUAUGGACAGGCUGUCGCAGUGCUUGUUCGUCGUUCCCCCUGCACAAAUGAACAUG	UGUGCAGGUUCAGUUAUGGACAG	Real microRNA precursor	7	0	exon
miR_510	5:28074957:28075028:+	CGUGUGGUCAGCGUGAGGAGUCUGUGUGUGGCGCCACUUCUCCACGCAUGUCCUCGUCCGCUGUGCGCAUGU	GCGUGAGGAGUCUGUGUGUGGCG	Real microRNA precursor	1	0	intergenic
miR_511	5:34632414:34632493:+	UAGCCCUGCUCCCGGUUUUGUCCGUUCUUGAAAGCUCAGCUCGGCUCUUUUGAAGAAAGGACCAAACCUAAAGCAUGGCU	UUUGAAGAAAGGACCAAACCUA	Real microRNA precursor	6	0	intergenic
miR_512	5:74236844:74236928:+	AGAGCUGCAGCCCUCCAGGAACUGAGCUUGACACCCCUGAUAUAGUGCGCAGGUCUCGAACUGGAUUCCUGGAGGGCCGCUGCUC	UCUCGAACUGGAUUCCUGGAGG	Real microRNA precursor	4	0	intron
miR_513	5:16226839:16226923:-	AAAUGUUGGAAACCUGUAACCAUAGACUUCCAAAGUAUUUGUUUUUCCUUCUAUGGAAGUUAAUGGUUGCAGGUUUCAGCUUUCU	AACCUGUAACCAUAGACUUC	Real microRNA precursor	3	0	intron
miR_514	5:21400263:21400333:-	CGGCAUUAAGGUGGGUGGAAUAAUAUAACAAUUCACUCUUGUUAUAGUAUUCCACCUACCCUGAUUCCACC	GUGGGUGGAAUAAUAUAACA	Real microRNA precursor	1	0	exon
miR_515	5:30483610:30483709:-	GCAGGCCUAGUGUUUGCCACCAGUAUGCCUGACCAUAGCAUUCAUCUGGUUCUCUGGAGAGAGAAUGGCUAGGACAUGGAGGAGGCAAAUACUAGCCCUG	GCUAGGACAUGGAGGAGGCAAAU	Real microRNA precursor	3	0	exon
miR_516	6:15655633:15655711:-	GCACUUGCUUAACGCGAGCCGAACGAACAAAACUGAAUCCACAUGUAUUGUGCGUGUGGCUCAACGUAAAGCAAGUGCA	AACGCGAGCCGAACGAACAA	Real microRNA precursor	7	0	exon
miR_517	7:76901463:76901539:+	UCGGUUCUCCGUCAUCUCUGAGCGGGUGUGUGUCGCUUCUCUCCCGCAGACCCGCAGAUGGUGAUGGAGUGUGUGAG	GUCAUCUCUGAGCGGGUGUGUG	Real microRNA precursor	14	0	exon
miR_518	8:11540778:11540855:+	GCAGAAAAUGAAUGAAUGAAUAUUUGAAUGUUUGAAUGUCUUUGUAAUAUUCAUUCAUUCAUUCAUUUUCUUUCGGCU	AAUGAAUGAAUAUUUGAAUGU	Real microRNA precursor	4	0	intron
miR_519	8:20837670:20837748:+	UCUCUCUUUCUCUCUCUCUCUGUCCAUAUUACGACUCGCAAUGAUUGUCAAUGAACAGAGAGUCAAAGAGGAAGAGUCA	UCUCUCUCUCUGUCCAUAUUACG	Real microRNA precursor	3	0	exon
miR_520	8:4886966:4887042:-	GUGUUUUGUGUUCUCGCUGAGUUUGUUCUUUUGAGGUAACCUGGCAAGAACGCUCUCCACGAGAACACGAGUCCAUU	UUCUCGCUGAGUUUGUUCUUU	Real microRNA precursor	3	0	intergenic
miR_521	8:26610081:26610148:-	UGGAAAAAACAGCUAUUGACAUUCAAUAGGAGCAAAAAUACUGUUGAAGUCAAUGGCUGUUUUUUCCC	UACUGUUGAAGUCAAUGGCU	Real microRNA precursor	3	0	intron
miR_522	8:27723555:27723640:-	UGACUUAUAAUUGUUAUAAGUCAUCUGUUAUAAGAUGCAUAUAUUGUUUGUUUUUAUGAUGACGAUGAUGAUGAUAUUGUAGGCUA	UAUGAUGACGAUGAUGAUGAUA	Real microRNA precursor	3	0	intron
miR_523	Zv8_scaffold2974:104869:104948:+	UGGAAACCUGUAACCAUUGAUUUCCACAGUAGUUGUUUUUUAUUCUAUGGAAGUCAAUGAUUACAGGUUUAGCCUAAUAU	GAAGUCAAUGAUUACAGGUUU	Real microRNA precursor	1	0	intron
miR_524	Zv8_scaffold3105:156717:156798:-	AGCAGAAAUCAAGACUCAUCAGACCGGGCAACAUUUGUUCAAUCUUCAUUUGUCCAAUUUUAGUGAGUCUGUGGGAAUUGUA	AAGACUCAUCAGACCGGGCAA	Pseudo microRNA precursor	3	0	intergenic
miR_525	Zv8_scaffold3107:214385:214468:-	GUUCAUUUCUCCAGUCCUCGGGUUUAAGUUAUUCUGUCACAUUAUGAACGAACAACUCAAGAACCAGAAGACUUGAAAGGUGAA	ACAACUCAAGAACCAGAAGACUU	Real microRNA precursor	8	0	intergenic
1 chromosome (scaffold):start:end:strand; the symbol "|" separates multiple chromosome coordinates
2 expression level of miRNAs in cold library, calculated by miReap
3 expression level of miRNAs in normal library, calculated by miReap
4 the characteristic of miRNAs loci according to whether they are intron-,exon- or intergenic-derived
