# Supplementary material for: MicroRNA-mediated gene regulation plays a minor role in the transcriptomic plasticity of cold-acclimated Zebrafish brain tissue
Source: BMC Genomics. 2011 Dec 14;12:605. doi: 10.1186/1471-2164-12-605 (PMC3258298; doi:10.1186/1471-2164-12-605)
Supplement: Additional file 3 — Data S1. Newly identified miRNAs and their precursors in normal zebrafish brain. The predicted secondary structures (bracketed notations) were produced by miRDeep2. The reads that were mapped to the precursors are aligned below, with the number of reads shown on the left. [file 1471-2164-12-605-S3.TXT]

>miR_1
total read count                        26917
miR_1 read count                        26916
remaining read count                    1
exp                                     ffffffffffffffffffffffffffffffffffffffffffffMMMMMMMMMMMMMMMMMMMMMMffffffffff
pri_seq                                 uguggucuugaguuuuggugcacuuuggugauugaugaugacguuacacgagaacaccaggacacaagaacgcuaa
pri_struct                              .(((.(((((.(((((((((...(((.(((..(((((....)))))))).))).))))))))).))))).)))...	#MM
seq_6335308_x1                          ..........aguuuuggugcacuuuggugau............................................	0
seq_6382072_x1                          ..........................................guuacacgagaacaccaggac.............	0
seq_5919787_x17                         ...........................................uuacacgagaacaccagg...............	0
seq_5975620_x11                         ...........................................uuacacgagaacaccagga..............	0
seq_6134401_x3                          ...........................................uuacacgagaacaccaggac.............	0
seq_5987931_x10                         ...........................................uuacacgagaacaccaggaca............	0
seq_5743951_x51                         ...........................................uuacacgagaacaccaggacac...........	0
seq_5760524_x47                         ...........................................uuacacgagaacaccaggacaca..........	0
seq_5042218_x928                        ............................................uacacgagaacaccagga..............	0
seq_5302853_x378                        ............................................uacacgagaacaccaggac.............	0
seq_5089705_x797                        ............................................uacacgagaacaccaggaca............	0
seq_4234205_x6893                       ............................................uacacgagaacaccaggacac...........	0
seq_3553450_x16700                      ............................................uacacgagaacaccaggacaca..........	0
seq_5149547_x673                        ............................................uacacgagaacaccaggacacaa.........	0
seq_6101313_x4                          .............................................acacgagaacaccaggac.............	0
seq_6048008_x6                          .............................................acacgagaacaccaggaca............	0
seq_5698587_x65                         .............................................acacgagaacaccaggacac...........	0
seq_5414386_x233                        .............................................acacgagaacaccaggacaca..........	0
seq_5918342_x17                         .............................................acacgagaacaccaggacacaa.........	0
seq_6123385_x3                          ..............................................cacgagaacaccaggaca............	0
seq_5968292_x12                         ..............................................cacgagaacaccaggacac...........	0
seq_5813919_x34                         ..............................................cacgagaacaccaggacaca..........	0
seq_6071756_x5                          ..............................................cacgagaacaccaggacacaa.........	0
seq_6294228_x1                          ..............................................cacgagaacaccaggacacaag........	0
seq_6055010_x6                          ...............................................acgagaacaccaggacac...........	0
seq_5896302_x20                         ...............................................acgagaacaccaggacaca..........	0
seq_6399273_x1                          ................................................cgagaacaccaggacaca..........	0


>miR_10
total read count                        2008
miR_10 read count                       268
remaining read count                    1740
exp                                     ffffffffffMMMMMMMMMMMMMMMMMMMMMMffffffffffffffffffffffffffffffffffffffffffffffff
pri_seq                                 gcuggcuguguggguuccuggcgugcugauuugugacuuaagauaaaaaucacauugccagggauuaccacacaaccgcc
pri_struct                              ((.((.(((((((((((((((((((.((((((..............)))))))).))))))))))..))))))).)))).	#MM
seq_5996366_x9                          ..........uggguuccuggcgugcug....................................................	0
seq_5921691_x17                         ..........uggguuccuggcgugcuga...................................................	0
seq_5786185_x40                         ..........uggguuccuggcgugcugau..................................................	0
seq_5756947_x48                         ..........uggguuccuggcgugcugauu.................................................	0
seq_5556912_x125                        ..........uggguuccuggcgugcugauuu................................................	0
seq_6146503_x2                          ...........ggguuccuggcgugcuga...................................................	0
seq_6135655_x3                          ...........ggguuccuggcgugcugau..................................................	0
seq_6154037_x2                          ...........ggguuccuggcgugcugauu.................................................	0
seq_5878346_x22                         ...........ggguuccuggcgugcugauuu................................................	0
seq_6425603_x1                          ...............................................aaucacauugccagggau...............	0
seq_6276607_x1                          ...............................................aaucacauugccagggauu..............	0
seq_5993961_x10                         ...............................................aaucacauugccagggauua.............	0
seq_5938751_x15                         ...............................................aaucacauugccagggauuac............	0
seq_5938301_x15                         ...............................................aaucacauugccagggauuacc...........	0
seq_6119785_x3                          ...............................................aaucacauugccagggauuacca..........	0
seq_5786145_x40                         ................................................aucacauugccagggauu..............	0
seq_5350181_x312                        ................................................aucacauugccagggauua.............	0
seq_5407958_x242                        ................................................aucacauugccagggauuac............	0
seq_5370566_x286                        ................................................aucacauugccagggauuacc...........	0
seq_5137229_x694                        ................................................aucacauugccagggauuacca..........	0
seq_5676713_x73                         ................................................aucacauugccagggauuaccac.........	0
seq_6156711_x2                          ................................................aucacauugccagggauuaccaca........	0
seq_6431011_x1                          .................................................ucacauugccagggauuac............	0
seq_6051308_x6                          .................................................ucacauugccagggauuacca..........	0
seq_5964584_x12                         ...................................................acauugccagggauuacc...........	0
seq_5883934_x22                         ...................................................acauugccagggauuacca..........	0
seq_6072761_x5                          ...................................................acauugccagggauuaccac.........	0


>miR_100
total read count                        12
miR_100 read count                      12
remaining read count                    0
exp                                     ffffffffffMMMMMMMMMMMMMMMMMMMMMffffffffffffffffffffffffffffffffffffffffffffffffff
pri_seq                                 accgcuguguacggauagaauuagcggagcggggagcgcucucucuccccacuccgcugauucugucaguguacagcgguc
pri_struct                              ((((((((((((.((((((((((((((((.((((((........)))))).)))))))))))))))).)))))))))))).	#MM
seq_6253910_x1                          ..........acggauagaauuagcgga.....................................................	0
seq_6087413_x4                          ..........acggauagaauuagcggag....................................................	0
seq_6133870_x3                          ..........acggauagaauuagcggagc...................................................	0
seq_6101637_x4                          ..........acggauagaauuagcggagcg..................................................	0


>miR_101
total read count                        12
miR_101 read count                      12
remaining read count                    0
exp                                     ffffffffffffffffffffffffffffffffffffffffffffffffffffffffffffMMMMMMMMMMMMMMMMMMMMMffffffffff
pri_seq                                 ggcagcacuugagggaauggcagcucuggagauggccuuucaggagcaggaacagacuuugaacuggaagccaucuugugagcuggcugac
pri_struct                              ..((((.((....)).....((((((..((((((((.((((((...((((.......))))..))))))))))))))..))))))))))..	#MM
seq_6393082_x1                          ..........................................................uugaacuggaagccaucuuguga..........	0
seq_6262146_x1                          ............................................................gaacuggaagccaucuug.............	0
seq_6198457_x2                          ............................................................gaacuggaagccaucuugu............	0
seq_6108937_x3                          ............................................................gaacuggaagccaucuugug...........	0
seq_6069711_x5                          ............................................................gaacuggaagccaucuuguga..........	0


>miR_102
total read count                        17
miR_102 read count                      12
remaining read count                    5
exp                                     ffffffffffMMMMMMMMMMMMMMMMMMMMffffffffffffffffffffffffffffffffffffffffffffffffffff
pri_seq                                 gaauguuggaaaccuguaaccauuagcuuccauaguagcaaaacauauaauggaagucaauuguuacagguuuccagcuuuc
pri_struct                              (((.((((((((((((((((.(((..(((((((.(((........))).)))))))..))).)))))))))))))))).)))	#MM
seq_6164125_x2                          ..........aaccuguaaccauuagcu......................................................	0
seq_6365628_x1                          ..........aaccuguaaccauuagcuu.....................................................	0
seq_6272373_x1                          ..........aaccuguaaccauuagcuuc....................................................	0
seq_6275191_x1                          ..........aaccuguaaccauuagcuucc...................................................	0
seq_6126475_x3                          ..........aaccuguaaccauuagcuucca..................................................	0
seq_6183427_x2                          ..........aaccuguaaccauuagcuuccau.................................................	0
seq_6245988_x1                          ...........accuguaaccauuagcuuc....................................................	0
seq_6349889_x1                          ............ccuguaaccauuagcuuc....................................................	0
seq_6148501_x2                          .................................................auggaagucaauuguuacag.............	0
seq_6304256_x1                          ..................................................uggaagucaauuguuaca..............	0
seq_6294843_x1                          ...................................................ggaagucaauuguuacag.............	0
seq_6439327_x1                          ....................................................gaagucaauuguuacagguuu.........	0


>miR_103
total read count                        16
miR_103 read count                      11
remaining read count                    5
exp                                     ffffffffffffffffffffffffffffffffffffffffffffffMMMMMMMMMMMMMMMMMMMMMMffffffffff
pri_seq                                 uuaaagaauguugaaaacuaguagccauugacuugcuaugaaugucaguggcuacagauuuccaacauucuucaaaau
pri_struct                              ...(((((((((((((.((.((((((((((((...........)))))))))))))).))).))))))))))......	#MM
seq_6143843_x2                          ..........uugaaaacuaguagccauu.................................................	0
seq_6408107_x1                          ..........uugaaaacuaguagccauug................................................	0
seq_6321892_x1                          ..........uugaaaacuaguagccauuga...............................................	0
seq_6445466_x1                          ..........uugaaaacuaguagccauugac..............................................	0
seq_6439318_x1                          .............................................caguggcuacagauuuccaa.............	0
seq_6101121_x4                          ..............................................aguggcuacagauuuccaaca...........	0
seq_6048950_x6                          ..............................................aguggcuacagauuuccaacau..........	0


>miR_104
total read count                        11
miR_104 read count                      11
remaining read count                    0
exp                                     ffffffffffMMMMMMMMMMMMMMMMMMMMMffffffffffffffffffffffffffffffffffffffffffffff
pri_seq                                 gaaaaccuguaaucauuggccugaacaguauuuguuuuuucuauuguacuguagaugucaauaguuacagauuuuca
pri_struct                              (((((.(((((((.((((((....(((((((..............)))))))....)))))).))))))).))))).	#MM
seq_6440814_x1                          .........uaaucauuggccugaacaguau..............................................	0
seq_5990781_x10                         ..........aaucauuggccugaacaguau..............................................	0


>miR_105
total read count                        12
miR_105 read count                      11
remaining read count                    1
exp                                     ffffffffffffffffffffffffffffffffffffffffMMMMMMMMMMMMMMMMMMMMMMffffffffff
pri_seq                                 uggaaaccuguaacuacugacuuccuuaguauuuuuuccacuacuguggaagucaaugguuucagguuuucc
pri_struct                              .(((((((((.(((((.((((((((.(((((..........))))).)))))))).))))).))))))))).	#MM
seq_6305192_x1                          ....aaccuguaacuacugacuucc...............................................	0
seq_6121357_x3                          ........................................cuacuguggaagucaaugguu...........	0
seq_6098509_x4                          ........................................cuacuguggaagucaaugguuu..........	0
seq_6230940_x1                          .........................................uacuguggaagucaaugg.............	0
seq_6312043_x1                          .........................................uacuguggaagucaaugguu...........	0
seq_6148315_x2                          .........................................uacuguggaagucaaugguuu..........	0


>miR_106
total read count                        11
miR_106 read count                      11
remaining read count                    0
exp                                     ffffffffffffffffffffffffffffffffffffffffffffffffffffMMMMMMMMMMMMMMMMMMMMMMffffffffff
pri_seq                                 gcuaucugaacuguggccaggcccguuuccagaucaauagagaagugugaggcucugaaucgggcucuggcaugguucaguugg
pri_struct                              .(((.((((((((((.(((((((((.(((.(((.(.(((......)))...).)))))).))))).)))))))))))))).)))	#MM
seq_6087393_x4                          ....................................................cucugaaucgggcucuggcau...........	0
seq_6059072_x6                          ....................................................cucugaaucgggcucuggcaug..........	0
seq_6368996_x1                          .....................................................ucugaaucgggcucuggcaug..........	0


>miR_107
total read count                        71
miR_107 read count                      11
remaining read count                    60
exp                                     ffffffffffffffffffffffffffffffffffffffffffffffffffffMMMMMMMMMMMMMMMMMMMMMMffffffffff
pri_seq                                 aaugguggaaaccgguaaccauugacuuccauauuauuggacuuuccugccauggauguagaugguuaccaguuuccuacauuu
pri_struct                              ((((..((((((.((((((((((.((.(((((......((.....))....))))).)).)))))))))).))))))..)))).	#MM
seq_6454554_x1                          .......gaaaccgguaaccauuga...........................................................	0
seq_6249728_x1                          .......gaaaccgguaaccauugacu.........................................................	0
seq_6298072_x1                          ........aaaccgguaaccauugacu.........................................................	0
seq_6161595_x2                          .........aaccgguaaccauugacu.........................................................	0
seq_6212874_x1                          .........aaccgguaaccauugacuucca.....................................................	0
seq_6382035_x1                          .........aaccgguaaccauugacuuccau....................................................	0
seq_6148333_x2                          ..........accgguaaccauugacuu........................................................	0
seq_6000668_x9                          ..........accgguaaccauugacuuc.......................................................	0
seq_6162947_x2                          ..........accgguaaccauugacuucc......................................................	0
seq_5920365_x17                         ..........accgguaaccauugacuucca.....................................................	0
seq_5916863_x17                         ..........accgguaaccauugacuuccau....................................................	0
seq_6460857_x1                          ...........ccgguaaccauugacuucca.....................................................	0
seq_6178273_x2                          ...........ccgguaaccauugacuuccau....................................................	0
seq_6131797_x3                          ...........ccgguaaccauugacuuccaua...................................................	0
seq_6473604_x1                          ...................................................auggauguagaugguuac...............	0
seq_6448628_x1                          ...................................................auggauguagaugguuacc..............	0
seq_6445977_x1                          ...................................................auggauguagaugguuaccagu...........	0
seq_6370582_x1                          ....................................................uggauguagaugguuacc..............	0
seq_6144445_x2                          ....................................................uggauguagaugguuacca.............	0
seq_6342184_x1                          ....................................................uggauguagaugguuaccag............	0
seq_6207612_x1                          ....................................................uggauguagaugguuaccagu...........	0
seq_6138271_x3                          ....................................................uggauguagaugguuaccaguu..........	0


>miR_108
total read count                        11
miR_108 read count                      11
remaining read count                    0
exp                                     ffffffffffMMMMMMMMMMMMMMMMMMMMMffffffffffffffffffffffffffffffffffffffffffffff
pri_seq                                 gaaagcugcagaccuguaaccauugacgucuguuuuuuuucccuauggaaaucaaugguuacagguuuucgguuucu
pri_struct                              ..((((((.(((((((((((((((((..(((((...........)))))..))))))))))))))))).))))))..	#MM
seq_6459568_x1                          ..........gaccuguaaccauugacgu................................................	0
seq_6438919_x1                          ..........gaccuguaaccauugacguc...............................................	0
seq_6068331_x5                          ..........gaccuguaaccauugacgucu..............................................	0
seq_6291499_x1                          ..........gaccuguaaccauugacgucug.............................................	0
seq_6463761_x1                          ...........accuguaaccauugacgu................................................	0
seq_6174017_x2                          ...........accuguaaccauugacgucugu............................................	0


>miR_109
total read count                        16
miR_109 read count                      11
remaining read count                    5
exp                                     fffffffffffffffffffffffffffffffffffffffffffffffffMMMMMMMMMMMMMMMMMMMMffffffffff
pri_seq                                 accuuucgagucuucugguucuugagucguucguucaucaugugacagaaugacucaaauucgaagacucaagagauga
pri_struct                              ..((((.((((((((..(((..((((((((((..((((...))))..)))))))))))))..)))))))).))))....	#MM
seq_6384334_x1                          ....uucgagucuucugguucuuga......................................................	0
seq_6245869_x1                          .......gagucuucugguucuugag.....................................................	0
seq_6298273_x1                          ........agucuucugguucuugaguc...................................................	0
seq_6456682_x1                          ........agucuucugguucuugagucgu.................................................	0
seq_6276058_x1                          ..........ucuucugguucuugagucguucg..............................................	0
seq_6176111_x2                          .................................................augacucaaauucgaaga............	0
seq_6127039_x3                          .................................................augacucaaauucgaagac...........	0
seq_6096617_x4                          .................................................augacucaaauucgaagacu..........	0
seq_6153039_x2                          .................................................augacucaaauucgaagacuc.........	0


>miR_11
total read count                        227
miR_11 read count                       222
remaining read count                    5
exp                                     ffffffffffffffffffffffffffffffffffffffffffffffffffMMMMMMMMMMMMMMMMMMMMMMffffffffff
pri_seq                                 acauuucgagucuucugguucuugagucguucguucaucacgugacagaauaacucaaacccgaggacucgagaguugaaug
pri_struct                              ...((((((((((((.((((..(((((..(((..((((...))))..)))..))))))))).))))))))))))........	#MM
seq_6384334_x1                          ....uucgagucuucugguucuuga.........................................................	0
seq_6245869_x1                          .......gagucuucugguucuugag........................................................	0
seq_6298273_x1                          ........agucuucugguucuugaguc......................................................	0
seq_6456682_x1                          ........agucuucugguucuugagucgu....................................................	0
seq_6276058_x1                          ..........ucuucugguucuugagucguucg.................................................	0
seq_6180815_x2                          ................................................aauaacucaaacccgagga...............	0
seq_6150869_x2                          ................................................aauaacucaaacccgaggacu.............	0
seq_5800035_x37                         .................................................auaacucaaacccgagga...............	0
seq_6026241_x7                          .................................................auaacucaaacccgaggac..............	0
seq_5855666_x26                         .................................................auaacucaaacccgaggacu.............	0
seq_5940131_x15                         .................................................auaacucaaacccgaggacuc............	0
seq_6031106_x7                          .................................................auaacucaaacccgaggacucg...........	0
seq_6079986_x5                          .................................................auaacucaaacccgaggacucga..........	0
seq_5999399_x9                          ..................................................uaacucaaacccgaggac..............	0
seq_5959259_x13                         ..................................................uaacucaaacccgaggacu.............	0
seq_6060941_x5                          ..................................................uaacucaaacccgaggacuc............	0
seq_5988451_x10                         ..................................................uaacucaaacccgaggacucg...........	0
seq_5665452_x77                         ..................................................uaacucaaacccgaggacucga..........	0
seq_6204666_x1                          ...................................................aacucaaacccgaggacucg...........	0
seq_6087769_x4                          ...................................................aacucaaacccgaggacucga..........	0
seq_6396830_x1                          ....................................................acucaaacccgaggacucga..........	0
seq_6454342_x1                          ....................................................acucaaacccgaggacucgag.........	0


>miR_110
total read count                        10
miR_110 read count                      10
remaining read count                    0
exp                                     fffffffffffffffffffffffffffffffffffffffffffffMMMMMMMMMMMMMMMMMMMMMffffffffff
pri_seq                                 agugguacgguucgguucuguacgcuuuuauggccguuuccacugucaaaaagcguaccgaacuaaacuguaccac
pri_struct                              .(((((((((((..((((.((((((((((.((((.((....)).)))))))))))))).))))..)))))))))))	#MM
seq_6162103_x2                          ............................................gucaaaaagcguaccgaa..............	0
seq_6148479_x2                          .............................................ucaaaaagcguaccgaacua...........	0
seq_6051860_x6                          .............................................ucaaaaagcguaccgaacuaa..........	0


>miR_111
total read count                        10
miR_111 read count                      10
remaining read count                    0
exp                                     fffffffffffffffffffffffffffffffffffffffffffffffffffffffffMMMMMMMMMMMMMMMMMMMMMffffffffff
pri_seq                                 ugccaaaaaagugguucgguucgguaaacggccuuuugacaguggaaauggccauacaagcguaccaaaccgaaccauaccguacugc
pri_struct                              ..........(((((((((((.((((..(((((((((.......)))).))))......)..)))).)))))))))))..........	#MM
seq_6084205_x4                          .........................................................aagcguaccaaaccgaac.............	0
seq_6244544_x1                          .........................................................aagcguaccaaaccgaacc............	0
seq_6064871_x5                          .........................................................aagcguaccaaaccgaaccau..........	0


>miR_112
total read count                        10
miR_112 read count                      10
remaining read count                    0
exp                                     ffffffffffMMMMMMMMMMMMMMMMMMMMMMfffffffffffffffffffffffffffffffffffffffffffff
pri_seq                                 ggugguccuccaggaaugugauugagaagcauuggucuagagcaguguuucucaaccauguuccuguaggaccaccg
pri_struct                              (((((((((.((((((((((.(((((((((((((.(....).))))))))))))).)))))))))).))))))))).	#MM
seq_6122398_x3                          ........uccaggaaugugauugagaag................................................	0
seq_6293506_x1                          ........uccaggaaugugauugagaagc...............................................	0
seq_6366943_x1                          ..........caggaaugugauugagaagca..............................................	0
seq_6070781_x5                          ..........caggaaugugauugagaagcau.............................................	0


>miR_113
total read count                        10
miR_113 read count                      10
remaining read count                    0
exp                                     fffffffffffffffffffffffffffffffffffffffffffffMMMMMMMMMMMMMMMMMMMMMMffffffffff
pri_seq                                 cuucacguucgcgcugcucuguugcccguuuccccuugcucugggucacgggacgcagggcacgcacgggccugacg
pri_struct                              ..(((.(((((.((((((((((..(((((..(((........)))..)))))..)))))))).)).))))).)))..	#MM
seq_6260384_x1                          .............................................ucacgggacgcagggcac..............	0
seq_6186399_x2                          .............................................ucacgggacgcagggcacg.............	0
seq_6083177_x4                          .............................................ucacgggacgcagggcacgc............	0
seq_6464809_x1                          .............................................ucacgggacgcagggcacgca...........	0
seq_6183617_x2                          .............................................ucacgggacgcagggcacgcac..........	0


>miR_114
total read count                        12
miR_114 read count                      10
remaining read count                    2
exp                                     fffffffffffffffffffffffffffffffffffffffffffffffffffffffffffffffffMMMMMMMMMMMMMMMMMMMMffffffffff
pri_seq                                 uucgcgcuccaguccgugugucuguguuugcacugggugaagagcgguaaacugagcgcaaaccaagcacagauacacggagacugaagcgcgaa
pri_struct                              .(((((((.(((((((((((((((((((((...((.((......(((....))).)).))...))))))))))))))))))..))).))))))).	#MM
seq_6450418_x1                          .........................guuugcacugggugaagag...................................................	0
seq_6390818_x1                          ...............................acugggugaagagcgguaaac...........................................	0
seq_6460499_x1                          .................................................................agcacagauacacggaga............	0
seq_6062086_x5                          .................................................................agcacagauacacggagac...........	0
seq_6097601_x4                          .................................................................agcacagauacacggagacu..........	0


>miR_115
total read count                        14
miR_115 read count                      9
remaining read count                    5
exp                                     fffffffffffffffffffffffffffffffffffffffffffffffffMMMMMMMMMMMMMMMMMMMMMMffffffffff
pri_seq                                 augcuggaaaccuguaacuauugacuuccauuguguuuguuuuccuacuguggacauuaaugguuacagguuuucagauuu
pri_struct                              ...(((((((((((((((((((((..(((((.(((..........))).)))))..)))))))))))))))))))))....	#MM
seq_6456884_x1                          ........aaccuguaacuauugacuu......................................................	0
seq_6346402_x1                          .........accuguaacuauugacuuccau..................................................	0
seq_6155211_x2                          ..........ccuguaacuauugacuuccauu.................................................	0
seq_6236775_x1                          ................................................uguggacauuaaugguuac..............	0
seq_6143881_x2                          ................................................uguggacauuaaugguuacag............	0
seq_6178085_x2                          .................................................guggacauuaaugguuac..............	0
seq_6179479_x2                          .................................................guggacauuaaugguuacag............	0
seq_6152159_x2                          .................................................guggacauuaaugguuacaggu..........	0
seq_6221570_x1                          ...........................................................augguuacagguuuucag....	0


>miR_116
total read count                        48
miR_116 read count                      9
remaining read count                    39
exp                                     ffffffffffMMMMMMMMMMMMMMMMMMMMffffffffffffffffffffffffffffffffffffffffffffffffffffffff
pri_seq                                 cucgggcuggacucuucacucgucuguguucagcucuggaugaugugaugcugaacacggcccugagugagggauucuggccugau
pri_struct                              .((((((..((.((((((((((.(((((((((((((..........)).)))))))))))...))))))))))..))..)))))).	#MM
seq_6445536_x1                          ..........acucuucacucgucugugu.........................................................	0
seq_6123373_x3                          ..........acucuucacucgucuguguu........................................................	0
seq_6134527_x3                          ..........acucuucacucgucuguguuc.......................................................	0
seq_6189591_x2                          ..........acucuucacucgucuguguuca......................................................	0
seq_6030994_x7                          ...............................agcucuggaugaugugau.....................................	0
seq_6045158_x6                          ...............................agcucuggaugaugugaug....................................	0
seq_6074296_x5                          ...............................agcucuggaugaugugaugc...................................	0
seq_5904381_x19                         ...............................agcucuggaugaugugaugcu..................................	0
seq_6433561_x1                          ................................gcucuggaugaugugaugc...................................	0
seq_6209168_x1                          ...................................................ugaacacggcccugagugagggauu..........	0


>miR_117
total read count                        9
miR_117 read count                      9
remaining read count                    0
exp                                     fffffffffffffffffffffffffffffffffffffffffffffffMMMMMMMMMMMMMMMMMMMMMMffffffffff
pri_seq                                 cugagucaaugugagucugucuuuugguucauguccacuuucauccaugagcaaaugacagguacucgaugugucucug
pri_struct                              ..(((.((...((((((((((.((((.((((((............)))))))))).)))))..)))))...)).)))..	#MM
seq_6315697_x1                          ...............................................ugagcaaaugacagguac..............	0
seq_6468171_x1                          ...............................................ugagcaaaugacagguacu.............	0
seq_6246726_x1                          ...............................................ugagcaaaugacagguacuc............	0
seq_6117718_x3                          ...............................................ugagcaaaugacagguacucga..........	0
seq_6179341_x2                          ...............................................ugagcaaaugacagguacucgau.........	0
seq_6364916_x1                          .................................................agcaaaugacagguacucgaug........	0


>miR_118
total read count                        10
miR_118 read count                      9
remaining read count                    1
exp                                     ffffffffffMMMMMMMMMMMMMMMMMMMMMfffffffffffffffffffffffffffffffffffffffffffffffffffffff
pri_seq                                 aaguauccucagcuguauccuauuuagacuuuaccgugcugcaggagagugugaagucuagaugcgauacagaugaggauacucac
pri_struct                              .((((((((((.(((((((.(((((((((((((((...((.....)).).)))))))))))))).))))))).))))))))))...	#MM
seq_6124780_x3                          ..........agcuguauccuauuuaga..........................................................	0
seq_6191075_x2                          ..........agcuguauccuauuuagac.........................................................	0
seq_6461486_x1                          ..........agcuguauccuauuuagacu........................................................	0
seq_6112867_x3                          ..........agcuguauccuauuuagacuu.......................................................	0
seq_6382967_x1                          ......................................................agucuagaugcgauacagauga..........	0


>miR_119
total read count                        9
miR_119 read count                      9
remaining read count                    0
exp                                     ffffffffffMMMMMMMMMMMMMMMMMMMMMMffffffffffffffffffffffffffffffffffffffffff
pri_seq                                 gacuuuuggaaaccugugacuauugacuuccauauuuguuuuggaugccagugguuacagguuuccaacauucu
pri_struct                              .....((((((((((((((((((((.(.((((.........)))).).))))))))))))))))))))......	#MM
seq_6171987_x2                          ..........aaccugugacuauugacuuc............................................	0
seq_6131626_x3                          ..........aaccugugacuauugacuucc...........................................	0
seq_6103561_x4                          ..........aaccugugacuauugacuucca..........................................	0


>miR_12
total read count                        202
miR_12 read count                       198
remaining read count                    4
exp                                     ffffffffffffffffffffffffffffffffffffffffffffffffffMMMMMMMMMMMMMMMMMMMMffffffffff
pri_seq                                 caccuuucgagucuucugguucuugagucauucguucaucacuugacagaaugacucaaacccgaagacucgagagauga
pri_struct                              ((.(((((((((((((.((((..((((((((((..(((.....)))..)))))))))))))).))))))))))))).)).	#MM
seq_6384334_x1                          .....uucgagucuucugguucuuga......................................................	0
seq_6245869_x1                          ........gagucuucugguucuugag.....................................................	0
seq_6298273_x1                          .........agucuucugguucuugaguc...................................................	0
seq_6241387_x1                          ..........gucuucugguucuugagucauu................................................	0
seq_6372803_x1                          .................................................aaugacucaaacccgaagacu..........	0
seq_6018707_x8                          ..................................................augacucaaacccgaaga............	0
seq_5959467_x13                         ..................................................augacucaaacccgaagac...........	0
seq_5668064_x76                         ..................................................augacucaaacccgaagacu..........	0
seq_5750641_x49                         ..................................................augacucaaacccgaagacuc.........	0
seq_5787785_x40                         ..................................................augacucaaacccgaagacucg........	0
seq_6172989_x2                          ..................................................augacucaaacccgaagacucga.......	0
seq_6209207_x1                          ...................................................ugacucaaacccgaagacu..........	0
seq_6251451_x1                          ...................................................ugacucaaacccgaagacuc.........	0
seq_6030469_x7                          ...................................................ugacucaaacccgaagacucga.......	0


>miR_120
total read count                        9
miR_120 read count                      9
remaining read count                    0
exp                                     fffffffffffffffffffffffffffffffffffffffffffffMMMMMMMMMMMMMMMMMMMMMffffffffff
pri_seq                                 ggccuguucacacauacagaccuuucuggaaaauugccagucauuuuccagaaaguucuguaugugugaaagggga
pri_struct                              ..(((.((((((((((((((.(((((((((((((........))))))))))))).)))))))))))))).)))..	#MM
seq_6412851_x1                          .............................................uuccagaaaguucuguaug............	0
seq_6164759_x2                          .............................................uuccagaaaguucuguaugu...........	0
seq_6103257_x4                          .............................................uuccagaaaguucuguaugug..........	0
seq_6157321_x2                          .............................................uuccagaaaguucuguaugugu.........	0


>miR_121
total read count                        9
miR_121 read count                      9
remaining read count                    0
exp                                     fffffffffffffffffffffffffffffffffffffffffffffffffffMMMMMMMMMMMMMMMMMMMMffffffffff
pri_seq                                 aaaauccagggaacagcccugaaauucagacagcugugcagugacuucaugucugaauacacggacugcucccuggauauu
pri_struct                              ...(((((((((.(((((.((..(((((((((...((......))....))))))))).)).)).))).)))))))))...	#MM
seq_6377231_x1                          ...................................................ucugaauacacggacugcu...........	0
seq_6088557_x4                          ...................................................ucugaauacacggacugcuc..........	0
seq_6200649_x2                          ...................................................ucugaauacacggacugcuccc........	0
seq_6167699_x2                          ...................................................ucugaauacacggacugcucccu.......	0


>miR_122
total read count                        9
miR_122 read count                      9
remaining read count                    0
exp                                     ffffffffffffffffffffffffffffffffffffffffffffffMMMMMMMMMMMMMMMMMMMMffffffffff
pri_seq                                 agugguacaguucgguuuaguaugcuuuuauggccguuuccacugucaaaaggcguauagaaccaaaccguaccau
pri_struct                              .(((((((.(((.(((((.((((((((((.((((.((....)).)))))))))))))).))))).))).)))))))	#MM
seq_6108934_x3                          .............................................ucaaaaggcguauagaaccaa..........	0
seq_6373750_x1                          ..............................................caaaaggcguauagaacca...........	0
seq_6094253_x4                          ..............................................caaaaggcguauagaaccaa..........	0
seq_6359352_x1                          ...............................................aaaaggcguauagaaccaa..........	0


>miR_123
total read count                        9
miR_123 read count                      9
remaining read count                    0
exp                                     ffffffffffMMMMMMMMMMMMMMMMMMMMMMMffffffffffffffffffffffffffffffffffffffffff
pri_seq                                 cuugguuuggaucaggaauggugggaaauggcugccgagagaguuaguuccucuucuuccugugccagacugagu
pri_struct                              ((..((((((..((((((..(.(((((.(((((..(....)))))).))))).)..))))))..))))))..)).	#MM
seq_6351336_x1                          ..........aucaggaauggugggaaa...............................................	0
seq_6431382_x1                          ..........aucaggaauggugggaaau..............................................	0
seq_6281730_x1                          ..........aucaggaauggugggaaaug.............................................	0
seq_6378998_x1                          ..........aucaggaauggugggaaaugg............................................	0
seq_6073611_x5                          ..........aucaggaauggugggaaauggcu..........................................	0


>miR_124
total read count                        16
miR_124 read count                      8
remaining read count                    8
exp                                     ffffffffffffffffffffffffffffffffffffffffffffffffffffffffMMMMMMMMMMMMMMMMMMMMMffffffffff
pri_seq                                 gaaaaacagguaaccacugacuuucauaguaaaaaaaaaaaaaaacagauaccaugaaagucaaugguuacagguuuccaacauuuu
pri_struct                              ...((((..(((((((.((((((((((.(((..................))).)))))))))).)))))))..))))..........	#MM
seq_6265533_x1                          ..........uaaccacugacuuucauagu.........................................................	0
seq_6444537_x1                          ..........uaaccacugacuuucauagua........................................................	0
seq_6092889_x4                          ..........uaaccacugacuuucauaguaa.......................................................	0
seq_6401631_x1                          ................................................auaccaugaaagucaaug.....................	0
seq_6403978_x1                          .....................................................augaaagucaaugguuac................	0
seq_6240618_x1                          .......................................................gaaagucaaugguuacag..............	0
seq_6347508_x1                          ........................................................aaagucaaugguuacagg.............	0
seq_6042482_x6                          ........................................................aaagucaaugguuacagguuu..........	0


>miR_125
total read count                        9
miR_125 read count                      9
remaining read count                    0
exp                                     ffffffffffMMMMMMMMMMMMMMMMMMMMMMfffffffffffffffffffffffffffffffffffffffffffffff
pri_seq                                 ccuaccaaugaucauuuuugugacuaugcaacuggacccagacuacuagcugcaaaucacaaaaaugacacugggaggu
pri_struct                              (((.(((.((.((((((((((((...((((.((((..........)))).))))..)))))))))))))).))).))).	#MM
seq_6084529_x4                          ..........aucauuuuugugacuaugcaa................................................	0
seq_6117073_x3                          ..........aucauuuuugugacuaugcaac...............................................	0
seq_6455167_x1                          ..........aucauuuuugugacuaugcaacu..............................................	0
seq_6376973_x1                          .............auuuuugugacuaugcaac...............................................	0


>miR_126
total read count                        8
miR_126 read count                      8
remaining read count                    0
exp                                     ffffffffffffffffffffffffffffffffffffffffffffffffffffffffffffffffMMMMMMMMMMMMMMMMMMMMffffffffff
pri_seq                                 uucaccuuucgagucuucugguuuuugagucauucguucaucaagugacagcaugugaagagggaugacucaaacccgaguacucaagaaauga
pri_struct                              .(((..(((.((((.(((.((((..((((((((((.(((.(((.(((....))).))).))))))))))))))))).))).)))).)))..)))	#MM
seq_6416978_x1                          ................................................................augacucaaacccgagua............	0
seq_6200589_x2                          ................................................................augacucaaacccgaguac...........	0
seq_6081621_x4                          ................................................................augacucaaacccgaguacu..........	0
seq_6341458_x1                          ................................................................augacucaaacccgaguacuca........	0


>miR_127
total read count                        15
miR_127 read count                      8
remaining read count                    7
exp                                     ffffffffffMMMMMMMMMMMMMMMMMMMMMMfffffffffffffffffffffffffffffffffffffffffffffffffff
pri_seq                                 gaaagcuggaaacuuguaaccaaugacuuccauaguauuuguucuuuucugcuauggaagugguuacagguuuucauauuucu
pri_struct                              ((((..(((((((((((((((....((((((((((((............)))))))))))))))))))))))))))..)))).	#MM
seq_6170297_x2                          ..........aacuuguaaccaaugacuu......................................................	0
seq_6153755_x2                          ..........aacuuguaaccaaugacuucca...................................................	0
seq_6215211_x1                          ...........acuuguaaccaaugacuu......................................................	0
seq_6203357_x1                          ...........acuuguaaccaaugacuuc.....................................................	0
seq_6244564_x1                          ...........acuuguaaccaaugacuucc....................................................	0
seq_6231043_x1                          ...........acuuguaaccaaugacuucca...................................................	0
seq_6131527_x3                          ...................................................cuauggaagugguuacagguuu..........	0
seq_6093785_x4                          ....................................................uauggaagugguuacagguuu..........	0


>miR_128
total read count                        9
miR_128 read count                      8
remaining read count                    1
exp                                     ffffffffffffffffffffffffffffffffffffffffffffffffffffffffffffffMMMMMMMMMMMMMMMMMMMMMffffffffff
pri_seq                                 cacugcagagccauuugggcagagcugagcuccagugaggggcucaugcucccccuggcuggagcgcagcucugcucaaauggcucugcagcg
pri_struct                              ..(((((((((((((((((((((((((.((((((((.(((((.........))))).)))))))).)))))))))))))))))))))))))..	#MM
seq_6468616_x1                          ..........ccauuugggcagagcugag................................................................	0
seq_6129466_x3                          ..............................................................agcgcagcucugcucaaaugg..........	0
seq_6134620_x3                          ..............................................................agcgcagcucugcucaaauggc.........	0
seq_6446002_x1                          ..............................................................agcgcagcucugcucaaauggcu........	0
seq_6285377_x1                          ................................................................cgcagcucugcucaaauggcu........	0


>miR_129
total read count                        8
miR_129 read count                      8
remaining read count                    0
exp                                     ffffffffffffffffffffffffffffffffffffffffffffffffMMMMMMMMMMMMMMMMMMMMMMffffffffff
pri_seq                                 uuggucgcugauugccauugacuucuauaguauuaauuuauuuuuauccuacuguggaagucgauggguuccagcaacca
pri_struct                              .((((.((((....((((((((((((((((((.(((.......)))...))))))))))))))))))....)))).))))	#MM
seq_6158885_x2                          ...............................................ccuacuguggaagucgaugg.............	0
seq_6411109_x1                          ...............................................ccuacuguggaagucgauggg............	0
seq_6194023_x2                          ...............................................ccuacuguggaagucgaugggu...........	0
seq_6457647_x1                          ...............................................ccuacuguggaagucgauggguu..........	0
seq_6192903_x2                          ................................................cuacuguggaagucgauggguu..........	0


>miR_13
total read count                        185
miR_13 read count                       179
remaining read count                    6
exp                                     ffffffffffMMMMMMMMMMMMMMMMMMMMMMfffffffffffffffffffffffffffffffffffffffffffff
pri_seq                                 guaaaccaguuguggugauuagaacaggcugacuuuugcaagugugaugcggccuacuaacaccacacacauguaga
pri_struct                              ........(((((((((.((((...((((((....(..(....)..)..)))))).))))))))))).)).......	#MM
seq_6460498_x1                          .......aguuguggugauuagaac....................................................	0
seq_6345099_x1                          .......aguuguggugauuagaacaggcu...............................................	0
seq_6156683_x2                          ........guuguggugauuagaacagg.................................................	0
seq_5984131_x10                         ........guuguggugauuagaacaggcu...............................................	0
seq_6411826_x1                          ........guuguggugauuagaacaggcuga.............................................	0
seq_5968904_x12                         .........uuguggugauuagaacaggcu...............................................	0
seq_6461094_x1                          .........uuguggugauuagaacaggcuga.............................................	0
seq_6101185_x4                          ..........uguggugauuagaacagg.................................................	0
seq_6336301_x1                          ..........uguggugauuagaacaggc................................................	0
seq_5881646_x22                         ..........uguggugauuagaacaggcu...............................................	0
seq_5651402_x83                         ..........uguggugauuagaacaggcuga.............................................	0
seq_5935451_x15                         ..........uguggugauuagaacaggcugac............................................	0
seq_5860365_x25                         ..........uguggugauuagaacaggcugacu...........................................	0
seq_6151625_x2                          ..........uguggugauuagaacaggcugacuu..........................................	0
seq_6361214_x1                          ..........uguggugauuagaacaggcugacuuu.........................................	0
seq_6140365_x3                          ...............................................ugcggccuacuaacaccaca..........	0
seq_6308018_x1                          ................................................gcggccuacuaacaccacaca........	0


>miR_130
total read count                        8
miR_130 read count                      8
remaining read count                    0
exp                                     ffffffffffMMMMMMMMMMMMMMMMMMMMMMfffffffffffffffffffffffffffffffffffffffffffff
pri_seq                                 aaagcugaaaaucuguaaucauugacuuccauaggaaauuccaugugugagucaauaguuacagguuuccagcuuuc
pri_struct                              (((((((.(((((((((((.(((((((..((((((.....)).))))..))))))).))))))))))).))))))).	#MM
seq_6448655_x1                          ..........aucuguaaucauugacuu.................................................	0
seq_6463962_x1                          ..........aucuguaaucauugacuuc................................................	0
seq_6137722_x3                          ..........aucuguaaucauugacuucca..............................................	0
seq_6121432_x3                          ..........aucuguaaucauugacuuccau.............................................	0


>miR_131
total read count                        10
miR_131 read count                      8
remaining read count                    2
exp                                     ffffffffffffffffffffffffffffffffffffffffffffffffffffffffffMMMMMMMMMMMMMMMMMMMMMffffffffff
pri_seq                                 uugugaggcugagaggucacgcgagugguggcaggguuaccacaaacuaaccgaaucuuccaucagucacgugaccuaccagcaucaua
pri_struct                              .(((((.((((..((((((((.((.((((((.(((((((........)))))....)).)))))).)).))))))))..)))).)))))	#MM
seq_6157729_x2                          ............gaggucacgcgaguggug...........................................................	0
seq_6073896_x5                          ..........................................................uccaucagucacgugaccuac..........	0
seq_6364319_x1                          ..........................................................uccaucagucacgugaccuacc.........	0
seq_6192303_x2                          ............................................................caucagucacgugaccuacc.........	0


>miR_132
total read count                        8
miR_132 read count                      8
remaining read count                    0
exp                                     ffffffffffMMMMMMMMMMMMMMMMMMMMMMMMffffffffffffffffffffffffffffffffffffffff
pri_seq                                 caucagcugguucuauccucaaucacuggaacacuguuuaauuagcuuucaguuugguguaaaacuagcuuuaa
pri_struct                              ....((((((((.((..(.(((..(((((((..(((......))).)))))))))))..)).))))))))....	#MM
seq_6181643_x2                          .........guucuauccucaaucacu...............................................	0
seq_6430423_x1                          .........guucuauccucaaucacug..............................................	0
seq_6181911_x2                          .........guucuauccucaaucacuggaacac........................................	0
seq_6111484_x3                          ..........uucuauccucaaucacuggaacac........................................	0


>miR_133
total read count                        8
miR_133 read count                      8
remaining read count                    0
exp                                     fffffffffffffffffffffffffffffffffffffffffffMMMMMMMMMMMMMMMMMMMMMffffffffff
pri_seq                                 ugaaauggacauguuagccgugcuaucccgggcugcuucggccguggguuggagaugguuuauaccccagcuuc
pri_struct                              .(((.(((...(((.((((((.(((.(((((((((...))))).)))).)))..)))))).)))..)))..)))	#MM
seq_6145565_x2                          ..........................................cguggguuggagaugguuu.............	0
seq_6151413_x2                          ...........................................guggguuggagaugguuu.............	0
seq_6408531_x1                          ...........................................guggguuggagaugguuua............	0
seq_6455341_x1                          ...........................................guggguuggagaugguuuau...........	0
seq_6195995_x2                          ...........................................guggguuggagaugguuuaua..........	0


>miR_134
total read count                        8
miR_134 read count                      8
remaining read count                    0
exp                                     fffffffffffffffffffffffffffffffffffffffffffffMMMMMMMMMMMMMMMMMMMMffffffffff
pri_seq                                 aaugagugguacgguucaguacgcuuuuauggccguuuccacagucaaaaggcauaccgaaccguaccccuuuuu
pri_struct                              ...(((.((((((((((.(((.((((((.((((.((....)).)))))))))).))).)))))))))).)))...	#MM
seq_6327356_x1                          ............................................ucaaaaggcauaccgaac.............	0
seq_6412137_x1                          ............................................ucaaaaggcauaccgaaccgu..........	0
seq_6144913_x2                          ............................................ucaaaaggcauaccgaaccgua.........	0
seq_6186293_x2                          .............................................caaaaggcauaccgaaccgu..........	0
seq_6424508_x1                          .............................................caaaaggcauaccgaaccgua.........	0
seq_6241967_x1                          ..............................................aaaaggcauaccgaaccgua.........	0


>miR_135
total read count                        8
miR_135 read count                      8
remaining read count                    0
exp                                     fffffffffffffffffffffffffffffffffffffffffffffMMMMMMMMMMMMMMMMMMMMMMffffffffff
pri_seq                                 ugugguacgguacgguucgguuugcuuuuauggcuguuuccacugucaaaaggcauaccgaaccguacuguauuacu
pri_struct                              .((((((((((((((((((((.(((((((.((((.((....)).))))))))))).)))))))))))))))))))).	#MM
seq_6327356_x1                          .............................................ucaaaaggcauaccgaac..............	0
seq_6412137_x1                          .............................................ucaaaaggcauaccgaaccgu...........	0
seq_6144913_x2                          .............................................ucaaaaggcauaccgaaccgua..........	0
seq_6186293_x2                          ..............................................caaaaggcauaccgaaccgu...........	0
seq_6424508_x1                          ..............................................caaaaggcauaccgaaccgua..........	0
seq_6241967_x1                          ...............................................aaaaggcauaccgaaccgua..........	0


>miR_136
total read count                        9
miR_136 read count                      8
remaining read count                    1
exp                                     ffffffffffMMMMMMMMMMMMMMMMMMMMMMffffffffffffffffffffffffffffffffffffffffffffffff
pri_seq                                 uacgguacgguucgguuugguaugcuuuuauggccguuuccacugucaaaaagcguacccaaccaaaccguaccguacca
pri_struct                              ((((((((((((.((((.(((((((((((.((((.((....)).))))))))))))))).)))).))))))))))))...	#MM
seq_6454999_x1                          ......acgguucgguuugguaug........................................................	0
seq_6166691_x2                          .........guucgguuugguaugcuuu....................................................	0
seq_6358074_x1                          .........guucgguuugguaugcuuuu...................................................	0
seq_6239655_x1                          .........guucgguuugguaugcuuuua..................................................	0
seq_6115846_x3                          ..........uucgguuugguaugcuuuuau.................................................	0
seq_6435174_x1                          ...........ucgguuugguaugcuuuuau.................................................	0


>miR_137
total read count                        10
miR_137 read count                      8
remaining read count                    2
exp                                     ffffffffffMMMMMMMMMMMMMMMMMMMMMffffffffffffffffffffffffffffffffffffffffffffffffffffffffff
pri_seq                                 gaauguuggaaacugguaaccauuggcuucuguuguagaaaaagcaaauacuauguaaguaaaugguuaccgguuuucaacauucuuca
pri_struct                              ((((((((((((((((((((((((.((((..((.(((...........))).))..)))).))))))))))))))))))))))))....	#MM
seq_6284454_x1                          gaauguuggaaacugguaa......................................................................	0
seq_6452553_x1                          ........gaaacugguaaccauuggcuu............................................................	0
seq_6167327_x2                          ..........aacugguaaccauuggcu.............................................................	0
seq_6402052_x1                          ..........aacugguaaccauuggcuu............................................................	0
seq_6354143_x1                          ..........aacugguaaccauuggcuuc...........................................................	0
seq_6361272_x1                          ..........aacugguaaccauuggcuucu..........................................................	0
seq_6194515_x2                          ...........acugguaaccauuggcuucu..........................................................	0
seq_6242814_x1                          ......................................................guaaguaaaugguuaccgguuuu............	0


>miR_138
total read count                        8
miR_138 read count                      8
remaining read count                    0
exp                                     fffffffffffffffffffffffffffffffffffffffffffffMMMMMMMMMMMMMMMMMMMMffffffffff
pri_seq                                 ugcuggaaaacuguaaccauuuacuucauaguaaaaacaaauacuauggaagugaauggguacagguuuccagcu
pri_struct                              .((((((((.(((((.(((((((((((((((((........)))))).))))))))))).))))).)))))))).	#MM
seq_6190265_x2                          ............................................uauggaagugaauggguacagg.........	0
seq_6352352_x1                          .............................................auggaagugaauggguacag..........	0
seq_6107365_x4                          .............................................auggaagugaauggguacagguu.......	0
seq_6347535_x1                          ..............................................uggaagugaauggguaca...........	0


>miR_139
total read count                        9
miR_139 read count                      9
remaining read count                    0
exp                                     fffffffffffffffffffffffffffffffffffffffffffffffMMMMMMMMMMMMMMMMMMMMMMMffffffffff
pri_seq                                 auucgcgcuuuaugacauggugcguuauccugcugaagguagccaucagaugaugaguacacuguggucauaaagagaug
pri_struct                              ..((...(((((((((((((((..(((((...((((.((...)).))))..)))))...)))))).))))))))).))..	#MM
seq_6288703_x1                          ...............................................agaugaugaguacacuguggu............	0
seq_6027991_x7                          ...............................................agaugaugaguacacugugguca..........	0
seq_6210676_x1                          .....................................................ugaguacacuguggucauaaag.....	0


>miR_14
total read count                        172
miR_14 read count                       167
remaining read count                    5
exp                                     ffffffffffMMMMMMMMMMMMMMMMMMMMMMffffffffffffffffffffffffffffffffffffffffffffffff
pri_seq                                 aaauguugaaaccuguaaccauugacuuccauagaaaaacaaaugccauggaaguuaaugguugcagguuuucagcauuu
pri_struct                              ((((((((((((((((((((((((((((((((.(...........).))))))))))))))))))))).)))))))))))	#MM
seq_6280874_x1                          .......gaaaccuguaaccauugacu.....................................................	0
seq_6195691_x2                          .......gaaaccuguaaccauugacuu....................................................	0
seq_6210899_x1                          ........aaaccuguaaccauugac......................................................	0
seq_6183677_x2                          ........aaaccuguaaccauugacu.....................................................	0
seq_6049520_x6                          ........aaaccuguaaccauugacuu....................................................	0
seq_6334031_x1                          ........aaaccuguaaccauugacuuc...................................................	0
seq_6103597_x4                          .........aaccuguaaccauugacu.....................................................	0
seq_6014291_x8                          .........aaccuguaaccauugacuu....................................................	0
seq_5966108_x12                         .........aaccuguaaccauugacuuc...................................................	0
seq_6034522_x7                          .........aaccuguaaccauugacuucc..................................................	0
seq_5981780_x11                         .........aaccuguaaccauugacuucca.................................................	0
seq_6182545_x2                          .........aaccuguaaccauugacuuccau................................................	0
seq_6062391_x5                          ..........accuguaaccauugacuu....................................................	0
seq_6008282_x9                          ..........accuguaaccauugacuuc...................................................	0
seq_6053360_x6                          ..........accuguaaccauugacuucc..................................................	0
seq_5915282_x17                         ..........accuguaaccauugacuucca.................................................	0
seq_5734072_x54                         ..........accuguaaccauugacuuccau................................................	0
seq_6139555_x3                          ..........accuguaaccauugacuuccaua...............................................	0
seq_6276794_x1                          ...........ccuguaaccauugacuuc...................................................	0
seq_6101877_x4                          ...........ccuguaaccauugacuuccau................................................	0
seq_6297226_x1                          ...........ccuguaaccauugacuuccaua...............................................	0
seq_6304756_x1                          ............cuguaaccauugacuucca.................................................	0
seq_6008993_x9                          ............cuguaaccauugacuuccau................................................	0
seq_6163045_x2                          .............uguaaccauugacuucca.................................................	0
seq_6444247_x1                          .............uguaaccauugacuuccau................................................	0
seq_6223674_x1                          ................................................uggaaguuaaugguugca..............	0
seq_6242126_x1                          ................................................uggaaguuaaugguugcaggu...........	0


>miR_140
total read count                        8
miR_140 read count                      8
remaining read count                    0
exp                                     ffffffffffMMMMMMMMMMMMMMMMMMMMfffffffffffffffffffffffffffffffffffffffffffffffff
pri_seq                                 gcuucgccuauggagaauggagauggggagcgucccaaaucugcuucccgcucuccaucaccucaggcugaacagagca
pri_struct                              (((((((((..((.((.(((((((((((((((.........))))))))).)))))))).))..)))).))....))).	#MM
seq_6129943_x3                          ..........uggagaauggagaugggga..................................................	0
seq_6212149_x1                          ..........uggagaauggagauggggag.................................................	0
seq_6160771_x2                          ..........uggagaauggagauggggagc................................................	0
seq_6219831_x1                          ..........uggagaauggagauggggagcg...............................................	0
seq_6467965_x1                          ..........uggagaauggagauggggagcgu..............................................	0


>miR_141
total read count                        9
miR_141 read count                      8
remaining read count                    1
exp                                     fffffffffffffffffffffffffffffffffffffffffffffffffMMMMMMMMMMMMMMMMMMMMMMffffffffff
pri_seq                                 gugacugugcugaggaugaggcugaaggccacugagcaugugcaguaagucuccugcagcuacuucaucuuccugcacugu
pri_struct                              ...((.((((.(((((((((((((.(((..(((..((....))....)))..))).)))))...))))))))..)))).))	#MM
seq_6231659_x1                          ..........ugaggaugaggcugaaggc....................................................	0
seq_6271197_x1                          .................................................ucuccugcagcuacuucaucu...........	0
seq_6192905_x2                          .................................................ucuccugcagcuacuucaucuu..........	0
seq_6130852_x3                          ..................................................cuccugcagcuacuucaucuu..........	0
seq_6401949_x1                          ..................................................cuccugcagcuacuucaucuuc.........	0
seq_6308274_x1                          ...................................................uccugcagcuacuucaucuu..........	0


>miR_142
total read count                        22
miR_142 read count                      9
remaining read count                    13
exp                                     ffffffffffMMMMMMMMMMMMMMMMMMMMMffffffffffffffffffffffffffffffffffffffffffffffffffffff
pri_seq                                 aaaaacgaaaaucuguaaucauugacuuccaugguauuugcauuuccuacaauuaaagucaaugguuacagguuuccagcaagua
pri_struct                              ......(.((((((((((((((((((((.....(((...........))).....)))))))))))))))))))).)........	#MM
seq_6448655_x1                          ..........aucuguaaucauugacuu.........................................................	0
seq_6463962_x1                          ..........aucuguaaucauugacuuc........................................................	0
seq_6137722_x3                          ..........aucuguaaucauugacuucca......................................................	0
seq_6121432_x3                          ..........aucuguaaucauugacuuccau.....................................................	0
seq_6368295_x1                          ...............uaaucauugacuuccauggu..................................................	0
seq_6189513_x2                          ....................................................uuaaagucaaugguuaca...............	0
seq_6253120_x1                          ....................................................uuaaagucaaugguuacagguu...........	0
seq_6123031_x3                          ....................................................uuaaagucaaugguuacagguuu..........	0
seq_6347508_x1                          ......................................................aaagucaaugguuacagg.............	0
seq_6042482_x6                          ......................................................aaagucaaugguuacagguuu..........	0


>miR_143
total read count                        8
miR_143 read count                      8
remaining read count                    0
exp                                     fffffffffffffffffffffffffffffffffffffffffffffMMMMMMMMMMMMMMMMMMMMMffffffffff
pri_seq                                 agugguacgguccggucggguagacuuuuauggcuguuuccacugucaaaaggcauaccgaaccguaccguaccac
pri_struct                              .((((((((((.((((..((((..(((((.((((.((....)).)))))))))..))))..)))).))))))))))	#MM
seq_6327356_x1                          .............................................ucaaaaggcauaccgaac.............	0
seq_6412137_x1                          .............................................ucaaaaggcauaccgaaccgu..........	0
seq_6144913_x2                          .............................................ucaaaaggcauaccgaaccgua.........	0
seq_6186293_x2                          ..............................................caaaaggcauaccgaaccgu..........	0
seq_6424508_x1                          ..............................................caaaaggcauaccgaaccgua.........	0
seq_6241967_x1                          ...............................................aaaaggcauaccgaaccgua.........	0


>miR_144
total read count                        47
miR_144 read count                      7
remaining read count                    40
exp                                     ffffffffffffffffffffffffffffffffffffffffffffffffffffffffffffffffffMMMMMMMMMMMMMMMMMMMMMffffffffff
pri_seq                                 gaaauuuuaaauccuguaaccguugacuuccacuuuauuauuauucuucuucuaggaaaauaaauggaagucaauggauacagguuuucagcuuucu
pri_struct                              ((((.((.(((.((((((.(((((((((((((.((((((....(((((.....)))))))))))))))))))))))).)))))).))).)).)))).	#MM
seq_6168013_x2                          .........aauccuguaaccguugacuu....................................................................	0
seq_6205215_x1                          .........aauccuguaaccguugacuuc...................................................................	0
seq_6181479_x2                          .........aauccuguaaccguugacuucc..................................................................	0
seq_6444249_x1                          ..........auccuguaaccguugacu.....................................................................	0
seq_6088861_x4                          ..........auccuguaaccguugacuu....................................................................	0
seq_6126679_x3                          ..........auccuguaaccguugacuuc...................................................................	0
seq_6076886_x5                          ..........auccuguaaccguugacuucc..................................................................	0
seq_5994571_x10                         ..........auccuguaaccguugacuucca.................................................................	0
seq_6455539_x1                          ...........uccuguaaccguugacuu....................................................................	0
seq_6115543_x3                          ...........uccuguaaccguugacuuc...................................................................	0
seq_6112591_x3                          ...........uccuguaaccguugacuucc..................................................................	0
seq_6129340_x3                          ...........uccuguaaccguugacuucca.................................................................	0
seq_6295673_x1                          ...........uccuguaaccguugacuuccac................................................................	0
seq_6239019_x1                          .............cuguaaccguugacuucca.................................................................	0
seq_6233896_x1                          ..................................................................gaagucaauggauacagguu...........	0
seq_6048506_x6                          ..................................................................gaagucaauggauacagguuu..........	0


>miR_145
total read count                        7
miR_145 read count                      7
remaining read count                    0
exp                                     ffffffffffMMMMMMMMMMMMMMMMMMMMMMffffffffffffffffffffffffffffffffffffffff
pri_seq                                 gggggugggaugggggacucaacaagcagauucugauaccguggucugcuugucugucccgcgcaggcucug
pri_struct                              .(((((..(.((.(((((...((((((((((..((....))..))))))))))..))))).)))..))))).	#MM
seq_6182789_x2                          ..........ugggggacucaacaagcaga..........................................	0
seq_6184541_x2                          ..........ugggggacucaacaagcagau.........................................	0
seq_6137080_x3                          ..........ugggggacucaacaagcagauu........................................	0


>miR_146
total read count                        7
miR_146 read count                      7
remaining read count                    0
exp                                     ffffffffffMMMMMMMMMMMMMMMMMMMMMMfffffffffffffffffffffffffffffffffffffffffffffff
pri_seq                                 ccaaucgcugaggagaacaaggacgaauguuuuguggcugaaucauggcaauguuuguucuugaucuucaaggacugga
pri_struct                              (((.((.((..(((((.(((((((((((((((..(((.....)))..).)))))))))))))).))))).)))).))).	#MM
seq_6225957_x1                          ..........aggagaacaaggacgaaugu.................................................	0
seq_6101449_x4                          ..........aggagaacaaggacgaauguuu...............................................	0
seq_6153093_x2                          ..........aggagaacaaggacgaauguuuu..............................................	0


>miR_147
total read count                        17
miR_147 read count                      7
remaining read count                    10
exp                                     ffffffffffffffffffffffffffffffffffffffffffMMMMMMMMMMMMMMMMMMMMMffffffffff
pri_seq                                 ugaaggcugaaaaccuuuaaccauugacuuccaaacauauacuauggaagugguuacagguuuucaacauucu
pri_struct                              .(((.(.(((((((((.(((((....(((((((...........)))))))))))).))))))))).).))).	#MM
seq_6303547_x1                          .........aaaaccuuuaaccauugacu............................................	0
seq_6309150_x1                          .........aaaaccuuuaaccauugacuu...........................................	0
seq_6102729_x4                          .........aaaaccuuuaaccauugacuuc..........................................	0
seq_6327292_x1                          ..........aaaccuuuaaccauugacuu...........................................	0
seq_6398435_x1                          ...........aaccuuuaaccauugacuucc.........................................	0
seq_6421359_x1                          ............accuuuaaccauugacuuc..........................................	0
seq_6285271_x1                          ............accuuuaaccauugacuucca........................................	0
seq_6131527_x3                          .........................................cuauggaagugguuacagguuu..........	0
seq_6093785_x4                          ..........................................uauggaagugguuacagguuu..........	0


>miR_148
total read count                        7
miR_148 read count                      7
remaining read count                    0
exp                                     fffffffffffffffffffffffffffffffffffffffffffffffffffMMMMMMMMMMMMMMMMMMMMMMffffffffff
pri_seq                                 uaacacuggaaaauggcagccauugacuuccauguguuuuuuaaccaacuuuggaugucagugguuaccaguuuccaaaauac
pri_struct                              ......((((((.(((.((((((((((.((((...(((........)))..)))).)))))))))).))).))))))......	#MM
seq_6112390_x3                          ...................................................uggaugucagugguuacca.............	0
seq_6112276_x3                          ...................................................uggaugucagugguuaccaguu..........	0
seq_6206123_x1                          ...................................................uggaugucagugguuaccaguuu.........	0


>miR_149
total read count                        14
miR_149 read count                      7
remaining read count                    7
exp                                     ffffffffffMMMMMMMMMMMMMMMMMMMMMMMfffffffffffffffffffffffffffffffffffffffffff
pri_seq                                 cauggcccacuugagcgcaaggaacuccagcuucauuaaacuguaguuagagguauugcgcucagugggccuaaga
pri_struct                              ...((((((((.((((((((....(((.((((.((......)).)))).)))...)))))))))))))))).....	#MM
seq_6200145_x2                          ..........uugagcgcaaggaacuccagc.............................................	0
seq_6137554_x3                          ..........uugagcgcaaggaacuccagcuu...........................................	0
seq_6195649_x2                          .............agcgcaaggaacuccagcuuc..........................................	0
seq_6381347_x1                          ..............................................uuagagguauugcgcucag...........	0
seq_6049298_x6                          ..............................................uuagagguauugcgcucagu..........	0


>miR_15
total read count                        172
miR_15 read count                       156
remaining read count                    16
exp                                     fffffffffffffffffffffffffffffffffffffffffffffffffMMMMMMMMMMMMMMMMMMMMMMffffffffff
pri_seq                                 ugcaaaaacagugcaaaguuuaacaugcgcgcugugugugucagcugugugcgcaugcgugaacuuuguaccgacauugug
pri_struct                              .((((...(.((((((((((((.(((((((((...((......))...)))))))))..)))))))))))).)...)))).	#MM
seq_5956763_x13                         .........agugcaaaguuuaacaug......................................................	0
seq_6392652_x1                          .........agugcaaaguuuaacaugc.....................................................	0
seq_6373653_x1                          ...........ugcaaaguuuaacaugcgc...................................................	0
seq_6268760_x1                          ...........ugcaaaguuuaacaugcgcgcu................................................	0
seq_5756323_x48                         .................................................ugcgcaugcgugaacuuu..............	0
seq_6179017_x2                          .................................................ugcgcaugcgugaacuuugu............	0
seq_5959571_x13                         .................................................ugcgcaugcgugaacuuugua...........	0
seq_5687100_x69                         .................................................ugcgcaugcgugaacuuuguac..........	0
seq_5955879_x13                         .................................................ugcgcaugcgugaacuuuguacc.........	0
seq_6083281_x4                          ..................................................gcgcaugcgugaacuuuguac..........	0
seq_6346248_x1                          ..................................................gcgcaugcgugaacuuuguaccg........	0
seq_6401605_x1                          ...................................................cgcaugcgugaacuuuguacc.........	0
seq_6172443_x2                          ...................................................cgcaugcgugaacuuuguaccg........	0
seq_6321822_x1                          ...................................................cgcaugcgugaacuuuguaccga.......	0
seq_6425419_x1                          ....................................................gcaugcgugaacuuuguac..........	0
seq_6307619_x1                          ....................................................gcaugcgugaacuuuguaccg........	0


>miR_150
total read count                        13
miR_150 read count                      7
remaining read count                    6
exp                                     ffffffffffMMMMMMMMMMMMMMMMMMMMMfffffffffffffffffffffffffffffffffffffffffffffffff
pri_seq                                 aacacgguuuugcuuugcguguggucgguguuuagaguuuauaaaggacgcggaccagacggaaacgccagacaugcugc
pri_struct                              ......((((.(((((.(((.(((((.((((((............)))))).))))).))).))).)).)))).......	#MM
seq_6121903_x3                          ..........ugcuuugcguguggucggugu.................................................	0
seq_6174037_x2                          ..........ugcuuugcguguggucgguguu................................................	0
seq_6169055_x2                          ..........ugcuuugcguguggucgguguuu...............................................	0
seq_6267190_x1                          ................................................cgcggaccagacggaaac..............	0
seq_6302811_x1                          ................................................cgcggaccagacggaaacg.............	0
seq_6231731_x1                          ................................................cgcggaccagacggaaacgc............	0
seq_6176519_x2                          ................................................cgcggaccagacggaaacgcca..........	0
seq_6437288_x1                          .................................................gcggaccagacggaaacgcca..........	0


>miR_151
total read count                        7
miR_151 read count                      7
remaining read count                    0
exp                                     ffffffffffffffffffffffffffffffffffffffffffMMMMMMMMMMMMMMMMMMMMffffffffff
pri_seq                                 ccuugcccucagugucuuggguuuuucaugaagaaagacuuauggaaacacucaaaggcaugcagagcagag
pri_struct                              ..((((.((..((((((((((((((((((((........))))))))).)))).)))))))..)).))))..	#MM
seq_6427310_x1                          .........................................auggaaacacucaaaggcaugc.........	0
seq_6410330_x1                          ..........................................uggaaacacucaaaggcau...........	0
seq_6103669_x4                          ..........................................uggaaacacucaaaggcaug..........	0
seq_6241868_x1                          ..........................................uggaaacacucaaaggcaugc.........	0


>miR_152
total read count                        7
miR_152 read count                      7
remaining read count                    0
exp                                     ffffffffffffffffffffffffffffffffffffffffffffffffMMMMMMMMMMMMMMMMMMMMMMffffffffff
pri_seq                                 uguuuucacugaauaaagcccuucagacuucacucugcuucacguucagcuguagucuguaaggcuuuauuuugagagaa
pri_struct                              ..((((((..((((((((((...((((((.((((..((.....))..)).)).))))))...))))))))))))))))..	#MM
seq_6048572_x6                          ................................................gcuguagucuguaaggcuuuau..........	0
seq_6421495_x1                          .................................................cuguagucuguaaggcuuuauu.........	0


>miR_153
total read count                        8
miR_153 read count                      7
remaining read count                    1
exp                                     ffffffffffMMMMMMMMMMMMMMMMMMMMMfffffffffffffffffffffffffffffffffffffffffffffffffffffff
pri_seq                                 acugagcgguucggaaugguaugcauuuauguccuuuuccacugucaaagguaccuaaaagcuaaccauucugugccacuuuuugg
pri_struct                              ...(((.(((.(((((((((..((.((((.(((((((.........))))).)).)))).))..))))))))).))).))).....	#MM
seq_6100261_x4                          ..........ucggaaugguaugcauuuaug.......................................................	0
seq_6113257_x3                          ..........ucggaaugguaugcauuuaugu......................................................	0
seq_6318357_x1                          .....................................................ccuaaaagcuaaccauucu..............	0


>miR_154
total read count                        7
miR_154 read count                      7
remaining read count                    0
exp                                     ffffffffffffffffffffffffffffffffffffffffffffffffMMMMMMMMMMMMMMMMMMMMffffffffff
pri_seq                                 gucauggcccacuugagcgcgaggaacuccagcuucauugaacuguaguuagagguauugcgcucagugggccuaaga
pri_struct                              .....((((((((.((((((((....(((.((((.((......)).)))).)))...)))))))))))))))).....	#MM
seq_6381347_x1                          ................................................uuagagguauugcgcucag...........	0
seq_6049298_x6                          ................................................uuagagguauugcgcucagu..........	0


>miR_155
total read count                        7
miR_155 read count                      7
remaining read count                    0
exp                                     ffffffffffMMMMMMMMMMMMMMMMMMMMMMfffffffffffffffffffffffffffffffffffffffffffffffffffff
pri_seq                                 uucaccuuucaagucuucugguucuugagucguucguucaucaugugacagaaugacucaaacacaaagacucgagaguugaaug
pri_struct                              ((((.(((((.((((((...((..(((((((((((..((((...))))..)))))))))))..)).)))))).))))).))))..	#MM
seq_6460070_x1                          ..........aagucuucugguucuuga.........................................................	0
seq_6158373_x2                          ..........aagucuucugguucuugagu.......................................................	0
seq_6261369_x1                          ..........aagucuucugguucuugagucgu....................................................	0
seq_6298273_x1                          ...........agucuucugguucuugaguc......................................................	0
seq_6456682_x1                          ...........agucuucugguucuugagucgu....................................................	0
seq_6276058_x1                          .............ucuucugguucuugagucguucg.................................................	0


>miR_156
total read count                        7
miR_156 read count                      7
remaining read count                    0
exp                                     ffffffffffffffffffffffffffffffffffffffffffffffffffMMMMMMMMMMMMMMMMMMMMMffffffffff
pri_seq                                 aagaaagcuggaaaccuguauccacugacuuacauauucauauuacuauggaagucaguagauacagguuuccagcuuucu
pri_struct                              .(((((((((((((((((((((.((((((((.((((..........)))).)))))))).)))))))))))))))))))))	#MM
seq_6462515_x1                          ................................................uggaagucaguagauacagguuu..........	0
seq_6073506_x5                          ..................................................gaagucaguagauacagguu...........	0
seq_6293978_x1                          ..................................................gaagucaguagauacagguuu..........	0


>miR_157
total read count                        7
miR_157 read count                      7
remaining read count                    0
exp                                     ffffffffffMMMMMMMMMMMMMMMMMMMMMffffffffffffffffffffffffffffffffffffffffffffff
pri_seq                                 cgcuguguacggauagaaucaguggagcggggagcgcucucucuccccgcucugcugauucuguaaguguacagugg
pri_struct                              ((((((((((..((((((((((..((((((((((........))))))))))..))))))))))..)))))))))).	#MM
seq_6120616_x3                          ........acggauagaaucaguggagcgg...............................................	0
seq_6435646_x1                          .........cggauagaaucaguggagcgg...............................................	0
seq_6157649_x2                          ..........ggauagaaucaguggagcgg...............................................	0
seq_6258834_x1                          ..........ggauagaaucaguggagcggg..............................................	0


>miR_158
total read count                        9
miR_158 read count                      7
remaining read count                    2
exp                                     ffffffffffffffffffffffffffffffffffffffffffffffffffffMMMMMMMMMMMMMMMMMMMMffffffffff
pri_seq                                 gcucaaaaccucuuaaccaucgacugccauaguaggaaaaacagaugcugcggaagucagugguuacagguuuugagcauug
pri_struct                              (((((((((((..(((((((.((((.((.(((((...........))))).)).)))).))))))).)))))))))))....	#MM
seq_6411671_x1                          ..........ucuuaaccaucgacugccauag..................................................	0
seq_6250608_x1                          ............uuaaccaucgacugccaua...................................................	0
seq_6116839_x3                          ....................................................gaagucagugguuacagguu..........	0
seq_6147075_x2                          ....................................................gaagucagugguuacagguuu.........	0
seq_6193069_x2                          ....................................................gaagucagugguuacagguuuu........	0


>miR_159
total read count                        7
miR_159 read count                      7
remaining read count                    0
exp                                     fffffffffffffffffffffffffffffffffffffffffffffffffffffMMMMMMMMMMMMMMMMMMMMMMffffffffff
pri_seq                                 aaaugguccccccuguugacucucaucuaguauugaaaugcucugcaauuguuucucuauuugacugucagcaugguggaauauu
pri_struct                              .((((.(((.((.(((((((..(((..(((....(((((...........))))).)))..)))..))))))).)).))).))))	#MM
seq_6199499_x2                          .....................................................ucucuauuugacugucagcau...........	0
seq_6159503_x2                          .....................................................ucucuauuugacugucagcaug..........	0
seq_6116764_x3                          ......................................................cucuauuugacugucagcaug..........	0


>miR_16
total read count                        142
miR_16 read count                       141
remaining read count                    1
exp                                     ffffffffffffffffffffffffffffffffffffffffffffffffffMMMMMMMMMMMMMMMMMMffffffffff
pri_seq                                 guacgguacgauuugguucgguacgcuuauugacaguggaaauggacauaaaagcguaccaaaccgaaccguaccacu
pri_struct                              ....((((((.(((((((.(((((((((..((...((....))...))...))))))))).))))))).))))))...	#MM
seq_6449204_x1                          ..........auuugguucgguacgcuuauu...............................................	0
seq_6378707_x1                          ................................................uaaaagcguaccaaaccg............	0
seq_5853534_x26                         .................................................aaaagcguaccaaaccga...........	0
seq_5799480_x37                         .................................................aaaagcguaccaaaccgaa..........	0
seq_6238699_x1                          .................................................aaaagcguaccaaaccgaac.........	0
seq_5764579_x46                         ..................................................aaagcguaccaaaccgaa..........	0
seq_6027767_x7                          ..................................................aaagcguaccaaaccgaac.........	0
seq_6077771_x5                          ..................................................aaagcguaccaaaccgaacc........	0
seq_6092485_x4                          ..................................................aaagcguaccaaaccgaaccg.......	0
seq_6084205_x4                          ...................................................aagcguaccaaaccgaac.........	0
seq_6244544_x1                          ...................................................aagcguaccaaaccgaacc........	0
seq_6173045_x2                          ...................................................aagcguaccaaaccgaaccg.......	0
seq_6089513_x4                          ...................................................aagcguaccaaaccgaaccgu......	0
seq_6133603_x3                          ...................................................aagcguaccaaaccgaaccgua.....	0


>miR_160
total read count                        6
miR_160 read count                      6
remaining read count                    0
exp                                     ffffffffffMMMMMMMMMMMMMMMMMMMMMMfffffffffffffffffffffffffffffffffffffff
pri_seq                                 acaguuaagguggguggaguaguauaacaauaugccacguguuguuaugguauuccaccuucccuggcgug
pri_struct                              ...((((.((.((((((((((.((((((((((((...)))))))))))).)))))))))).)).))))...	#MM
seq_6456536_x1                          .........guggguggaguaguauaa............................................	0
seq_6268200_x1                          .........guggguggaguaguauaac...........................................	0
seq_6262348_x1                          .........guggguggaguaguauaacaau........................................	0
seq_6231965_x1                          ..........uggguggaguaguauaacaau........................................	0
seq_6147027_x2                          ..........uggguggaguaguauaacaaua.......................................	0


>miR_161
total read count                        6
miR_161 read count                      6
remaining read count                    0
exp                                     ffffffffffffffffffffffffffffffffffffffffffffffMMMMMMMMMMMMMMMMMMMMMMffffffffff
pri_seq                                 acacacacacacacacacacacacacauugcucgacuuuuccuugguggauuguguauguguguguuugugugugcac
pri_struct                              ...((((((((.(((((((((.(((((....((.(((.......))).)).))))).))))))))).))))))))...	#MM
seq_6370013_x1                          ..............................................uggauuguguauguguguguu...........	0
seq_6076576_x5                          ..............................................uggauuguguauguguguguuu..........	0


>miR_162
total read count                        6
miR_162 read count                      6
remaining read count                    0
exp                                     fffffffffffffffffffffffffffffffffffffffffffMMMMMMMMMMMMMMMMMMMMMffffffffff
pri_seq                                 gcugaaaaccuguaacaauuggcuuccauagaugaaaagcaaauacuguggaagucaaugguuucaaagucaag
pri_struct                              ..(((.....((.(((.((((((((((((((((.........)).)))))))))))))).))).))...)))..	#MM
seq_6196263_x2                          .........................................aauacuguggaagucaaugg.............	0
seq_6230940_x1                          ...........................................uacuguggaagucaaugg.............	0
seq_6312043_x1                          ...........................................uacuguggaagucaaugguu...........	0
seq_6148315_x2                          ...........................................uacuguggaagucaaugguuu..........	0


>miR_163
total read count                        6
miR_163 read count                      6
remaining read count                    0
exp                                     ffffffffffffffffffffffffffffffffffffffffffffffMMMMMMMMMMMMMMMMMMMMMMffffffffff
pri_seq                                 ggaccuguucacacauacagaccuuuccagaaaauugccgaugauuuuccauaaaggucuguaugugugaaaggggcu
pri_struct                              ...(((.(((((((((((((((((((...(((((((......)))))))...))))))))))))))))))).)))...	#MM
seq_6316474_x1                          ............................................uuuuccauaaaggucuguaugu............	0
seq_6395614_x1                          ..............................................uuccauaaaggucuguaug.............	0
seq_6276995_x1                          ..............................................uuccauaaaggucuguaugu............	0
seq_6112069_x3                          ..............................................uuccauaaaggucuguaugugu..........	0


>miR_164
total read count                        33
miR_164 read count                      6
remaining read count                    27
exp                                     ffffffffffffffffffffffffffffffffffffffffffffffMMMMMMMMMMMMMMMMMMMMMffffffffff
pri_seq                                 uaaaaccaacaacacggcuagugacuggucaagguuuacuuucuucuccagucauggguugugugguugguucugca
pri_struct                              ...(((((((.((((((((.((((((((..((((.......))))..)))))))).)))))))).))))))).....	#MM
seq_6094789_x4                          ..........aacacggcuagugacugguca..............................................	0
seq_5881096_x22                         ..........aacacggcuagugacuggucaa.............................................	0
seq_6386419_x1                          ...........acacggcuagugacuggucaa.............................................	0
seq_6183295_x2                          .............................................cuccagucauggguuguguggu..........	0
seq_6203011_x1                          ..............................................uccagucauggguugugug............	0
seq_6143331_x2                          ..............................................uccagucauggguuguguggu..........	0
seq_6416485_x1                          ..............................................uccagucauggguugugugguu.........	0


>miR_165
total read count                        6
miR_165 read count                      6
remaining read count                    0
exp                                     ffffffffffMMMMMMMMMMMMMMMMMMMMMMfffffffffffffffffffffffffffffffffffffffffffffff
pri_seq                                 uagcaccugucagcuguaauuaugggauaaacuggaucauuuggagcuuuuguccgcuaauuucagcuuccggguguaa
pri_struct                              ..(((((((..(((((.(((((..(((((((..((.((.....)).)))))))))..))))).)))))..)))))))..	#MM
seq_6451187_x1                          ..........cagcuguaauuaugggaua..................................................	0
seq_6168329_x2                          ..........cagcuguaauuaugggauaa.................................................	0
seq_6145741_x2                          ..........cagcuguaauuaugggauaaac...............................................	0
seq_6427587_x1                          ...........agcuguaauuaugggauaaacu..............................................	0


>miR_166
total read count                        7
miR_166 read count                      6
remaining read count                    1
exp                                     ffffffffffffffffffffffffffffffffffffffffffffMMMMMMMMMMMMMMMMMMMMMMffffffffff
pri_seq                                 gccgguggcuguguucacugcgguccgguguugcagcugcugaagcccgagcugaggagaacacaccgaccggcac
pri_struct                              ((((((((.(((((((.((.(((..(((.(((.(((...))).))))))..))).)).))))))))).))))))..	#MM
seq_6218731_x1                          ..........guguucacugcgguccggugu.............................................	0
seq_6168315_x2                          ............................................gcccgagcugaggagaacac............	0
seq_6397520_x1                          ............................................gcccgagcugaggagaacaca...........	0
seq_6200757_x2                          ............................................gcccgagcugaggagaacacac..........	0
seq_6465766_x1                          .............................................cccgagcugaggagaacacac..........	0


>miR_167
total read count                        6
miR_167 read count                      6
remaining read count                    0
exp                                     ffffffffffMMMMMMMMMMMMMMMMMMMMMMffffffffffffffffffffffffffffffffffffffffffffffffff
pri_seq                                 caccaacagcugccugaacccggugcuguacugucugauccggcaagaguaccgcacuggacucaagaagcugcuguuuaga
pri_struct                              ....((((((.((.(((..(((((((.((((((((......)))...))))).)))))))..)))....)).))))))....	#MM
seq_6393833_x1                          ..........ugccugaacccggugcuguac...................................................	0
seq_6099941_x4                          ..........ugccugaacccggugcuguacu..................................................	0
seq_6466320_x1                          ............ccugaacccggugcuguacu..................................................	0


>miR_168
total read count                        6
miR_168 read count                      6
remaining read count                    0
exp                                     ffffffffffffffffffffffffffffffffffffffffffffffffffffffffffffffffMMMMMMMMMMMMMMMMMMMMMffffffffff
pri_seq                                 uucacccuucaagucuucugguuuuugaguuguuuguucaucaugugacagcauguuaagagagaugacucaaacccgaauacucgagaaauaaa
pri_struct                              .......(((.(((.(((.((((..(((((..(((.((...(((((....)))))....)).)))..))))))))).))).))).))).......	#MM
seq_6251732_x1                          ................................................................augacucaaacccgaauacu...........	0
seq_6133207_x3                          ................................................................augacucaaacccgaauacuc..........	0
seq_6432511_x1                          ................................................................augacucaaacccgaauacucg.........	0
seq_6350786_x1                          .................................................................ugacucaaacccgaauacucga........	0


>miR_169
total read count                        6
miR_169 read count                      6
remaining read count                    0
exp                                     fffffffffffffffffffffffffffffffffffffffffffffffffffffffffffffffffMMMMMMMMMMMMMMMMMMMMMMffffffffff
pri_seq                                 cuaggagagagccccgagcucaagagauccucgagccuggggcuuccucccguuugcagagcgagaggggagcuugagcucgguggauuucagaacu
pri_struct                              ......((((.(((((((((((((...(((((..((((((((......))).....))).))..)))))...))))))))))).)).))))......	#MM
seq_6281931_x1                          .................................................................aggggagcuugagcucggug............	0
seq_6220995_x1                          .................................................................aggggagcuugagcucggugg...........	0
seq_6152391_x2                          .................................................................aggggagcuugagcucggugga..........	0
seq_6395005_x1                          .................................................................aggggagcuugagcucgguggau.........	0
seq_6219542_x1                          .................................................................aggggagcuugagcucgguggauuu.......	0


>miR_17
total read count                        134
miR_17 read count                       130
remaining read count                    4
exp                                     fffffffffffffffffffffffffffffffffffffffffffffffffffMMMMMMMMMMMMMMMMMMffffffffff
pri_seq                                 caagggugaagaggcuguccgagugcugauagucgugacauuaauguaauaucagcacucggacagccucuucacccuu
pri_struct                              .((((((((((((((((((((((((((((((..(((.......)))...))))))))))))))))))))))))))))))	#MM
seq_6366723_x1                          ..........gaggcuguccgagugcuga..................................................	0
seq_6151877_x2                          ..........gaggcuguccgagugcugau.................................................	0
seq_6226813_x1                          ...........aggcuguccgagugcugauagu..............................................	0
seq_6147341_x2                          .................................................uaucagcacucggacagc............	0
seq_6095261_x4                          .................................................uaucagcacucggacagcc...........	0
seq_5754019_x48                         .................................................uaucagcacucggacagccu..........	0
seq_6106669_x4                          .................................................uaucagcacucggacagccuc.........	0
seq_6011635_x8                          ..................................................aucagcacucggacagccu..........	0
seq_5724527_x57                         ...................................................ucagcacucggacagccu..........	0
seq_6066706_x5                          ...................................................ucagcacucggacagccuc.........	0
seq_6197283_x2                          ...................................................ucagcacucggacagccucuu.......	0


>miR_170
total read count                        6
miR_170 read count                      6
remaining read count                    0
exp                                     ffffffffffMMMMMMMMMMMMMMMMMMMMMfffffffffffffffffffffffffffffffffffffffffffffffffffffffffffffffff
pri_seq                                 agugguacaguacgguuugguaugcuuuuauggucguuuccacugucaaaaggcaccuaacagcaaaccauaccguacaacuuuuuggguacccuu
pri_struct                              ((.(((((.(((((((.((((.((((.(((.(((.((((...........)))))))))).)))).)))).)))))))..(.....).))))))).	#MM
seq_6371603_x1                          ..........uacgguuugguaugcuuu....................................................................	0
seq_6142375_x3                          ..........uacgguuugguaugcuuuuau.................................................................	0
seq_6361255_x1                          ..........uacgguuugguaugcuuuuaug................................................................	0
seq_6281522_x1                          ..........uacgguuugguaugcuuuuaugg...............................................................	0


>miR_171
total read count                        6
miR_171 read count                      6
remaining read count                    0
exp                                     fffffffffffffffffffffffffffffffffffffffffffffffffMMMMMMMMMMMMMMMMMMMMMffffffffff
pri_seq                                 guauccucagcuuuauccuaucuagacuuuacccucuccugcagcauggugaagucuagaugggauucagcugaggacuu
pri_struct                              ...(((((((((..(((((((((((((((((((..((.....))...)))))))))))))))))))..)))))))))...	#MM
seq_6317086_x1                          ................................................gugaagucuagaugggauucag..........	0
seq_6143825_x2                          .................................................ugaagucuagaugggauu.............	0
seq_6194801_x2                          .................................................ugaagucuagaugggauucag..........	0
seq_6443183_x1                          .................................................ugaagucuagaugggauucagc.........	0


>miR_172
total read count                        6
miR_172 read count                      6
remaining read count                    0
exp                                     fffffffffffffffffffffffffffffffffffffffffMMMMMMMMMMMMMMMMMMMMMMffffffffff
pri_seq                                 ugguacgguacaguuugguacgcuuuuauggccguuuucacugucaaaaggcauacugaaccaaaccguaccg
pri_struct                              .((((((((...(((..(((.((((((.((((.((....)).)))))))))).)))..)))...)))))))).	#MM
seq_6253161_x1                          ........................................cugucaaaaggcauacuga..............	0
seq_6233664_x1                          ........................................cugucaaaaggcauacugaacc...........	0
seq_6327752_x1                          .........................................ugucaaaaggcauacugaacc...........	0
seq_6142990_x3                          .........................................ugucaaaaggcauacugaacca..........	0


>miR_173
total read count                        6
miR_173 read count                      6
remaining read count                    0
exp                                     ffffffffffffffffffffffffffffffffffffffffffffffffffffffffMMMMMMMMMMMMMMMMMMMMMMffffffffff
pri_seq                                 agcagcuuaacgcgguuuugcuuuacguguggucgguguuuagaguuuauaaaggacgcggaccagacggaaacgccagacauacugc
pri_struct                              .(((((.....)).((((.(((((.(((.(((((.((((((............)))))).))))).))).))).)).))))....)))	#MM
seq_6267190_x1                          ........................................................cgcggaccagacggaaac..............	0
seq_6302811_x1                          ........................................................cgcggaccagacggaaacg.............	0
seq_6231731_x1                          ........................................................cgcggaccagacggaaacgc............	0
seq_6176519_x2                          ........................................................cgcggaccagacggaaacgcca..........	0
seq_6437288_x1                          .........................................................gcggaccagacggaaacgcca..........	0


>miR_174
total read count                        16
miR_174 read count                      6
remaining read count                    10
exp                                     ffffffffffMMMMMMMMMMMMMMMMMMMMMMfffffffffffffffffffffffffffffffffffffffffffffffffffffff
pri_seq                                 gaaaaacagguaaccacugacuuucauaguaaaaaaaaaaaaaaacagauaccaugaaagucaaugguuacagguuuccaacauuuu
pri_struct                              ...((((..(((((((.((((((((((.(((..................))).)))))))))).)))))))..))))..........	#MM
seq_6265533_x1                          ..........uaaccacugacuuucauagu.........................................................	0
seq_6444537_x1                          ..........uaaccacugacuuucauagua........................................................	0
seq_6092889_x4                          ..........uaaccacugacuuucauaguaa.......................................................	0
seq_6401631_x1                          ................................................auaccaugaaagucaaug.....................	0
seq_6403978_x1                          .....................................................augaaagucaaugguuac................	0
seq_6240618_x1                          .......................................................gaaagucaaugguuacag..............	0
seq_6347508_x1                          ........................................................aaagucaaugguuacagg.............	0
seq_6042482_x6                          ........................................................aaagucaaugguuacagguuu..........	0


>miR_175
total read count                        6
miR_175 read count                      6
remaining read count                    0
exp                                     ffffffffffMMMMMMMMMMMMMMMMMMMMffffffffffffffffffffffffffffffffffffffffffffffffffff
pri_seq                                 aaugcucagaugcugggcugaaauaagugguuauuugagcuacuguugccuuuuguuucagcuggaagcagucuggccauuu
pri_struct                              ((((..((((((((.((((((((((((.(((......(((....)))))).))))))))))))...)))).))))..)))).	#MM
seq_6138607_x3                          ..........ugcugggcugaaauaagu......................................................	0
seq_6339621_x1                          ..........ugcugggcugaaauaagugg....................................................	0
seq_6363222_x1                          ..........ugcugggcugaaauaaguggu...................................................	0
seq_6365124_x1                          ..........ugcugggcugaaauaagugguu..................................................	0


>miR_176
total read count                        8
miR_176 read count                      6
remaining read count                    2
exp                                     ffffffffffffffffffffffffffffffffffffffffffffffffMMMMMMMMMMMMMMMMMMMMMMffffffffff
pri_seq                                 uggacacccguaaccauugacuuucauaguaggaaaaaacacauacaauggaugucagaaguuacagguuuucacccuuu
pri_struct                              ((((.(((.(((((..(((((.(((((.(((.(......)...))).))))).)))))..))))).))).))))......	#MM
seq_6150839_x2                          ..........uaaccauugacuuucaua....................................................	0
seq_6125131_x3                          ................................................uggaugucagaaguuacagg............	0
seq_6139159_x3                          ................................................uggaugucagaaguuacaggu...........	0


>miR_177
total read count                        6
miR_177 read count                      6
remaining read count                    0
exp                                     ffffffffffffffffffffffffffffffffffffffffffffffffffffMMMMMMMMMMMMMMMMMMMMMMffffffffff
pri_seq                                 aauaaucuggcaaagggguuagcaaaauaaucuuguuuuuucuuuugacauaagauuauuuuguuuacucugucggcagauuau
pri_struct                              .((((((((.(...(((((.((((((((((((((((.((.......)).)))))))))))))))).)))))...).))))))))	#MM
seq_6165265_x2                          ...................................................aagauuauuuuguuuacu...............	0
seq_6111496_x3                          ....................................................agauuauuuuguuuacuc..............	0
seq_6296505_x1                          ....................................................agauuauuuuguuuacucuguc..........	0


>miR_178
total read count                        6
miR_178 read count                      6
remaining read count                    0
exp                                     ffffffffffffffffffffffffffffffffffffffffffffffffffffMMMMMMMMMMMMMMMMMMMMMMffffffffff
pri_seq                                 ugcgagauguguguguguaucgucaucucugcuguucauaauacaauauagaacagugaaagacgaucacucaauaaaacccgc
pri_struct                              .(((.(.....((.(((.((((((...((.((((((((((......))).)))))))))..))))))))).))......).)))	#MM
seq_6155649_x2                          ....................................................acagugaaagacgaucac..............	0
seq_6152121_x2                          ....................................................acagugaaagacgaucacu.............	0
seq_6419720_x1                          ....................................................acagugaaagacgaucacuc............	0
seq_6454620_x1                          ......................................................agugaaagacgaucacuca...........	0


>miR_179
total read count                        6
miR_179 read count                      6
remaining read count                    0
exp                                     fffffffffffffffffffffffffffffffffffffffffffffffffffffMMMMMMMMMMMMMMMMMMMMffffffffff
pri_seq                                 gagucuaauaauggaguuuucacacuuggaauguuugguuuauauuaaaaaaacaaauucuggugugaaugcucuguuagucu
pri_struct                              .((.(((((...(((((.((((((((.(((.(((((..((......))..)))))..))).)))))))).)))))))))).))	#MM
seq_6376260_x1                          .....................................................caaauucuggugugaaugcu..........	0
seq_6063091_x5                          .......................................................aauucuggugugaaugcu..........	0


>miR_18
total read count                        118
miR_18 read count                       118
remaining read count                    0
exp                                     ffffffffffffffffffffffffffffffffffffffffffMMMMMMMMMMMMMMMMMMMMMffffffffff
pri_seq                                 uguggccucacagcaggaugguugcugguucaaguccaagcuugaccaguugacauuucuguguggaguuuga
pri_struct                              ...(((..((((.(((((((...((((((.(((((....)))))))))))...)).)))))))))..)))...	#MM
seq_5871025_x23                         ..........................................ugaccaguugacauuucu.............	0
seq_5970332_x12                         ..........................................ugaccaguugacauuucug............	0
seq_5958427_x13                         ..........................................ugaccaguugacauuucugu...........	0
seq_5743492_x51                         ..........................................ugaccaguugacauuucugug..........	0
seq_5918427_x17                         ..........................................ugaccaguugacauuucugugu.........	0
seq_6243423_x1                          ...........................................gaccaguugacauuucug............	0
seq_6386567_x1                          ...........................................gaccaguugacauuucugug..........	0


>miR_180
total read count                        6
miR_180 read count                      6
remaining read count                    0
exp                                     ffffffffffffffffffffffffffffffffffffffffffffffffffffffMMMMMMMMMMMMMMMMMMMMMMMffffffffff
pri_seq                                 auaaugucgaaaaccuguagacauugacuucuauaguauucuuuguucuuacuauggaaguuagugguuacagguuuucaccauucu
pri_struct                              ..((((..((((((((((((.(((((((((((((((((...........))))))))))))))))).))))))))))))..))))..	#MM
seq_6191725_x2                          ......................................................uggaaguuagugguuaca...............	0
seq_6198565_x2                          ......................................................uggaaguuagugguuacagguuu..........	0
seq_6292518_x1                          ......................................................uggaaguuagugguuacagguuuu.........	0
seq_6346231_x1                          .......................................................ggaaguuagugguuacagguuu..........	0


>miR_181
total read count                        6
miR_181 read count                      6
remaining read count                    0
exp                                     fffffffffffffffffffffffffffffffffffffffffMMMMMMMMMMMMMMMMMMMMMMffffffffff
pri_seq                                 cugaagcccuauuuagagcaauagcccguuucacugagugguacgguuugguaugcuuuuauggccguuucca
pri_struct                              ..(((((.((((..((((((.(((.((((.((((...)))).)))).)))...)))))).))))..)))))..	#MM
seq_6371603_x1                          .........................................uacgguuugguaugcuuu..............	0
seq_6142375_x3                          .........................................uacgguuugguaugcuuuuau...........	0
seq_6361255_x1                          .........................................uacgguuugguaugcuuuuaug..........	0
seq_6281522_x1                          .........................................uacgguuugguaugcuuuuaugg.........	0


>miR_182
total read count                        8
miR_182 read count                      6
remaining read count                    2
exp                                     fffffffffffffffffffffffffffffffffffffffffffffffffMMMMMMMMMMMMMMMMMMMMMffffffffff
pri_seq                                 uguucgaaacuuuuaacuauugacuuccauaguaggauuaacaaaauacuauggauguuagugguuuaagguuucuaacu
pri_struct                              .(((.((((((((.((((((((((.(((((((((............))))))))).)))))))))).)))))))).))).	#MM
seq_6299867_x1                          .............uaacuauugacuuccaua.................................................	0
seq_6314108_x1                          .............................................auacuauggauguuagugguuu.............	0
seq_6250174_x1                          ................................................cuauggauguuagugguuuaag..........	0
seq_6119233_x3                          .................................................uauggauguuagugguuuaa...........	0
seq_6218569_x1                          .................................................uauggauguuagugguuuaag..........	0
seq_6382783_x1                          .................................................uauggauguuagugguuuaagg.........	0


>miR_183
total read count                        5
miR_183 read count                      5
remaining read count                    0
exp                                     ffffffffffMMMMMMMMMMMMMMMMMMMMMMfffffffffffffffffffffffffffffffffffffffffffffffffff
pri_seq                                 ugauagaagugauggaaugggacgacaaagccaaaaaaacauacuucuuugcuuuuaucgccuuguuccauuccaucugucac
pri_struct                              (((((((.(..((((((..((.(((.((((.((((.((......)).)))).)))).))).))..))))))..).))))))).	#MM
seq_6280057_x1                          .........ugauggaaugggacgacaa.......................................................	0
seq_6222394_x1                          .........ugauggaaugggacgacaaa......................................................	0
seq_6121213_x3                          ..........gauggaaugggacgacaaagcc...................................................	0


>miR_184
total read count                        16
miR_184 read count                      5
remaining read count                    11
exp                                     ffffffffffMMMMMMMMMMMMMMMMMMMfffffffffffffffffffffffffffffffffffffffffffffffff
pri_seq                                 uuaaagaauguugaaaacuaguagccauugacuugcuaugaaugucaguggcuacagauuuccaacauucuucaaaau
pri_struct                              ...(((((((((((((.((.((((((((((((...........)))))))))))))).))).))))))))))......	#MM
seq_6143843_x2                          ..........uugaaaacuaguagccauu.................................................	0
seq_6408107_x1                          ..........uugaaaacuaguagccauug................................................	0
seq_6321892_x1                          ..........uugaaaacuaguagccauuga...............................................	0
seq_6445466_x1                          ..........uugaaaacuaguagccauugac..............................................	0
seq_6439318_x1                          .............................................caguggcuacagauuuccaa.............	0
seq_6101121_x4                          ..............................................aguggcuacagauuuccaaca...........	0
seq_6048950_x6                          ..............................................aguggcuacagauuuccaacau..........	0


>miR_185
total read count                        6
miR_185 read count                      5
remaining read count                    1
exp                                     ffffffffffMMMMMMMMMMMMMMMMMMMMMMfffffffffffffffffffffffffffffffffffffffffffff
pri_seq                                 acagcuuuggcuggaaguuagugagaauuauuucugcaauuuguaaauaauucuuauuaacuuccgacugaaucugu
pri_struct                              ((((.((..(.(((((((((((((((((((((((........).)))))))))))))))))))))).)..)).))))	#MM
seq_6456992_x1                          .........gcuggaaguuagugagaauu................................................	0
seq_6429263_x1                          ..........cuggaaguuagugagaauu................................................	0
seq_6447661_x1                          ..........cuggaaguuagugagaauuau..............................................	0
seq_6155053_x2                          ..........cuggaaguuagugagaauuauu.............................................	0
seq_6286311_x1                          .................................................auucuuauuaacuuccga..........	0


>miR_186
total read count                        5
miR_186 read count                      5
remaining read count                    0
exp                                     ffffffffffffffffffffffffffffffffffffffffffffffMMMMMMMMMMMMMMMMMMMMffffffffff
pri_seq                                 ccugaaggucugaguccuguuuuagcagaguuuauuuaucauuugagcuuugcugugacuggaucugaucuaccgc
pri_struct                              .....(((((.((.(((.(((.((((((((((((.........)))))))))))).))).))))).))))).....	#MM
seq_6266741_x1                          .............................................agcuuugcugugacuggaucu..........	0
seq_6211907_x1                          ..............................................gcuuugcugugacuggauc...........	0
seq_6113677_x3                          ..............................................gcuuugcugugacuggaucu..........	0


>miR_187
total read count                        37
miR_187 read count                      5
remaining read count                    32
exp                                     ffffffffffffffffffffffffffffffffffffffffffffffffffffffffMMMMMMMMMMMMMMMMMMMMffffffffff
pri_seq                                 aaacguaggaaaccuguaaccauugacuuucuuaguaagaauaacacauacuccggaagucaauggauacagauuucuaacauuuu
pri_struct                              ....((.(((((.(((((.((((((((((((..((((.(.......).))))..)))))))))))).))))).))))).)).....	#MM
seq_6280874_x1                          ........gaaaccuguaaccauugacu..........................................................	0
seq_6195691_x2                          ........gaaaccuguaaccauugacuu.........................................................	0
seq_6210899_x1                          .........aaaccuguaaccauugac...........................................................	0
seq_6183677_x2                          .........aaaccuguaaccauugacu..........................................................	0
seq_6049520_x6                          .........aaaccuguaaccauugacuu.........................................................	0
seq_6103597_x4                          ..........aaccuguaaccauugacu..........................................................	0
seq_6014291_x8                          ..........aaccuguaaccauugacuu.........................................................	0
seq_6119419_x3                          ..........aaccuguaaccauugacuuuc.......................................................	0
seq_6062391_x5                          ...........accuguaaccauugacuu.........................................................	0
seq_6060866_x5                          ........................................................aagucaauggauacagauuu..........	0


>miR_188
total read count                        6
miR_188 read count                      5
remaining read count                    1
exp                                     ffffffffffMMMMMMMMMMMMMMMMMMMMMMffffffffffffffffffffffffffffffffffffffffffffffff
pri_seq                                 uuacauaagaagcgagacuagagucacauccugacguugcucguugucuuggugugcuauaguacucgcagaauaaccuc
pri_struct                              ...........(((((((((.((.((((((..((((........))))..)))))))).)))).)))))...........	#MM
seq_6360493_x1                          ..........agcgagacuagagucacauc..................................................	0
seq_6397600_x1                          ..........agcgagacuagagucacaucc.................................................	0
seq_6135850_x3                          ..........agcgagacuagagucacauccu................................................	0
seq_6312394_x1                          .........................................cguugucuuggugugcuaua...................	0


>miR_189
total read count                        5
miR_189 read count                      5
remaining read count                    0
exp                                     fffffffffffffffffffffffffffffffffffffffffffffffMMMMMMMMMMMMMMMMMMMMffffffffff
pri_seq                                 cauuauuuugaaucgcugacagcuccagauauuuaaccugucaauuaucugacgggugucggugacucauuaacgau
pri_struct                              ........(((.(((((((((.((.((((((.((........)).))))))..)).))))))))).)))........	#MM
seq_6178959_x2                          ..............................................aucugacgggugucggugacu..........	0
seq_6398587_x1                          ...............................................ucugacgggugucggugac...........	0
seq_6197159_x2                          ...............................................ucugacgggugucggugacu..........	0


>miR_19
total read count                        117
miR_19 read count                       112
remaining read count                    5
exp                                     ffffffffffffffffffffffffffffffffffffffffffffffffffMMMMMMMMMMMMMMMMMMMMMMffffffffff
pri_seq                                 uucaucucucgaguccucggguuugagucauucugucacgugauaaacgaacgacucaagaaccaguagacuugaaagguga
pri_struct                              .((((((.(((((((..(.((((((((((.(((((((....))))...))).))))))..)))).)..))))))).))))))	#MM
seq_6266915_x1                          .............uccucggguuugagucauuc.................................................	0
seq_6199463_x2                          ..............ccucggguuugagucauu..................................................	0
seq_6198589_x2                          ..............ccucggguuugagucauuc.................................................	0
seq_6110776_x3                          ..................................................acgacucaagaaccaguaga............	0
seq_6043526_x6                          ..................................................acgacucaagaaccaguagac...........	0
seq_5714506_x60                         ..................................................acgacucaagaaccaguagacu..........	0
seq_5783587_x41                         ..................................................acgacucaagaaccaguagacuu.........	0
seq_6334273_x1                          ...................................................cgacucaagaaccaguagac...........	0
seq_6229787_x1                          ...................................................cgacucaagaaccaguagacuug........	0


>miR_190
total read count                        5
miR_190 read count                      5
remaining read count                    0
exp                                     ffffffffffMMMMMMMMMMMMMMMMMMMMMMfffffffffffffffffffffffffffffffffffffffffffffffffffffffffff
pri_seq                                 aaugucagaaaccuguaaccauugacgucuguguuuuucccuacuauggaagugaauaguuacagguuuccaaauaucuucugugguguug
pri_struct                              .......((((((((((((.(((.((.(((((((........)).))))).)).))).))))))))))))..((((((......)))))).	#MM
seq_6210899_x1                          ........aaaccuguaaccauugac.................................................................	0
seq_6418781_x1                          .........aaccuguaaccauugacgucu.............................................................	0
seq_6463761_x1                          ..........accuguaaccauugacgu...............................................................	0
seq_6174017_x2                          ..........accuguaaccauugacgucugu...........................................................	0


>miR_191
total read count                        5
miR_191 read count                      5
remaining read count                    0
exp                                     fffffffffffffffffffffffffffffffffffffffffffffffffffffMMMMMMMMMMMMMMMMMMMMMMffffffffff
pri_seq                                 gaagaauguuguaaaccgguacccauugacauccaugguagaaaaaauacuauaggaucaauggcuacugguuuccagcauucuu
pri_struct                              .((((((((((.(((((((((.(((((((..(((((((((.......)))))).)))))))))).))))))))).))))))))))	#MM
seq_6440386_x1                          ....................................................uaggaucaauggcuacugguuuc..........	0
seq_6095381_x4                          .....................................................aggaucaauggcuacugguuuc..........	0


>miR_192
total read count                        5
miR_192 read count                      5
remaining read count                    0
exp                                     ffffffffffffffffffffffffffffffffffffffffffffffffffMMMMMMMMMMMMMMMMMMMMMffffffffff
pri_seq                                 aguuaacaaacuggugagcuacuucuaugaguauuuguguaauaaaguauauucaaguaguugcucacauaaauuuuuuac
pri_struct                              ((((....)))).((((((.(((.((.(((((((...(......)...))))))))).))).)))))).............	#MM
seq_6471921_x1                          ..................................................auucaaguaguugcucacau...........	0
seq_6142870_x3                          ..................................................auucaaguaguugcucacaua..........	0
seq_6270510_x1                          ..................................................auucaaguaguugcucacauaa.........	0


>miR_193
total read count                        5
miR_193 read count                      5
remaining read count                    0
exp                                     ffffffffffMMMMMMMMMMMMMMMMMMMMMMfffffffffffffffffffffffffffffffffffffffffffff
pri_seq                                 uaguuuauacauucgguucucuagcuuuaugauaucacauaaacucauacagcuagauaaccaaagagaaaaacuaa
pri_struct                              ((((((.....((.((((.(((((((.(((((............))))).))))))).)))).)).....)))))).	#MM
seq_6218264_x1                          ..........auucgguucucuagcuuua................................................	0
seq_6278116_x1                          ..........auucgguucucuagcuuuaug..............................................	0
seq_6170451_x2                          ..........auucgguucucuagcuuuauga.............................................	0
seq_6429983_x1                          ............ucgguucucuagcuuuauga.............................................	0


>miR_194
total read count                        5
miR_194 read count                      5
remaining read count                    0
exp                                     ffffffffffMMMMMMMMMMMMMMMMMMMMMMffffffffffffffffffffffffffffffffffffffffffff
pri_seq                                 aguugcuacuagauuuagcacacuucuggcauauauuaucauguuguuaguagugugcuaagucaugcuagcagug
pri_struct                              ..((((((.(((((((((((((((.((((((.((((....)))))))))).))))))))))))).)).))))))..	#MM
seq_6375503_x1                          .........uagauuuagcacacuucu.................................................	0
seq_6329764_x1                          ..........agauuuagcacacuucuggca.............................................	0
seq_6114589_x3                          ..........agauuuagcacacuucuggcau............................................	0


>miR_195
total read count                        5
miR_195 read count                      5
remaining read count                    0
exp                                     ffffffffffMMMMMMMMMMMMMMMMMMMMffffffffffffffffffffffffffffffffffffffffffffffff
pri_seq                                 cccagauguuaauuauugauaugugggccagauguaaaauguaguauuuggcccagauguuaauaauugauaugggga
pri_struct                              (((..(((((((((((((((((.(((((((((((..........))))))))))).))))))))))))))))).))).	#MM
seq_6142057_x3                          ..........aauuauugauaugugggcca................................................	0
seq_6193505_x2                          ..........aauuauugauaugugggccag...............................................	0


>miR_196
total read count                        5
miR_196 read count                      5
remaining read count                    0
exp                                     ffffffffffMMMMMMMMMMMMMMMMMMMMMffffffffffffffffffffffffffffffffffffffffffffffffffffffffff
pri_seq                                 caauuuauacaggcugaauuuaaacgaacaaauuagguugaacauuacuaaauuuuauuuguuuguuaaaauucagcccguauaaaugg
pri_struct                              ..((((((((.((((((((((.(((((((((((.(((((...........))))).))))))))))).)))))))))).))))))))..	#MM
seq_6427132_x1                          .........caggcugaauuuaaacga..............................................................	0
seq_6400291_x1                          .........caggcugaauuuaaacgaacaa..........................................................	0
seq_6216850_x1                          ..........aggcugaauuuaaacgaa.............................................................	0
seq_6205241_x1                          ..........aggcugaauuuaaacgaac............................................................	0
seq_6381109_x1                          ..........aggcugaauuuaaacgaacaa..........................................................	0


>miR_197
total read count                        5
miR_197 read count                      5
remaining read count                    0
exp                                     ffffffffffMMMMMMMMMMMMMMMMMMMMMMffffffffffffffffffffffffffffffffffffffffffffffffffffffffffff
pri_seq                                 agaaaaaaucgagacucaucagacuaggcaauguuuuuaggcaauguuuaucuucuauuguccaauuuuggugagccugugcgaauuguagc
pri_struct                              ........(((((.(((((((((...(((((((....(((((...))))).....)))))))....))))))))).))...)))........	#MM
seq_6196179_x2                          ..........gagacucaucagacuaggcaa.............................................................	0
seq_6130669_x3                          ..........gagacucaucagacuaggcaau............................................................	0


>miR_198
total read count                        5
miR_198 read count                      5
remaining read count                    0
exp                                     fffffffffffffffffffffffffffffffffffffffffffffffffMMMMMMMMMMMMMMMMMMMMMffffffffff
pri_seq                                 auggcaggauuugaaucacugacagcuccagauauugaccaugccaaauaucugacgggugucggugacucaucugcaau
pri_struct                              ...(((((...(((.(((((((((.((.((((((((..........))))))))..)).))))))))).))))))))...	#MM
seq_6178959_x2                          .................................................aucugacgggugucggugacu..........	0
seq_6398587_x1                          ..................................................ucugacgggugucggugac...........	0
seq_6197159_x2                          ..................................................ucugacgggugucggugacu..........	0


>miR_199
total read count                        5
miR_199 read count                      4
remaining read count                    1
exp                                     ffffffffffffffffffffffffffffffffffffffffffffffffffffffffMMMMMMMMMMMMMMMMMMMMMMMMffffffffff
pri_seq                                 ucauuauggacucaaacacacacacauacauugaauguuauugaaaugugugcguguguguguguguguguguuucaguuucaauaaggc
pri_struct                              ...((((.((((.((((((((((((((((((...(((((((......))).))))..)))))))))))))))))).))))...))))...	#MM
seq_6404200_x1                          .....................................................gugugugugugugugugug..................	0
seq_6470277_x1                          ......................................................ugugugugugugugugug..................	0
seq_6376638_x1                          ........................................................uguguguguguguguguu................	0
seq_6439190_x1                          ........................................................uguguguguguguguguuucag............	0
seq_6299070_x1                          ........................................................uguguguguguguguguuucaguu..........	0


>miR_2
total read count                        12630
miR_2 read count                        12595
remaining read count                    35
exp                                     fffffffffffffffffffffffffffffffffffffffffffffMMMMMMMMMMMMMMMMMMMMMMffffffffff
pri_seq                                 gcuccuccugugcucaguggucaguguagguccugcagcgacagcagcuacauccggcuacugggucucugaugacc
pri_struct                              ..((.((....(((((((((((.((((((...((((.......))))))))))..)))))))))))....)).))..	#MM
seq_6394718_x1                          ........ugugcucaguggucagug...................................................	0
seq_6212089_x1                          .........gugcucaguggucagugu..................................................	0
seq_6192515_x2                          .........gugcucaguggucagugua.................................................	0
seq_5830458_x31                         ..........ugcucaguggucagugua.................................................	0
seq_5999282_x9                          ............................................cagcuacauccggcuacu...............	0
seq_6456416_x1                          ............................................cagcuacauccggcuacugggu...........	0
seq_4785462_x1984                       .............................................agcuacauccggcuacug..............	0
seq_4892571_x1333                       .............................................agcuacauccggcuacugg.............	0
seq_4992665_x1063                       .............................................agcuacauccggcuacuggg............	0
seq_5207925_x543                        .............................................agcuacauccggcuacugggu...........	0
seq_4355603_x5608                       .............................................agcuacauccggcuacuggguc..........	0
seq_4810490_x1825                       .............................................agcuacauccggcuacugggucu.........	0
seq_5860840_x25                         .............................................agcuacauccggcuacugggucuc........	0
seq_6029839_x7                          .............................................agcuacauccggcuacugggucucu.......	0
seq_5884424_x21                         ..............................................gcuacauccggcuacugg.............	0
seq_5879556_x22                         ..............................................gcuacauccggcuacuggg............	0
seq_5994511_x10                         ..............................................gcuacauccggcuacugggu...........	0
seq_5640055_x88                         ..............................................gcuacauccggcuacuggguc..........	0
seq_5815963_x33                         ..............................................gcuacauccggcuacugggucu.........	0
seq_6281710_x1                          ..............................................gcuacauccggcuacugggucucu.......	0
seq_6081337_x4                          ...............................................cuacauccggcuacuggg............	0
seq_6125824_x3                          ...............................................cuacauccggcuacuggguc..........	0
seq_6084109_x4                          ...............................................cuacauccggcuacugggucu.........	0
seq_6104001_x4                          ................................................uacauccggcuacuggguc..........	0
seq_6114934_x3                          ................................................uacauccggcuacugggucu.........	0
seq_6082049_x4                          .................................................acauccggcuacuggguc..........	0


>miR_20
total read count                        109
miR_20 read count                       109
remaining read count                    0
exp                                     fffffffffffffffffffffffffffffffffffffffffffffffffMMMMMMMMMMMMMMMMMMMMffffffffff
pri_seq                                 gaaagcaaacagccccggucuugaaucuggucccagacuaaacauuugggcugaucagugacugcggcugcuugcaugu
pri_struct                              ....((((.(((((.(((((((((.((.((.((((((.......)))))))))))))).))))).))))).))))....	#MM
seq_6376464_x1                          ................................................ggcugaucagugacugcg.............	0
seq_5788505_x40                         ................................................ggcugaucagugacugcggcu..........	0
seq_6254318_x1                          .................................................gcugaucagugacugcgg............	0
seq_6113152_x3                          .................................................gcugaucagugacugcggc...........	0
seq_5705219_x63                         .................................................gcugaucagugacugcggcu..........	0
seq_6286885_x1                          .................................................gcugaucagugacugcggcugc........	0


>miR_200
total read count                        5
miR_200 read count                      5
remaining read count                    0
exp                                     ffffffffffffffffffffffffffffffffffffffffffffffMMMMMMMMMMMMMMMMMMMMffffffffff
pri_seq                                 ucaaaaagaccuacauacagaacuuucaggaaaaaugucgguaauuuuccagaaaugucuguaugugucaucgacu
pri_struct                              .......(((..(((((((((..((((.((((((.((....)).)))))).))))..)))))))))))).......	#MM
seq_6441815_x1                          ..............................................uuccagaaaugucuguaug...........	0
seq_6104193_x4                          ..............................................uuccagaaaugucuguaugu..........	0


>miR_201
total read count                        5
miR_201 read count                      5
remaining read count                    0
exp                                     ffffffffffMMMMMMMMMMMMMMMMMMMMffffffffffffffffffffffffffffffffffffffffffffffffff
pri_seq                                 gcucaccaggacgagagcuggggucuugcuggaagagcugguucaggucccgcuggauccgcagcucguccuggagggcc
pri_struct                              ((((.(((((((..((((((((((((.((.(((.(((....)))...))).)).)))))).))))))))))))).)))).	#MM
seq_6092677_x4                          ..........acgagagcuggggucuugcu..................................................	0
seq_6302943_x1                          ..........acgagagcuggggucuugcugga...............................................	0


>miR_202
total read count                        5
miR_202 read count                      5
remaining read count                    0
exp                                     fffffffffffffffffffffffffffffffffffffffffMMMMMMMMMMMMMMMMMMMMMMffffffffff
pri_seq                                 gcuguggcuccuaugagacagcuugggucaggcaagcaugucaggaugaccgagcggucuaaggugcugcauu
pri_struct                              ..((..((.(((...((((.(((((((((.((((....))))..)))..)))))).)))).))).))..))..	#MM
seq_6359591_x1                          .......................................gucaggaugaccgagcgg................	0
seq_6231131_x1                          .......................................gucaggaugaccgagcgguc..............	0
seq_6322045_x1                          .......................................gucaggaugaccgagcggucuaag..........	0
seq_6300503_x1                          .........................................caggaugaccgagcggucuaa...........	0
seq_6440305_x1                          .........................................caggaugaccgagcggucuaag..........	0


>miR_203
total read count                        5
miR_203 read count                      5
remaining read count                    0
exp                                     ffffffffffMMMMMMMMMMMMMMMMMMMMMMfffffffffffffffffffffffffffffffffffffffffffffffffffffffffffff
pri_seq                                 agcaauuauauaggcugaauuuaaacaaaccaauuuaguuaaaaauuaguaaauuuuauuuguuuguuuaaauucagcccauauaaauuguuu
pri_struct                              (((((((((((.((((((((((((((((((.(((..((((...........))))..))).)))))))))))))))))).)))).))))))).	#MM
seq_6358751_x1                          .........auaggcugaauuuaaacaaac...............................................................	0
seq_6135442_x3                          ..........uaggcugaauuuaaacaaacca.............................................................	0
seq_6397195_x1                          ...........aggcugaauuuaaacaaacca.............................................................	0


>miR_204
total read count                        27
miR_204 read count                      5
remaining read count                    22
exp                                     ffffffffffMMMMMMMMMMMMMMMMMMMfffffffffffffffffffffffffffffffffffffffffffffffff
pri_seq                                 ucacucgaguccucggguuugagucauuccguuacgugaugaaugaacgacucaagagccagaagacucgaaagguga
pri_struct                              (((((((((((.((.((((((((((.(((((((....))))...))).)))))))..))).)).)))))))...))))	#MM
seq_6266915_x1                          .........uccucggguuugagucauuc.................................................	0
seq_6199463_x2                          ..........ccucggguuugagucauu..................................................	0
seq_6198589_x2                          ..........ccucggguuugagucauuc.................................................	0
seq_5934266_x15                         ..............................................acgacucaagagccagaagacu..........	0
seq_6031848_x7                          ..............................................acgacucaagagccagaagacuc.........	0


>miR_205
total read count                        5
miR_205 read count                      5
remaining read count                    0
exp                                     ffffffffffMMMMMMMMMMMMMMMMMMMMMMfffffffffffffffffffffffffffffffffffffffffff
pri_seq                                 caggguauauaaggaugaggugcugcuacgagcagguuaacaccucguggugaaaucucauccuuacaaacccua
pri_struct                              .(((((.(.((((((((((((..(((((((((..(.....)..)))))))))..)))))))))))).).))))).	#MM
seq_6207573_x1                          .........uaaggaugaggugcugcuacga............................................	0
seq_6198191_x2                          ..........aaggaugaggugcugcuacga............................................	0
seq_6195475_x2                          ..........aaggaugaggugcugcuacgag...........................................	0


>miR_206
total read count                        5
miR_206 read count                      5
remaining read count                    0
exp                                     ffffffffffffffffffffffffffffffffffffffffffffffffffffffMMMMMMMMMMMMMMMMMMMMMffffffffff
pri_seq                                 aagaaaggugaaaaccuguaaacacugacuucuauaguaggaaaaacaauuguggaagucagugguugcaaguuuccaacuuuuu
pri_struct                              .((((((.((.((((.(((((.((((((((((((((((.(......).)))))))))))))))).))))).)))).)).))))))	#MM
seq_6233821_x1                          ......................................................gaagucagugguugcaagu............	0
seq_6096873_x4                          ......................................................gaagucagugguugcaaguuu..........	0


>miR_207
total read count                        5
miR_207 read count                      5
remaining read count                    0
exp                                     fffffffffffffffffffffffffffffffffffffffffffffffffffffffMMMMMMMMMMMMMMMMMMMMffffffffff
pri_seq                                 ucagguguaggcuaggcuuagcuaagcaguuaaaauguuuguuguuauuagcgcagauuaacugcugaguggucuaaccuaccug
pri_struct                              .(((((..(((.((((((..(((.(((((((((..(((..((((....)))))))..))))))))).))))))))).))))))))	#MM
seq_6443089_x1                          ......................................................agauuaacugcugagugg.............	0
seq_6190953_x2                          .......................................................gauuaacugcugaguggucu..........	0
seq_6440537_x1                          .......................................................gauuaacugcugaguggucua.........	0
seq_6234348_x1                          .......................................................gauuaacugcugaguggucuaa........	0


>miR_208
total read count                        5
miR_208 read count                      5
remaining read count                    0
exp                                     ffffffffffMMMMMMMMMMMMMMMMMMMMMMfffffffffffffffffffffffffffffffffffffffffffffffffffff
pri_seq                                 gccaaaggaauugucuguagaccuccgaggcaggauugucuugaggcacaaggcugaggaaguuuacagauacauuucugcugcu
pri_struct                              ((...(((((((((((((((((.(((..(((.....((((....))))....)))..))).))))))))))).))))))...)).	#MM
seq_6060636_x5                          ..........uugucuguagaccuccgaggca.....................................................	0


>miR_209
total read count                        6
miR_209 read count                      5
remaining read count                    1
exp                                     ffffffffffffffffffffffffffffffffffffffffffffffffffMMMMMMMMMMMMMMMMMMMMffffffffff
pri_seq                                 cuguggcugccaucgcaucuuccaagugguaacuuuauuuggaaaguguuaccacuuggaugaugcgauggcagccacag
pri_struct                              (((((((((((((((((((.(((((((((((((..............))))))))))))).)))))))))))))))))))	#MM
seq_6427080_x1                          ..........caucgcaucuuccaagug....................................................	0
seq_6446714_x1                          ..................................................accacuuggaugaugcgau...........	0
seq_6104861_x4                          ..................................................accacuuggaugaugcgaug..........	0


>miR_21
total read count                        108
miR_21 read count                       108
remaining read count                    0
exp                                     fffffffffffffffffffffffffffffffffffffffffffffMMMMMMMMMMMMMMMMMMMMMMMffffffffff
pri_seq                                 ucacgcucuaugacaugguguguuauccugcuggaaguagccuugagaggaugaguacacuguggucauuaagugaug
pri_struct                              ...((((..((((((((((((((((((((.((.((.......)).))))))))).)))))))).)))))..))))...	#MM
seq_6115468_x3                          .............................................agaggaugaguacacugu...............	0
seq_6010307_x8                          .............................................agaggaugaguacacugug..............	0
seq_6118384_x3                          .............................................agaggaugaguacacugugg.............	0
seq_6114616_x3                          .............................................agaggaugaguacacuguggu............	0
seq_5907838_x18                         .............................................agaggaugaguacacugugguc...........	0
seq_5688135_x69                         .............................................agaggaugaguacacugugguca..........	0
seq_6107697_x4                          .............................................agaggaugaguacacuguggucau.........	0


>miR_210
total read count                        5
miR_210 read count                      5
remaining read count                    0
exp                                     ffffffffffffffffffffffffffffffffffffffffffffffffffffffffMMMMMMMMMMMMMMMMMMMMMffffffffff
pri_seq                                 agaaagcuggaaaccugucaccuuugacuuccauagucagaauaacaaauaguauagaggucaaugguuaccggcuuccaacauuuu
pri_struct                              .(.(((((((.((((....((((((((((.....))))).....((.....))...)))))....)))).))))))).)........	#MM
seq_6196331_x2                          ........................................................gaggucaaugguuaccgg.............	0
seq_6128665_x3                          ........................................................gaggucaaugguuaccggcuu..........	0


>miR_211
total read count                        7
miR_211 read count                      5
remaining read count                    2
exp                                     fffffffffffffffffffffffffffffffffffffffffffffffffMMMMMMMMMMMMMMMMMMMMMffffffffff
pri_seq                                 ccuccagcacagaugcagcugugggcuuuggugcauuugcgugcgcuucugagucugcgauugcauuuuugggaacugaa
pri_struct                              ..(((((...((((((((.((..(((((.(((((((....)))))))...)))))..)).))))))))))))).......	#MM
seq_6202333_x2                          ..........agaugcagcugugggcuuugg.................................................	0
seq_6323805_x1                          ...............................................ucugagucugcgauugcauuuu...........	0
seq_6330763_x1                          ................................................cugagucugcgauugcauuuuu..........	0
seq_6126730_x3                          .................................................ugagucugcgauugcauuuuu..........	0


>miR_212
total read count                        5
miR_212 read count                      5
remaining read count                    0
exp                                     fffffffffffffffffffffffffffffffffffffffffffffffffffffMMMMMMMMMMMMMMMMMMMMMMffffffffff
pri_seq                                 aaauacugguagcuacaaugacuuuaauaguauauggaaaaacuguauuuuucccuacuguggaagucgaugggucccaguacca
pri_struct                              ...((((((..(((.((.(((((((.((((((...(((((((.....))))))).)))))).))))))).))))).))))))...	#MM
seq_6158885_x2                          .....................................................ccuacuguggaagucgaugg............	0
seq_6411109_x1                          .....................................................ccuacuguggaagucgauggg...........	0
seq_6194023_x2                          .....................................................ccuacuguggaagucgaugggu..........	0


>miR_213
total read count                        5
miR_213 read count                      5
remaining read count                    0
exp                                     ffffffffffMMMMMMMMMMMMMMMMMMMMMfffffffffffffffffffffffffffffffffffffffffffffff
pri_seq                                 aauguuggacacuuguaaccaaugacuuccaucugcuuuuucuauuauggaagucauugguuacagguuucuugcuuu
pri_struct                              ...((.(((.((((((((((((((((((((((..............)))))))))))))))))))))).))).))...	#MM
seq_6215211_x1                          ..........acuuguaaccaaugacuu..................................................	0
seq_6203357_x1                          ..........acuuguaaccaaugacuuc.................................................	0
seq_6244564_x1                          ..........acuuguaaccaaugacuucc................................................	0
seq_6231043_x1                          ..........acuuguaaccaaugacuucca...............................................	0
seq_6423417_x1                          ..........acuuguaaccaaugacuuccauc.............................................	0


>miR_214
total read count                        17
miR_214 read count                      5
remaining read count                    12
exp                                     fffffffffffffffffffffffffffffffffffffffffffffffffffMMMMMMMMMMMMMMMMMMMMMffffffffff
pri_seq                                 gaauguuggaaaccuguaaccauuagcuuccauaguagcaaaacauauaauggaagucaauuguuacagguuuccagcuuuc
pri_struct                              (((.((((((((((((((((.(((..(((((((.(((........))).)))))))..))).)))))))))))))))).)))	#MM
seq_6164125_x2                          ..........aaccuguaaccauuagcu......................................................	0
seq_6365628_x1                          ..........aaccuguaaccauuagcuu.....................................................	0
seq_6272373_x1                          ..........aaccuguaaccauuagcuuc....................................................	0
seq_6275191_x1                          ..........aaccuguaaccauuagcuucc...................................................	0
seq_6126475_x3                          ..........aaccuguaaccauuagcuucca..................................................	0
seq_6183427_x2                          ..........aaccuguaaccauuagcuuccau.................................................	0
seq_6245988_x1                          ...........accuguaaccauuagcuuc....................................................	0
seq_6349889_x1                          ............ccuguaaccauuagcuuc....................................................	0
seq_6148501_x2                          .................................................auggaagucaauuguuacag.............	0
seq_6304256_x1                          ..................................................uggaagucaauuguuaca..............	0
seq_6294843_x1                          ...................................................ggaagucaauuguuacag.............	0
seq_6439327_x1                          ....................................................gaagucaauuguuacagguuu.........	0


>miR_215
total read count                        10
miR_215 read count                      4
remaining read count                    6
exp                                     ffffffffffMMMMMMMMMMMMMMMMMMMMMMfffffffffffffffffffffffffffffffffffffffffffffff
pri_seq                                 uuagaaacuuguaaccauugacuuccauaggaaaaaacaaauacuacugaagucaaugguuacagcuuugcaacauucc
pri_struct                              ....(((.(((((((((((((((((..(((.............)))..))))))))))))))))).)))..........	#MM
seq_6376449_x1                          ....aaacuuguaaccauugacu........................................................	0
seq_6153007_x2                          ......acuuguaaccauugacuucca....................................................	0
seq_6412684_x1                          .......cuuguaaccauugacuuccau...................................................	0
seq_6163045_x2                          .........uguaaccauugacuucca....................................................	0
seq_6444247_x1                          .........uguaaccauugacuuccau...................................................	0
seq_6218856_x1                          ............aaccauugacuuccauagg................................................	0
seq_6378627_x1                          ...............................................ugaagucaaugguuacagcu............	0
seq_6240870_x1                          ...............................................ugaagucaaugguuacagcuuu..........	0


>miR_216
total read count                        6
miR_216 read count                      5
remaining read count                    1
exp                                     ffffffffffffffffffffffffffffffffffffffffffffffffffMMMMMMMMMMMMMMMMMMMMMMffffffffff
pri_seq                                 agcucuccaugacacagugcuuauagcuuaugcucaggucagacggagaugugcaugauuuuuaaaggcauaucugauggca
pri_struct                              .(((.((...((....((((((.(((.((((((.((..((.....))..)).))))))...))).)))))).)).)).))).	#MM
seq_6377474_x1                          ..................................................gugcaugauuuuuaaagg..............	0
seq_6081401_x4                          ..................................................gugcaugauuuuuaaaggcauaucu.......	0
seq_6435464_x1                          ......................................................augauuuuuaaaggcauaucugaug...	0


>miR_217
total read count                        6
miR_217 read count                      5
remaining read count                    1
exp                                     ffffffffffMMMMMMMMMMMMMMMMMMMMMMMfffffffffffffffffffffffffffffffffffffffffffffff
pri_seq                                 ucaccuuucaagucuucugguucuugagucauucguucaucacgugacagaaugacucaaacccgagaacuuaagaugaa
pri_struct                              (((.(((..((((..((.((((..((((((((((..((((...))))..)))))))))))))).))..))))))).))).	#MM
seq_6460070_x1                          .........aagucuucugguucuuga.....................................................	0
seq_6158373_x2                          .........aagucuucugguucuugagu...................................................	0
seq_6298273_x1                          ..........agucuucugguucuugaguc..................................................	0
seq_6241387_x1                          ...........gucuucugguucuugagucauu...............................................	0
seq_6309809_x1                          ..........................................cgugacagaaugacucaaac..................	0


>miR_218
total read count                        32
miR_218 read count                      4
remaining read count                    28
exp                                     ffffffffffMMMMMMMMMMMMMMMMMMMMMMMffffffffffffffffffffffffffffffffffffffffffffffffffff
pri_seq                                 uuuaccuuucgagucuucugguucuugagucguucguucaucaugugacagaauaacucaaaccagaggacucgagaguugaaua
pri_struct                              ((((.((((((((((((((((((..(((((..(((..((((...))))..)))..))))))))))))))))))))))).))))..	#MM
seq_6384334_x1                          .......uucgagucuucugguucuuga.........................................................	0
seq_6245869_x1                          ..........gagucuucugguucuugag........................................................	0
seq_6298273_x1                          ...........agucuucugguucuugaguc......................................................	0
seq_6456682_x1                          ...........agucuucugguucuugagucgu....................................................	0
seq_6276058_x1                          .............ucuucugguucuugagucguucg.................................................	0
seq_6023435_x8                          ....................................................auaacucaaaccagagga...............	0
seq_6039898_x7                          ....................................................auaacucaaaccagaggacu.............	0
seq_6130201_x3                          ....................................................auaacucaaaccagaggacuc............	0
seq_6193971_x2                          ....................................................auaacucaaaccagaggacucg...........	0
seq_6468564_x1                          .....................................................uaacucaaaccagaggac..............	0
seq_6050216_x6                          .....................................................uaacucaaaccagaggacucga..........	0


>miR_219
total read count                        6
miR_219 read count                      6
remaining read count                    0
exp                                     fffffffffffffffffffffffffffffffffffffffffffffffMMMMMMMMMMMMMMMMMMMMMffffffffff
pri_seq                                 uccucugaagcagcguccucuccaagccugacugacaauaauuggacagaggcugaagacggggcgcugcuugagugg
pri_struct                              .((.((.((((((((((((.((..(((((..(((.((.....))..))))))))...)).)))))))))))).)).))	#MM
seq_6418470_x1                          ...............................................agaggcugaagacggggcgcugc........	0
seq_6454220_x1                          ................................................gaggcugaagacggggcgcug.........	0
seq_6316759_x1                          ................................................gaggcugaagacggggcgcugc........	0
seq_6318609_x1                          ................................................gaggcugaagacggggcgcugcu.......	0
seq_6350333_x1                          ................................................gaggcugaagacggggcgcugcuu......	0
seq_6468246_x1                          ....................................................cugaagacggggcgcugcuu......	0


>miR_22
total read count                        97
miR_22 read count                       97
remaining read count                    0
exp                                     ffffffffffffffffffffffffffffffffffffffffffffffffffMMMMMMMMMMMMMMMMMMMMMffffffffff
pri_seq                                 aaauuagugcaguuggguaccguucagguuuuuacugguauuguacuuguaaugcggcacugguauccaucuguacuuuuu
pri_struct                              .((..(((((((.((((((((((.(..((..((((.((((...)))).)))).)).).)).)))))))).)))))))..))	#MM
seq_6415311_x1                          ..................................................aaugcggcacugguaucc.............	0
seq_5983821_x10                         ..................................................aaugcggcacugguaucca............	0
seq_5868685_x24                         ..................................................aaugcggcacugguauccau...........	0
seq_5806704_x35                         ..................................................aaugcggcacugguauccauc..........	0
seq_5857665_x25                         ..................................................aaugcggcacugguauccaucu.........	0
seq_6465151_x1                          ...................................................augcggcacugguauccauc..........	0
seq_6208913_x1                          ....................................................ugcggcacugguauccauc..........	0


>miR_220
total read count                        6
miR_220 read count                      5
remaining read count                    1
exp                                     fffffffffffffffffffffffffffffffffffffffffffffMMMMMMMMMMMMMMMMMMMMMMMffffffffff
pri_seq                                 uugagcuuuaugacaugaugcguuauccugcugaaaguagccaucagaggauggagacacugugcucauaaagggaug
pri_struct                              .....(((((((((((..(((.(((((((.((((.........))))))))))).).))..))).)))))))).....	#MM
seq_6093689_x4                          .............................................agaggauggagacacugugcu............	0
seq_6364686_x1                          .............................................agaggauggagacacugugcuca..........	0
seq_6320189_x1                          .......................................................gacacugugcucauaaagg....	0


>miR_221
total read count                        46
miR_221 read count                      5
remaining read count                    41
exp                                     ffffffffffMMMMMMMMMMMMMMMMMMMMffffffffffffffffffffffffffffffffffffffffffffffffff
pri_seq                                 augucucgaguccucggguuugagucauucugucacgugaugaacgaacgacucaagaaccagaagacgugaaaggugaa
pri_struct                              .....(((.(((.((.((((((((((.(((..(((.....)))..))).))))))..)))).)).))).)))........	#MM
seq_6266915_x1                          ..........uccucggguuugagucauuc..................................................	0
seq_6199463_x2                          ...........ccucggguuugagucauu...................................................	0
seq_6198589_x2                          ...........ccucggguuugagucauuc..................................................	0
seq_6022427_x8                          ...............................................acgacucaagaaccagaa...............	0
seq_6164343_x2                          ...............................................acgacucaagaaccagaag..............	0
seq_6091081_x4                          ...............................................acgacucaagaaccagaaga.............	0
seq_6055838_x6                          ...............................................acgacucaagaaccagaagac............	0
seq_6044132_x6                          ...............................................acgacucaagaaccagaagacg...........	0
seq_5958206_x13                         ...............................................acgacucaagaaccagaagacgu..........	0
seq_6202671_x2                          ................................................cgacucaagaaccagaagac............	0


>miR_222
total read count                        5
miR_222 read count                      5
remaining read count                    0
exp                                     ffffffffffffffffffffffffffffffffffffffffffMMMMMMMMMMMMMMMMMMMMffffffffff
pri_seq                                 ugagaccaggcugguuuuaccugguuagauggucauuuuccagucugaccagcuaagacuaggcuggaaaug
pri_struct                              .....((((.(((((((((.((((((((((((.......))).))))))))).))))))))).)))).....	#MM
seq_6342467_x1                          .........................................agucugaccagcuaagacuag..........	0
seq_6366694_x1                          ..........................................gucugaccagcuaagacuag..........	0
seq_6333543_x1                          ..........................................gucugaccagcuaagacuagg.........	0
seq_6366403_x1                          ...........................................ucugaccagcuaagacuaggcu.......	0
seq_6364064_x1                          .............................................ugaccagcuaagacuagg.........	0


>miR_223
total read count                        14
miR_223 read count                      4
remaining read count                    10
exp                                     ffffffffffMMMMMMMMMMMMMMMMMMMMMMfffffffffffffffffffffffffffffffffffffffffffffffff
pri_seq                                 augcuggaaaccuguaacuauugacuuccauuguguuuguuuuccuacuguggacauuaaugguuacagguuuucagauuu
pri_struct                              ...(((((((((((((((((((((..(((((.(((..........))).)))))..)))))))))))))))))))))....	#MM
seq_6456884_x1                          ........aaccuguaacuauugacuu......................................................	0
seq_6346402_x1                          .........accuguaacuauugacuuccau..................................................	0
seq_6155211_x2                          ..........ccuguaacuauugacuuccauu.................................................	0
seq_6236775_x1                          ................................................uguggacauuaaugguuac..............	0
seq_6143881_x2                          ................................................uguggacauuaaugguuacag............	0
seq_6178085_x2                          .................................................guggacauuaaugguuac..............	0
seq_6179479_x2                          .................................................guggacauuaaugguuacag............	0
seq_6152159_x2                          .................................................guggacauuaaugguuacaggu..........	0
seq_6221570_x1                          ...........................................................augguuacagguuuucag....	0


>miR_224
total read count                        4
miR_224 read count                      4
remaining read count                    0
exp                                     ffffffffffffffffffffffffffffffffffffffffffffMMMMMMMMMMMMMMMMMMMMffffffffff
pri_seq                                 augguacgguacaguuugguacgcuuuuauggccguuuccacugucauaaggcguaccgaaccguacugaacca
pri_struct                              .((((.((((((.((((((((((((((.(((((.((....)).))))))))))))))))))).)))))).))))	#MM
seq_6228502_x1                          ..........................................ugucauaaggcguaccgaaccg..........	0
seq_6349093_x1                          ............................................ucauaaggcguaccgaacc...........	0
seq_6155661_x2                          ............................................ucauaaggcguaccgaaccg..........	0


>miR_225
total read count                        4
miR_225 read count                      4
remaining read count                    0
exp                                     ffffffffffffffffffffffffffffffffffffffffffffffMMMMMMMMMMMMMMMMMMMMMMffffffffff
pri_seq                                 uuggaagucagcucagcagaaaggguucuucaggucucagauugggucugaaggaacaauucugaugagcugacucca
pri_struct                              .((((.(((((((((.(((((..(.((((((((..((......))..)))))))).)..))))).)))))))))))))	#MM
seq_6100429_x4                          ..............................................ucugaaggaacaauucugauga..........	0


>miR_226
total read count                        18
miR_226 read count                      4
remaining read count                    14
exp                                     ffffffffffMMMMMMMMMMMMMMMMMMMMMMfffffffffffffffffffffffffffffffffffffffffffffff
pri_seq                                 cucuuucucucucgcucuccuucgacuuguugugacgcagacauaaaacacagggagauggagagggagggagauccgg
pri_struct                              .....((((((((.((((((.((..(((((((((.......))))....)))))..)).)))))).)))))))).....	#MM
seq_6332293_x1                          ..........cucgcucuccuucgacuug..................................................	0
seq_6220717_x1                          ..........cucgcucuccuucgacuugu.................................................	0
seq_6177859_x2                          ..........cucgcucuccuucgacuuguug...............................................	0
seq_6141208_x3                          .................................................acagggagauggagaggga...........	0
seq_6075786_x5                          .................................................acagggagauggagagggag..........	0
seq_6280313_x1                          .................................................acagggagauggagagggagg.........	0
seq_6132571_x3                          ..................................................cagggagauggagagggag..........	0
seq_6167865_x2                          ..................................................cagggagauggagagggagg.........	0


>miR_227
total read count                        4
miR_227 read count                      4
remaining read count                    0
exp                                     fffffffffffffffffffffffffffffffffffffffffffffffffffffffffffMMMMMMMMMMMMMMMMMMMMMMMffffffffff
pri_seq                                 uuugaaguaagcuagaaaugugugaccauuuacuugcauaguauuuauuuuuccuucuauggacgucaaugguuacagguuacuuucuucaa
pri_struct                              .((((((......((.(((.((((((((((.((.(.(((((...............))))).).)).)))))))))).))).))..))))))	#MM
seq_6167487_x2                          ...........................................................uggacgucaaugguuaca...............	0
seq_6159257_x2                          ...........................................................uggacgucaaugguuacagguua..........	0


>miR_228
total read count                        4
miR_228 read count                      4
remaining read count                    0
exp                                     ffffffffffMMMMMMMMMMMMMMMMMMMMffffffffffffffffffffffffffffffffffffffffffffffffffff
pri_seq                                 aaugcagguugcugguacccaucaacuucuguuguaauauuuuccuacuauggaaguugauuggugccagcaaccagcauuc
pri_struct                              (((((.(((((((((((((.((((((((((((.(((.........))).)))))))))))).))))))))))))).))))).	#MM
seq_6162801_x2                          ..........gcugguacccaucaacuuc.....................................................	0
seq_6162197_x2                          ..........gcugguacccaucaacuucu....................................................	0


>miR_229
total read count                        4
miR_229 read count                      4
remaining read count                    0
exp                                     fffffffffffffffffffffffffffffffffffffffffffffffMMMMMMMMMMMMMMMMMMMMMffffffffff
pri_seq                                 auaagcucguguuuauuuuccucucacuuaaggaaaggauugauuccuuugggacgggaaauaaaucacuucaguuug
pri_struct                              .((((((.((((((((((((((((((...((((((........))))))))))).)))))))))).)))...))))))	#MM
seq_6083625_x4                          ...............................................uuugggacgggaaauaaauca..........	0


>miR_23
total read count                        89
miR_23 read count                       85
remaining read count                    4
exp                                     ffffffffffMMMMMMMMMMMMMMMMMMMMMfffffffffffffffffffffffffffffffffffffffffffff
pri_seq                                 aguuguggacagcugguguccugcagaguuuagagucaacuucaacuaaacucugcaagacagcagcaguucuaga
pri_struct                              ......((((.((((.((((.((((((((((((............)))))))))))).)))).)))).))))....	#MM
seq_6155043_x2                          .........cagcugguguccugcagaguuu.............................................	0
seq_5895462_x20                         ..........agcugguguccugcagaguu..............................................	0
seq_5754355_x48                         ..........agcugguguccugcagaguuu.............................................	0
seq_5940251_x15                         ..........agcugguguccugcagaguuua............................................	0
seq_6403817_x1                          ...............................................aaacucugcaagacagcagcagu......	0
seq_6324737_x1                          ................................................aacucugcaagacagcag..........	0
seq_6359236_x1                          ................................................aacucugcaagacagcagcagu......	0
seq_6340188_x1                          .................................................acucugcaagacagcagcagu......	0


>miR_230
total read count                        4
miR_230 read count                      4
remaining read count                    0
exp                                     fffffffffffffffffffffffffffffffffffffffffffffffMMMMMMMMMMMMMMMMMMMMffffffffff
pri_seq                                 ggaggugcucauuccuauacucuagucucuucagagggacccucaggagggauuagggcauaaggaucagcaucagc
pri_struct                              ...((((((.((((.(((.(((((((((((((.((((...)))).))))))))))))).))).)))).))))))...	#MM
seq_6435121_x1                          ...............................................agggauuagggcauaagga...........	0
seq_6123793_x3                          ...............................................agggauuagggcauaaggau..........	0


>miR_231
total read count                        4
miR_231 read count                      4
remaining read count                    0
exp                                     fffffffffffffffffffffffffffffffffffffffffffffffffffffffMMMMMMMMMMMMMMMMMMMMMMffffffffff
pri_seq                                 cguggucuaaaaauacccucagugucgagcagagauugaacagagacgccugcuguucugaucuuucgcucgacaucaacaccuaca
pri_struct                              .(.(((........))))...((((((((((((((((((((((((....)).)))))).))))))).)))))))))...........	#MM
seq_6098321_x4                          .......................................................uucugaucuuucgcucgacauc..........	0


>miR_232
total read count                        4
miR_232 read count                      4
remaining read count                    0
exp                                     ffffffffffMMMMMMMMMMMMMMMMMMMMMMfffffffffffffffffffffffffffffffffffffffffff
pri_seq                                 acagaaaccgauaaccaucgauguccauagguuuuauuuuuccaucuaugcaugucaaugguuaucaguuuccag
pri_struct                              ...(((((.(((((((((.(((((.(((((((...........))))))).))))).))))))))).)))))...	#MM
seq_6225424_x1                          ..........auaaccaucgauguccaua..............................................	0
seq_6394388_x1                          ..........auaaccaucgauguccauagg............................................	0
seq_6160063_x2                          ..........auaaccaucgauguccauaggu...........................................	0


>miR_233
total read count                        4
miR_233 read count                      4
remaining read count                    0
exp                                     fffffffffffffffffffffffffffffffffffffffffffffffffffMMMMMMMMMMMMMMMMMMMMMffffffffff
pri_seq                                 ugcagauggggacaauuugauaucaguucaguaauaggucauaacuggcuauuaugaacugacgucaauuuucuccuaugcg
pri_struct                              .(((...(((((.((.((((..((((((((.((((((.(((....)))))))))))))))))..)))).)))))))..))).	#MM
seq_6152907_x2                          ...................................................uuaugaacugacgucaauuu...........	0
seq_6200429_x2                          ...................................................uuaugaacugacgucaauuuu..........	0


>miR_234
total read count                        5
miR_234 read count                      4
remaining read count                    1
exp                                     ffffffffffMMMMMMMMMMMMMMMMMMMMMffffffffffffffffffffffffffffffffffffffffffff
pri_seq                                 ucagagaugcucgagcgccggagaacagaugagaaacgggcauuccucuguuuuccggcguucaagauucugcuu
pri_struct                              .(((((...((.(((((((((((((((((.(.(((.......))))))))))))))))))))).)).)))))...	#MM
seq_6349016_x1                          ..........ucgagcgccggagaacag...............................................	0
seq_6186381_x2                          ..........ucgagcgccggagaacagaug............................................	0
seq_6222761_x1                          ..........ucgagcgccggagaacagauga...........................................	0
seq_6408058_x1                          .............................................cucuguuuuccggcguucaa..........	0


>miR_235
total read count                        6
miR_235 read count                      4
remaining read count                    2
exp                                     ffffffffffMMMMMMMMMMMMMMMMMMMMMffffffffffffffffffffffffffffffffffffffffffffffffffff
pri_seq                                 ucgaagcagaaucuugaacgccggaaaacagaggaaugcccguuucucaucuguucuccggcgcucgagcaucucugagccgc
pri_struct                              .((...(((((((((((.(((((((.(((((((((((....)))))...)))))).))))))).))))).)).))))...)).	#MM
seq_6117370_x3                          ..........aucuugaacgccggaaaacag....................................................	0
seq_6413225_x1                          ............cuugaacgccggaaaacag....................................................	0
seq_6265898_x1                          ................................................aucuguucuccggcgcucgag..............	0
seq_6440861_x1                          ...................................................uguucuccggcgcucgagcaucu.........	0


>miR_236
total read count                        4
miR_236 read count                      4
remaining read count                    0
exp                                     ffffffffffMMMMMMMMMMMMMMMMMMMMMffffffffffffffffffffffffffffffffffffffffffffffffffffff
pri_seq                                 aaugcuaguuuuuggcaccauggacuuccauagaagggaaaauauaaauacuauguaagucgaugggugccagcuaccagcauuc
pri_struct                              ((((((.((..((((((((((.(((((.(((((.................))))).))))).)).))))))))..)).)))))).	#MM
seq_6464838_x1                          ..........uuuggcaccauggacuucca.......................................................	0
seq_6167151_x2                          ..........uuuggcaccauggacuuccau......................................................	0
seq_6315146_x1                          ..........uuuggcaccauggacuuccauag....................................................	0


>miR_237
total read count                        4
miR_237 read count                      4
remaining read count                    0
exp                                     ffffffffffMMMMMMMMMMMMMMMMMMMMMMfffffffffffffffffffffffffffffffffffffffffffffff
pri_seq                                 cuuguaguuuacaggaauuuggccacugcacucuuucagauaaguuuggugcuguggccaaauuccuguaaacuucagu
pri_struct                              .(((.(((((((((((((((((((((.((((((((......)))...))))).))))))))))))))))))))).))).	#MM
seq_6089425_x4                          ..........acaggaauuuggccacugcacu...............................................	0


>miR_238
total read count                        4
miR_238 read count                      4
remaining read count                    0
exp                                     ffffffffffMMMMMMMMMMMMMMMMMMMMMMfffffffffffffffffffffffffffffffffffffffffffffffff
pri_seq                                 gugcaggucagugcacuguucguaaccuguuucagccuaccagucugagauuuggguuccauuccagugcaagauuaauaa
pri_struct                              .....((((..(((((((...(.((((((((((((.(.....).)))))))..))))).)....))))))).)))).....	#MM
seq_6271298_x1                          ..........gugcacuguucguaaccu.....................................................	0
seq_6397964_x1                          ..........gugcacuguucguaaccuguu..................................................	0
seq_6429465_x1                          ..........gugcacuguucguaaccuguuu.................................................	0
seq_6421827_x1                          ..........gugcacuguucguaaccuguuucagcc............................................	0


>miR_239
total read count                        5
miR_239 read count                      4
remaining read count                    1
exp                                     ffffffffffMMMMMMMMMMMMMMMMMMMMMffffffffffffffffffffffffffffffffffffffffffffffff
pri_seq                                 agugcuacgguucgguucgguacgcuuuuauggccguuuccacugucaauaagcguacugaaccaaaccguaccacuuu
pri_struct                              ((((.(((((((.((((((((((((((...((((.((....)).))))..)))))))))))))).))))))).))))..	#MM
seq_6223245_x1                          .........guucgguucgguacgcuuuuau................................................	0
seq_6127795_x3                          ..........uucgguucgguacgcuuuuau................................................	0
seq_6236895_x1                          ..................................................aagcguacugaaccaaacc..........	0


>miR_24
total read count                        95
miR_24 read count                       67
remaining read count                    28
exp                                     fffffffffffffffffffffffffffffffffffffffffffffMMMMMMMMMMMMMMMMMMMMMMffffffffff
pri_seq                                 agugguacaguucgguuugguacgcuuuuauggcuguuuucacugucaaaaggcguaccgaaccauuccguaccacu
pri_struct                              ((((((((.(...((((((((((((((((.((((.((....)).))))))))))))))))))))...).))))))))	#MM
seq_6399380_x1                          .........guucgguuugguacgcuuu.................................................	0
seq_6090557_x4                          .........guucgguuugguacgcuuuu................................................	0
seq_6471122_x1                          .........guucgguuugguacgcuuuua...............................................	0
seq_6163607_x2                          .........guucgguuugguacgcuuuuau..............................................	0
seq_6169529_x2                          ..........uucgguuugguacgcuuuu................................................	0
seq_6317694_x1                          ..........uucgguuugguacgcuuuua...............................................	0
seq_6138388_x3                          ..........uucgguuugguacgcuuuuau..............................................	0
seq_6119647_x3                          ..........uucgguuugguacgcuuuuaug.............................................	0
seq_6436121_x1                          ..........................................cugucaaaaggcguaccga................	0
seq_6005069_x9                          ..........................................cugucaaaaggcguaccgaa...............	0
seq_6396697_x1                          ..........................................cugucaaaaggcguaccgaac..............	0
seq_6157693_x2                          ...........................................ugucaaaaggcguaccga................	0
seq_6461318_x1                          ...........................................ugucaaaaggcguaccgaacca............	0
seq_6040549_x7                          .............................................ucaaaaggcguaccgaac..............	0
seq_6153471_x2                          .............................................ucaaaaggcguaccgaacc.............	0
seq_5886461_x21                         .............................................ucaaaaggcguaccgaacca............	0
seq_6097205_x4                          .............................................ucaaaaggcguaccgaaccau...........	0
seq_5887595_x21                         .............................................ucaaaaggcguaccgaaccauu..........	0
seq_6134122_x3                          ..............................................caaaaggcguaccgaacca............	0
seq_6276461_x1                          ..............................................caaaaggcguaccgaaccau...........	0
seq_6183055_x2                          ..............................................caaaaggcguaccgaaccauu..........	0
seq_6206751_x1                          ...............................................aaaaggcguaccgaaccau...........	0
seq_6157499_x2                          ...............................................aaaaggcguaccgaaccauu..........	0


>miR_240
total read count                        4
miR_240 read count                      4
remaining read count                    0
exp                                     ffffffffffffffffffffffffffffffffffffffffffffffffMMMMMMMMMMMMMMMMMMMMMffffffffff
pri_seq                                 cagcuugagcuuauuauauucaccaucaguguccugcccugaugauggaagcugauggugaauauaaugagcuuaagcu
pri_struct                              .(((((((((((((((((((((((((((((.(((............))).)))))))))))))))))))))))))))))	#MM
seq_6140827_x3                          ................................................aagcugauggugaauauaaug..........	0
seq_6415423_x1                          ................................................aagcugauggugaauauaauga.........	0


>miR_241
total read count                        4
miR_241 read count                      4
remaining read count                    0
exp                                     ffffffffffffffffffffffffffffffffffffffffffffffffffffffffffffMMMMMMMMMMMMMMMMMMMMMMffffffffff
pri_seq                                 uugcacaguggcucaguggucaucuaacagccagaagguugcugguuucagugccggcuggaccaguugacauuucuguguugagcuugcau
pri_struct                              .((((..((((((....))))))....((((((((((((((((((((.((((....)))))))))).)))).)))))).))))....)))).	#MM
seq_6243423_x1                          ............................................................gaccaguugacauuucug..............	0
seq_6386567_x1                          ............................................................gaccaguugacauuucugug............	0
seq_6160121_x2                          ............................................................gaccaguugacauuucuguguu..........	0


>miR_242
total read count                        4
miR_242 read count                      4
remaining read count                    0
exp                                     ffffffffffffffffffffffffffffffffffffffffffffffffffffffMMMMMMMMMMMMMMMMMMMMMMffffffffff
pri_seq                                 uugucauauagaggcauguguucaguuucagaaguuuguguauuaucugguacacucuucugaaucugacugcaugcuuugugaua
pri_struct                              .((((((...(((((((((..((((.((((((((...(((((((....))))))).)))))))).))))..)))))))))))))))	#MM
seq_6223904_x1                          .....................................................acucuucugaaucugacugcau...........	0
seq_6465325_x1                          ......................................................cucuucugaaucugacugcau...........	0
seq_6165543_x2                          ......................................................cucuucugaaucugacugcaug..........	0


>miR_243
total read count                        4
miR_243 read count                      4
remaining read count                    0
exp                                     ffffffffffffffffffffffffffffffffffffffffffffffffMMMMMMMMMMMMMMMMMMMMMffffffffff
pri_seq                                 auggucagucuguguccugcaggcaguuaucugggcaugacgauacccaucgugacgguggugcgcacagaugagagua
pri_struct                              .((.((.((((((((...(((.((.(((((.((((.((....)).))))..))))).))..)))))))))))..)).))	#MM
seq_6406202_x1                          ................................................aucgugacgguggugcgca............	0
seq_6206124_x1                          ................................................aucgugacgguggugcgcaca..........	0
seq_6460572_x1                          ................................................aucgugacgguggugcgcacag.........	0
seq_6248544_x1                          ................................................aucgugacgguggugcgcacaga........	0


>miR_244
total read count                        4
miR_244 read count                      4
remaining read count                    0
exp                                     fffffffffffffffffffffffffffffffffffffffffffffffffMMMMMMMMMMMMMMMMMMMMMMMffffffffff
pri_seq                                 aaaccagucugagaugacauggcguguuauccugcuggaagcagcugucagaggaugagugcacuguggucauaaggggaua
pri_struct                              ...((...((...(((((((((.((((((((((((((....))))......))))))).))).)))).))))).)).))...	#MM
seq_6273631_x1                          .................................................agaggaugagugcacugugg.............	0
seq_6202181_x2                          .................................................agaggaugagugcacugugguca..........	0
seq_6317645_x1                          .................................................agaggaugagugcacuguggucau.........	0


>miR_245
total read count                        25
miR_245 read count                      4
remaining read count                    21
exp                                     ffffffffffMMMMMMMMMMMMMMMMMMMMMMfffffffffffffffffffffffffffffffffffffffffffffff
pri_seq                                 ugucuuaggagguauauauuuugcgguuuuuguuuuugcaaauccaccagaggccgcuguauaugcuuuuugaguccaa
pri_struct                              .(.((((((((((((((((...((((((((((...............)))))))))).)))))))))))))))).)...	#MM
seq_6313512_x1                          .........agguauauauuuugcgguuuuu................................................	0
seq_6397787_x1                          ..........gguauauauuuugcgguuuuu................................................	0
seq_6153855_x2                          ..........gguauauauuuugcgguuuuug...............................................	0
seq_6328762_x1                          ...............................................cagaggccgcuguauaugcuuu..........	0
seq_6110311_x3                          ................................................agaggccgcuguauaugcuu...........	0
seq_5995021_x10                         ................................................agaggccgcuguauaugcuuu..........	0
seq_6057692_x6                          ................................................agaggccgcuguauaugcuuuu.........	0
seq_6248594_x1                          ................................................agaggccgcuguauaugcuuuuu........	0


>miR_246
total read count                        16
miR_246 read count                      3
remaining read count                    13
exp                                     ffffffffffMMMMMMMMMMMMMMMMMMMMMMMffffffffffffffffffffffffffffffffffffffffffffff
pri_seq                                 accuuucgagucuucugguucuugagucguucguucaucaugugacagaaugacucaaauucgaagacucaagagauga
pri_struct                              ..((((.((((((((..(((..((((((((((..((((...))))..)))))))))))))..)))))))).))))....	#MM
seq_6384334_x1                          ....uucgagucuucugguucuuga......................................................	0
seq_6245869_x1                          .......gagucuucugguucuugag.....................................................	0
seq_6298273_x1                          ........agucuucugguucuugaguc...................................................	0
seq_6456682_x1                          ........agucuucugguucuugagucgu.................................................	0
seq_6276058_x1                          ..........ucuucugguucuugagucguucg..............................................	0
seq_6176111_x2                          .................................................augacucaaauucgaaga............	0
seq_6127039_x3                          .................................................augacucaaauucgaagac...........	0
seq_6096617_x4                          .................................................augacucaaauucgaagacu..........	0
seq_6153039_x2                          .................................................augacucaaauucgaagacuc.........	0


>miR_247
total read count                        20
miR_247 read count                      4
remaining read count                    16
exp                                     ffffffffffffffffffffffffffffffffffffffffffffffffffffffMMMMMMMMMMMMMMMMMMMMMffffffffff
pri_seq                                 aauguuggaaaccgguaaccauugacuucaauuguauuaguuuuuccuuccaugaaagucaaugguugccgguuuucaccauuuu
pri_struct                              ((((.(((((((((((((((((((((((..((.(....((......)).).))..))))))))))))))))))))))).))))..	#MM
seq_6454554_x1                          .......gaaaccgguaaccauuga............................................................	0
seq_6249728_x1                          .......gaaaccgguaaccauugacu..........................................................	0
seq_6298072_x1                          ........aaaccgguaaccauugacu..........................................................	0
seq_6161595_x2                          .........aaccgguaaccauugacu..........................................................	0
seq_6148333_x2                          ..........accgguaaccauugacuu.........................................................	0
seq_6000668_x9                          ..........accgguaaccauugacuuc........................................................	0
seq_6142693_x3                          ......................................................aaagucaaugguugccgguuu..........	0
seq_6211007_x1                          ......................................................aaagucaaugguugccgguuuu.........	0


>miR_248
total read count                        4
miR_248 read count                      4
remaining read count                    0
exp                                     fffffffffffffffffffffffffffffffffffffffffffffffffffMMMMMMMMMMMMMMMMMMMMffffffffff
pri_seq                                 ccgagcgcuucagcagaucuccacagccgaaguccagcagcuugauguccugggacucuguggagaucaguagguucucug
pri_struct                              ..(((.((((..((.(((((((((((....(((((.(((......)))....)))))))))))))))).)))))).)))..	#MM
seq_6326296_x1                          .................................................cugggacucuguggagaucag...........	0
seq_6383883_x1                          ..................................................ugggacucuguggagaucagu..........	0
seq_6358690_x1                          ...................................................gggacucuguggagaucag...........	0
seq_6459750_x1                          ...................................................gggacucuguggagaucagu..........	0


>miR_249
total read count                        4
miR_249 read count                      4
remaining read count                    0
exp                                     ffffffffffffffffffffffffffffffffffffffffffffffffffMMMMMMMMMMMMMMMMMMMMMMffffffffff
pri_seq                                 uugcuguggugauuuggcuuuuauucucgggguugcuucaacuugaagagcacaacagaacugaaagcucgacgucgcacca
pri_struct                              .((.((((..(.((.((((((((((((.(..((..((((.....))))...))..))))).)))))))).)))..)))).))	#MM
seq_6089405_x4                          ..................................................cacaacagaacugaaagcu.............	0


>miR_25
total read count                        72
miR_25 read count                       72
remaining read count                    0
exp                                     fffffffffffffffffffffffffffffffffffffffffffffffffffffMMMMMMMMMMMMMMMMMMMMffffffffff
pri_seq                                 ucaguuuguuuucaguauuuucucuugcuuguuaagaauguuuugugaggaucaaacaacaugaggaauugcugaauguauug
pri_struct                              .((((.....(((((((.((((((.((.(((((..((.(.((....)).).)).))))))).)))))).)))))))...))))	#MM
seq_5965292_x12                         .....................................................aaacaacaugaggaauug............	0
seq_6036230_x7                          .....................................................aaacaacaugaggaauugc...........	0
seq_5800997_x37                         .....................................................aaacaacaugaggaauugcu..........	0
seq_6042830_x6                          .....................................................aaacaacaugaggaauugcug.........	0
seq_5990281_x10                         .....................................................aaacaacaugaggaauugcuga........	0


>miR_250
total read count                        4
miR_250 read count                      4
remaining read count                    0
exp                                     fffffffffffffffffffffffffffffffffffffffffffffffMMMMMMMMMMMMMMMMMMMMffffffffff
pri_seq                                 ucauccugacaggagccgauuacaugacaccccuccguaggaagcaggaggugcgcagucggcuucuguggguggug
pri_struct                              .((((((.(((((((((((((...((.(((((((.(.......).))).)))))).))))))))))))).)).))))	#MM
seq_6437779_x1                          ...............................................gaggugcgcagucggcuucu..........	0
seq_6137380_x3                          ................................................aggugcgcagucggcuucu..........	0


>miR_251
total read count                        4
miR_251 read count                      4
remaining read count                    0
exp                                     ffffffffffMMMMMMMMMMMMMMMMMMMMMffffffffffffffffffffffffffffffffffffffffffffffff
pri_seq                                 gaugcucuggcugucucaguguggaugauggagcuuguagugccauguccaucaccccacugacaugaccaucugcucc
pri_struct                              ((.((..(((..((.((((((.((.(((((((((.......))....))))))).)))))))).))..)))...)))).	#MM
seq_6228478_x1                          ..........cugucucaguguggaugaug.................................................	0
seq_6202737_x2                          ..........cugucucaguguggaugaugg................................................	0
seq_6314639_x1                          .............ucucaguguggaugaugg................................................	0


>miR_252
total read count                        4
miR_252 read count                      4
remaining read count                    0
exp                                     ffffffffffMMMMMMMMMMMMMMMMMMMMMMffffffffffffffffffffffffffffffffffffffff
pri_seq                                 cugucuguuguauggacaagaggaaaugugaugaguuuuaacauuaccuuucucuuauucacagaggucaga
pri_struct                              (((.((.((((..(((.((((((((..((((((........)))))).)))))))).))))))).)).))).	#MM
seq_6163921_x2                          ..........uauggacaagaggaaaug............................................	0
seq_6289243_x1                          ..........uauggacaagaggaaaugu...........................................	0
seq_6437517_x1                          ..........uauggacaagaggaaaugugau........................................	0


>miR_253
total read count                        5
miR_253 read count                      4
remaining read count                    1
exp                                     fffffffffffffffffffffffffffffffffffffffffffffffffffffffffffffffffffMMMMMMMMMMMMMMMMMMMMMMffffffffff
pri_seq                                 acacgaccaaacuagaucgcucccauuauaaucaacgaagcuacccugcuagcacgcaacagcuuuguugauuauaaugggagcgaucuaguuucgaug
pri_struct                              ...(((...(((((((((((((((((((((((((((((((((....(((......)))..))))))))))))))))))))))))))))))))))))...	#MM
seq_6243235_x1                          ...............................................................uuuguugauuauaauggg..................	0
seq_6339142_x1                          ...................................................................uugauuauaaugggagcga.............	0
seq_6306827_x1                          ...................................................................uugauuauaaugggagcgau............	0
seq_6163853_x2                          ...................................................................uugauuauaaugggagcgaucu..........	0


>miR_254
total read count                        5
miR_254 read count                      4
remaining read count                    1
exp                                     ffffffffffMMMMMMMMMMMMMMMMMMMMMffffffffffffffffffffffffffffffffffffffffffffff
pri_seq                                 guuuccacugucaaaaggcguacugaaccgaacuguaccauaccacuuuuucagcacccuuuugaggguaccaaaca
pri_struct                              ((((..(((.((((((((.((.(((((..(((.((........)).)))))))).)))))))))).)))...)))).	#MM
seq_6158107_x2                          ..........ucaaaaggcguacugaac.................................................	0
seq_6231753_x1                          ..........ucaaaaggcguacugaaccg...............................................	0
seq_6466610_x1                          ..........ucaaaaggcguacugaaccgaa.............................................	0
seq_6363818_x1                          .............................gaacuguaccauaccacuuu............................	0


>miR_255
total read count                        4
miR_255 read count                      4
remaining read count                    0
exp                                     ffffffffffMMMMMMMMMMMMMMMMMMMMMfffffffffffffffffffffffffffffffffffffffffff
pri_seq                                 acgcucaucguaaucggaggauucggcgucauguugcgauagugacgccgacaugcugccgaaugaaugggcgc
pri_struct                              .((((((((((..((((((.((((((((((((.........)))))))))).)).)).))))))).))))))).	#MM
seq_6224318_x1                          ..........uaaucggaggauucggcguc............................................	0
seq_6305342_x1                          ..........uaaucggaggauucggcgucau..........................................	0
seq_6354778_x1                          ...........aaucggaggauucggcgu.............................................	0
seq_6401339_x1                          ...........aaucggaggauucggcgucau..........................................	0


>miR_256
total read count                        4
miR_256 read count                      4
remaining read count                    0
exp                                     ffffffffffffffffffffffffffffffffffffffMMMMMMMMMMMMMMMMMMMMffffffffff
pri_seq                                 uuaauagucuguuguguuuguguucugcagaggaaccuccggagagacaaagaccgcaggacucuuac
pri_struct                              .(((.(((((((.((.(((((.((((.(.(((....))).).))))))))).)).))).)))).))).	#MM
seq_6325947_x1                          ....................................cuccggagagacaaagaccgca..........	0
seq_6129640_x3                          ........................................ggagagacaaagaccgca..........	0


>miR_257
total read count                        7
miR_257 read count                      4
remaining read count                    3
exp                                     ffffffffffMMMMMMMMMMMMMMMMMMMMfffffffffffffffffffffffffffffffffffffffffffff
pri_seq                                 uggugcuggcaccuguugacauucauaguagugaaaaaagcauuacuauggaagucaaugguugccagcaaccag
pri_struct                              (((((((((((.((((((((.((((((((((((.......)))))))))))).)))))))).))))))).)))).	#MM
seq_6398708_x1                          ...ugcuggcaccuguugacauuc...................................................	0
seq_6236258_x1                          ..........accuguugacauucauagu..............................................	0
seq_6221069_x1                          ..........accuguugacauucauagua.............................................	0
seq_6217020_x1                          ..........accuguugacauucauaguag............................................	0
seq_6331419_x1                          ..........accuguugacauucauaguagu...........................................	0
seq_6320819_x1                          ...............................................auggaagucaaugguugc..........	0
seq_6225037_x1                          ...............................................auggaagucaaugguugccag.......	0


>miR_258
total read count                        3
miR_258 read count                      3
remaining read count                    0
exp                                     ffffffffffffffffffffffffffffffffffffffffffffffffffffffffffMMMMMMMMMMMMMMMMMMMMffffffffff
pri_seq                                 caaugcacagggugaccaaaucuaaaauugcauaaauaugggccacccaauuguuaugcuuuuuaacguuuggucacucuaugcauuu
pri_struct                              .((((((.(((((((((((((.(.(((..((((((...((((...))))....))))))..))).).))))))))))))).)))))).	#MM
seq_6116992_x3                          ..........................................................cuuuuuaacguuuggucacu..........	0


>miR_259
total read count                        3
miR_259 read count                      3
remaining read count                    0
exp                                     fffffffffffffffffffffffffffffffffffffffffffffffffMMMMMMMMMMMMMMMMMMMMMffffffffff
pri_seq                                 agauugucacuccagagaaagaauugaaaacuugauguaaaagcugaaaguucucucuguuucucuguagcggacacacc
pri_struct                              ....((((.((.((((((((.(...((.(((((...((....))...))))).))..).)))))))).))..))))....	#MM
seq_6131116_x3                          .................................................guucucucuguuucucuguag..........	0


>miR_26
total read count                        71
miR_26 read count                       69
remaining read count                    2
exp                                     ffffffffffMMMMMMMMMMMMMMMMMMMMMMffffffffffffffffffffffffffffffffffffffffffffff
pri_seq                                 cgucuuugugaaguugaucaucugagcagcggguccgaaucagcguuugcucacaugaucagccaaacagcgggucgu
pri_struct                              (((((((((...(((((((((.((((((((.(((....))).))...)))))).)))))))))...)))).))).)).	#MM
seq_5882856_x22                         ..........aaguugaucaucugagcag.................................................	0
seq_5939411_x15                         ..........aaguugaucaucugagcagc................................................	0
seq_6045812_x6                          ..........aaguugaucaucugagcagcg...............................................	0
seq_5854886_x26                         ..........aaguugaucaucugagcagcgg..............................................	0
seq_6200231_x2                          .............................................uuugcucacaugaucagcc..............	0


>miR_260
total read count                        3
miR_260 read count                      3
remaining read count                    0
exp                                     ffffffffffffffffffffffffffffffffffffffffffffffffffMMMMMMMMMMMMMMMMMMMMffffffffff
pri_seq                                 auguuggaaaccgguagccauugacuucuccaguauuuguuauucuuacuauggacgucgauggcuaccuguuucaagca
pri_struct                              .((((.(((((.(((((((((((((.(((..((((...........))))..))).))))))))))))).))))).))))	#MM
seq_6203255_x1                          ..................................................auggacgucgauggcuac............	0
seq_6398348_x1                          ..................................................auggacgucgauggcuacc...........	0
seq_6349498_x1                          ..................................................auggacgucgauggcuaccu..........	0


>miR_261
total read count                        3
miR_261 read count                      3
remaining read count                    0
exp                                     fffffffffffffffffffffffffffffffffffffffffffffMMMMMMMMMMMMMMMMMMMMffffffffff
pri_seq                                 aagguacuguuugguuugggacgcuuuuauggccauuuccacugucaaaaggccuaccgaaccgaacuguaccgu
pri_struct                              ..(((((.(((((((((((...((((((.((((..........))))))))))...))))))))))).)))))..	#MM
seq_6409078_x1                          .............................................caaaaggccuaccgaaccg...........	0
seq_6159447_x2                          .............................................caaaaggccuaccgaaccga..........	0


>miR_262
total read count                        3
miR_262 read count                      3
remaining read count                    0
exp                                     ffffffffffMMMMMMMMMMMMMMMMMMMMMMMMfffffffffffffffffffffffffffffffffffffffffffffffffffffff
pri_seq                                 uacucugucggugagcggcauauuucuguuuucugugauguaaacguguguguaaagcagacaguuuaaugucgcuguuucucagaugg
pri_struct                              ...((((..((..((((((((....((((((.((...(..((......))..)..)).))))))....))))))))..))..))))...	#MM
seq_6397534_x1                          ..........gugagcggcauauuucuguuu..........................................................	0
seq_6204455_x1                          ..........gugagcggcauauuucuguuuu.........................................................	0
seq_6340207_x1                          ..........gugagcggcauauuucuguuuucu.......................................................	0


>miR_263
total read count                        10
miR_263 read count                      3
remaining read count                    7
exp                                     ffffffffffffffffffffffffffffffffffffffffffffffffffffffMMMMMMMMMMMMMMMMMMMMffffffffff
pri_seq                                 aguucaccuuucaagucuucugguucuugagucguucguucaucacgugacagaaugacuaaaacccgaggacuagagaugaac
pri_struct                              .(((((..((((.(((((((.((((....((((((((..((((...))))..))))))))..)))).))))))).)))))))))	#MM
seq_6460070_x1                          ............aagucuucugguucuuga......................................................	0
seq_6158373_x2                          ............aagucuucugguucuugagu....................................................	0
seq_6261369_x1                          ............aagucuucugguucuugagucgu.................................................	0
seq_6298273_x1                          .............agucuucugguucuugaguc...................................................	0
seq_6456682_x1                          .............agucuucugguucuugagucgu.................................................	0
seq_6276058_x1                          ...............ucuucugguucuugagucguucg..............................................	0
seq_6224407_x1                          ......................................................augacuaaaacccgagga............	0
seq_6152173_x2                          ......................................................augacuaaaacccgaggacu..........	0


>miR_264
total read count                        3
miR_264 read count                      3
remaining read count                    0
exp                                     fffffffffffffffffffffffffffffffffffffffffffffffMMMMMMMMMMMMMMMMMMMMffffffffff
pri_seq                                 agacgcucgaaggcugaagacaucaacggcaaaggguaaguguucuuaaccuugaugcuguucagcccucgauaguc
pri_struct                              .(((..((((.(((((((.(((((((.((..(((..(....)..)))..)))))))).).))))))).))))..)))	#MM
seq_6234533_x1                          ...............................................aaccuugaugcuguucagc...........	0
seq_6225361_x1                          ...............................................aaccuugaugcuguucagcc..........	0
seq_6249808_x1                          ...............................................aaccuugaugcuguucagccc.........	0


>miR_265
total read count                        6
miR_265 read count                      3
remaining read count                    3
exp                                     ffffffffffffffffffffffffffffffffffffffffffffffMMMMMMMMMMMMMMMMMMMMMffffffffff
pri_seq                                 gaaaccgguacccauugacgucuaugguauguguuuuuuacaauaacccuauagaugacagugguuaccuguuuucu
pri_struct                              (((((.((((.((((((.(((((((((..(.(((.....)))...)..))))))))).)))))).)))).)))))..	#MM
seq_6453128_x1                          .........acccauugacgucuaugguau...............................................	0
seq_6452474_x1                          ..........cccauugacgucuaugguaug..............................................	0
seq_6337734_x1                          ..........cccauugacgucuaugguaugu.............................................	0
seq_6116317_x3                          ..............................................cccuauagaugacagugguua..........	0


>miR_266
total read count                        6
miR_266 read count                      3
remaining read count                    3
exp                                     ffffffffffMMMMMMMMMMMMMMMMMMMMMffffffffffffffffffffffffffffffffffffffffffffff
pri_seq                                 gaaaccgguacccauugacgucuaugguauguguuuuuuacaauaacccuauagaugacagugguuaccuguuuucu
pri_struct                              (((((.((((.((((((.(((((((((..(.(((.....)))...)..))))))))).)))))).)))).)))))..	#MM
seq_6453128_x1                          .........acccauugacgucuaugguau...............................................	0
seq_6452474_x1                          ..........cccauugacgucuaugguaug..............................................	0
seq_6337734_x1                          ..........cccauugacgucuaugguaugu.............................................	0
seq_6116317_x3                          ..............................................cccuauagaugacagugguua..........	0


>miR_267
total read count                        5
miR_267 read count                      3
remaining read count                    2
exp                                     ffffffffffffffffffffffffffffffffffffffffffffffffffffMMMMMMMMMMMMMMMMMMMMMffffffffff
pri_seq                                 uuuacauuucgagucuucugguucuugaguuuuucguucauccugugacagaauuacucaaacccgaagacucgagaaguaaa
pri_struct                              .((((.((((((((((((.((((..(((((..(((..((((...))))..)))..))))))))).)))))))))))).)))).	#MM
seq_6384334_x1                          .......uucgagucuucugguucuuga.......................................................	0
seq_6245869_x1                          ..........gagucuucugguucuugag......................................................	0
seq_6128785_x3                          ....................................................auuacucaaacccgaagacuc..........	0


>miR_268
total read count                        8
miR_268 read count                      3
remaining read count                    5
exp                                     ffffffffffffffffffffffffffffffffffffffffffffffffffMMMMMMMMMMMMMMMMMMMMMMMffffffffff
pri_seq                                 uucaucuuucgaguccucggguuugagucauucugucacaugaugaacgaacuacucaagaaccagaagacuugaaaggugag
pri_struct                              .((((((((((((((.((.(((((((((..(((..(((.....)))..)))..)))))..)))).)).)))))))))))))).	#MM
seq_6266915_x1                          .............uccucggguuugagucauuc..................................................	0
seq_6199463_x2                          ..............ccucggguuugagucauu...................................................	0
seq_6198589_x2                          ..............ccucggguuugagucauuc..................................................	0
seq_6432648_x1                          ..................................................acuacucaagaaccagaagacu...........	0
seq_6168551_x2                          ..................................................acuacucaagaaccagaagacuu..........	0


>miR_269
total read count                        3
miR_269 read count                      3
remaining read count                    0
exp                                     ffffffffffMMMMMMMMMMMMMMMMMMMMMMffffffffffffffffffffffffffffffffffffffffffffffffffff
pri_seq                                 guugauggggaagggauggagaauagcacaccaguggugccagcaagagaaauggugcggauuccucauuccuccccaucagca
pri_struct                              (((((((((((.((((((..((((..(.(((((....((....)).......))))).).))))..))))))))))))))))).	#MM
seq_6330193_x1                          ..........aagggauggagaauagcac.......................................................	0
seq_6316890_x1                          ..........aagggauggagaauagcacacc....................................................	0
seq_6337931_x1                          ..........aagggauggagaauagcacacca...................................................	0


>miR_27
total read count                        71
miR_27 read count                       68
remaining read count                    3
exp                                     ffffffffffMMMMMMMMMMMMMMMMMMMMffffffffffffffffffffffffffffffffffffffffffffffffffff
pri_seq                                 aaauguuugaaaccuguaaccauugacuucuguaguauuuguuuuuucuauugaacucauugguuacuuguuuccagcuuuc
pri_struct                              ....(((.(((((..(((((((.(((.(((.((((............)))).))).))).)))))))..))))).)))....	#MM
seq_6280874_x1                          ........gaaaccuguaaccauugacu......................................................	0
seq_6195691_x2                          ........gaaaccuguaaccauugacuu.....................................................	0
seq_6210899_x1                          .........aaaccuguaaccauugac.......................................................	0
seq_6183677_x2                          .........aaaccuguaaccauugacu......................................................	0
seq_6049520_x6                          .........aaaccuguaaccauugacuu.....................................................	0
seq_6334031_x1                          .........aaaccuguaaccauugacuuc....................................................	0
seq_5997185_x9                          .........aaaccuguaaccauugacuucu...................................................	0
seq_6103597_x4                          ..........aaccuguaaccauugacu......................................................	0
seq_6014291_x8                          ..........aaccuguaaccauugacuu.....................................................	0
seq_5966108_x12                         ..........aaccuguaaccauugacuuc....................................................	0
seq_6051548_x6                          ..........aaccuguaaccauugacuucu...................................................	0
seq_6062391_x5                          ...........accuguaaccauugacuu.....................................................	0
seq_6008282_x9                          ...........accuguaaccauugacuuc....................................................	0
seq_6229793_x1                          ...........accuguaaccauugacuucu...................................................	0
seq_6276794_x1                          ............ccuguaaccauugacuuc....................................................	0
seq_6110632_x3                          ..................................................uugaacucauugguuacuuguu..........	0


>miR_270
total read count                        3
miR_270 read count                      3
remaining read count                    0
exp                                     fffffffffffffffffffffffffffffffffffffffffffffffffMMMMMMMMMMMMMMMMMMMMMffffffffff
pri_seq                                 uggaaacugcuagucauugacuuccauaguguuuuuuuuccacauaguauacuauggaugucgauagcuauugguuuuag
pri_struct                              ..((((((..(((..((((((.((((((((((................)))))))))).))))))..)))..))))))..	#MM
seq_6366557_x1                          .................................................uacuauggaugucgauagcu...........	0
seq_6351445_x1                          .................................................uacuauggaugucgauagcua..........	0
seq_6380213_x1                          .................................................uacuauggaugucgauagcuau.........	0


>miR_271
total read count                        5
miR_271 read count                      3
remaining read count                    2
exp                                     ffffffffffMMMMMMMMMMMMMMMMMMMMMMffffffffffffffffffffffffffffffffffffffffffffffffffffffff
pri_seq                                 ggaucaaguuauugacaucacguguggaauuauaacacucaaacacaaagucucuaauuguagacgugaugucaguauuuccauuuac
pri_struct                              (((......((((((((((((((.((.(((((....(((.........)))...))))).)).))))))))))))))..)))......	#MM
seq_6110536_x3                          ..........auugacaucacguguggaauua........................................................	0
seq_6144377_x2                          ........................................................auuguagacgugaugucaguau..........	0


>miR_272
total read count                        3
miR_272 read count                      3
remaining read count                    0
exp                                     fffffffffffffffffffffffffffffffffffffffffffffffffffffffffMMMMMMMMMMMMMMMMMMMMMMffffffffff
pri_seq                                 aaagaagauauuuugaaaaaugcugagacccauugacuuacauuuuuuuccuacuaaugaagucgaugggucccaguauuauuuuuuaa
pri_struct                              ..((((((((.........((((((.(((((((((((((.((((...........))))))))))))))))).))))))))))))))..	#MM
seq_6127369_x3                          .........................................................ugaagucgaugggucccaguau..........	0


>miR_273
total read count                        3
miR_273 read count                      3
remaining read count                    0
exp                                     ffffffffffffffffffffffffffffffffffffffffffffffMMMMMMMMMMMMMMMMMMMMMffffffffff
pri_seq                                 gggccuguuuacacauacagaccuuucuggaaaauugccgguaauauuccagaaaggccuguaugugugaauggggc
pri_struct                              .(.(((((((((((((((((.(((((((((((.((((....)))).))))))))))).))))))))))))))))).)	#MM
seq_6219940_x1                          ..............................................uuccagaaaggccuguaugu...........	0
seq_6187643_x2                          ..............................................uuccagaaaggccuguaugug..........	0


>miR_274
total read count                        3
miR_274 read count                      3
remaining read count                    0
exp                                     fffffffffffffffffffffffffffffffffffffffffffffffffMMMMMMMMMMMMMMMMMMMMMMffffffffff
pri_seq                                 uuugaagggcucaucccuuuucaauaaucccuucggacagucccucugaagggauuagagcaaauggaugagaccuuccaa
pri_struct                              ...(((((.(((((((.(((.(..(((((((((((((.......)))))))))))))..).))).))))))).)))))...	#MM
seq_6437361_x1                          .................................................agggauuagagcaaaugg..............	0
seq_6159287_x2                          .................................................agggauuagagcaaauggauga..........	0


>miR_275
total read count                        4
miR_275 read count                      3
remaining read count                    1
exp                                     ffffffffffffffffffffffffffffffffffffffffffffffffffffffMMMMMMMMMMMMMMMMMMMMMffffffffff
pri_seq                                 gcagccugaagauuaagacuauacuuucagggaucauuucuauaguuucucacuaggaaauguguuucgaaaguguuguggcucc
pri_struct                              ..((((...........((.((((((((.(..(((((((((.((((.....))))))))))).))..))))))))).))))))..	#MM
seq_6349601_x1                          ..............aagacuauacuuucagggaucauu...............................................	0
seq_6263534_x1                          ......................................................aggaaauguguuucgaaa.............	0
seq_6197813_x2                          ......................................................aggaaauguguuucgaaagug..........	0


>miR_276
total read count                        3
miR_276 read count                      3
remaining read count                    0
exp                                     ffffffffffMMMMMMMMMMMMMMMMMMMMMMMfffffffffffffffffffffffffffffffffffffffffffffffffffffffffffffffffff
pri_seq                                 gagcacuuuugggaugugguggaacgggagauaggcaucauggaugugcagccgacaaaucugcagcaacugccugacgcuaucaugucaauauggagca
pri_struct                              ..((.((.....((((((((((..((((((....(((((...)))))((.((.((....)).)).))..)).))))...)))))))))).....)).)).	#MM
seq_6303627_x1                          ..........gggaugugguggaacggg........................................................................	0
seq_6224918_x1                          ..........gggaugugguggaacgggaga.....................................................................	0
seq_6256295_x1                          ..........gggaugugguggaacgggagaua...................................................................	0


>miR_277
total read count                        3
miR_277 read count                      3
remaining read count                    0
exp                                     fffffffffffffffffffffffffffffffffffffffffffffffMMMMMMMMMMMMMMMMMMMMMMffffffffff
pri_seq                                 uacgcuguuaucacagagagggcgugcgcgcguccaucauuaaguagagcgcgcaugcccucucugugauaacagcuua
pri_struct                              ...((((((((((((((((((((((((((((.((.((......)).))))))))))))))))))))))))))))))...	#MM
seq_6308951_x1                          ...............................................agcgcgcaugcccucucu..............	0
seq_6195919_x2                          ...............................................agcgcgcaugcccucucuguga..........	0


>miR_278
total read count                        3
miR_278 read count                      3
remaining read count                    0
exp                                     ffffffffffffffffffffffffffffffffffffffffffffffffffffffffMMMMMMMMMMMMMMMMMMMMMMMffffffffff
pri_seq                                 cgacuacaccucacaccaugcagcgcuggcuugaugccugauacgguguuaaaaaaggccaguugccugacauggacgagaugccuacg
pri_struct                              ......((.(((...(((((((((((((((((((((((......))))))).....)))))).)).))).)))))..))).))......	#MM
seq_6430772_x1                          ........................................................ggccaguugccugacaug...............	0
seq_6446044_x1                          ........................................................ggccaguugccugacaugga.............	0
seq_6378959_x1                          ........................................................ggccaguugccugacauggacga..........	0


>miR_279
total read count                        3
miR_279 read count                      3
remaining read count                    0
exp                                     ffffffffffMMMMMMMMMMMMMMMMMMMMMfffffffffffffffffffffffffffffffffffffffffffffff
pri_seq                                 uacgguaugguauggaucgguacgcuuuuauggccguuuccauugucaaaaggcauaccgaaucgaaccauacuguac
pri_struct                              (((((((((((.(((.((((((.((((((.((((.((....)).)))))))))).)))))).))).))))))))))).	#MM
seq_6115747_x3                          ..........uauggaucgguacgcuuuuau...............................................	0


>miR_28
total read count                        64
miR_28 read count                       64
remaining read count                    0
exp                                     ffffffffffffffffffffffffffffffffffffffffffffffffMMMMMMMMMMMMMMMMMMMMffffffffff
pri_seq                                 uguguugccuuagaaaccaagcauggguguggccugaauccuccaauggcgacccauccuugguuucugaggcuguac
pri_struct                              .(((..(((((((((((((((.((((((...(((.............))).)))))).)))))))))))))))..)))	#MM
seq_5943240_x14                         ................................................gcgacccauccuugguuu............	0
seq_5915622_x17                         ................................................gcgacccauccuugguuuc...........	0
seq_5829652_x31                         ................................................gcgacccauccuugguuucu..........	0
seq_6206543_x1                          ................................................gcgacccauccuugguuucug.........	0
seq_6402534_x1                          ..................................................gacccauccuugguuucu..........	0


>miR_280
total read count                        3
miR_280 read count                      3
remaining read count                    0
exp                                     ffffffffffffffffffffffffffffffffffffffffffffffffffffffMMMMMMMMMMMMMMMMMMMMMffffffffff
pri_seq                                 ugaggccccagguguuucggaacacuuuagucacaugaccugaguuuuuugagucaugugaucuggguuuuucggaucaugcuuc
pri_struct                              .(((((.....(((.(((((((.((((..((((((((((..(((...)))..))))))))))..)))).))))))).))))))))	#MM
seq_6108763_x3                          ......................................................caugugaucuggguuuuucgg..........	0


>miR_281
total read count                        3
miR_281 read count                      3
remaining read count                    0
exp                                     ffffffffffffffffffffffffffffffffffffffffMMMMMMMMMMMMMMMMMMMMffffffffff
pri_seq                                 aaaacuguuaaucauugacuucccuaaugggaaaaacaaaugcuguggaagucaaugguuacccaguaac
pri_struct                              ...((((.(((((((((((((((...((((.(........).)))))))))))))))))))..))))...	#MM
seq_6165303_x2                          ........................................ugcuguggaagucaaugguu..........	0
seq_6452903_x1                          ........................................ugcuguggaagucaaugguuac........	0


>miR_282
total read count                        34
miR_282 read count                      3
remaining read count                    31
exp                                     ffffffffffMMMMMMMMMMMMMMMMMMMMMMfffffffffffffffffffffffffffffffffffffffffffff
pri_seq                                 ugggucccuugacuuggucuaagcuccucagugugaugauuaaaccugaggaguuuagagcaaguaaagggucuuca
pri_struct                              .(((.(((((.(((((.((((((((((((((.((.........)))))))))))))))).))))).))))).)))..	#MM
seq_6116044_x3                          ..........gacuuggucuaagcuccucagu.............................................	0
seq_6190183_x2                          ..............................................ugaggaguuuagagcaagua...........	0
seq_5868709_x24                         ..............................................ugaggaguuuagagcaaguaa..........	0
seq_6060731_x5                          ..............................................ugaggaguuuagagcaaguaaa.........	0


>miR_283
total read count                        3
miR_283 read count                      3
remaining read count                    0
exp                                     ffffffffffMMMMMMMMMMMMMMMMMMMMfffffffffffffffffffffffffffffffffffffffffffffffffffff
pri_seq                                 cccacuuggcaggaagaagggagccaaacuggugagugcaaacgaguguauagguuuguuuuauagucuuucugugacgauaa
pri_struct                              ....(.(.(((((((((..(((((.(((((.....(((((......))))).))))))))))....))))))))).).)....	#MM
seq_6118468_x3                          ..........aggaagaagggagccaaacu.....................................................	0


>miR_284
total read count                        3
miR_284 read count                      3
remaining read count                    0
exp                                     ffffffffffMMMMMMMMMMMMMMMMMMMMMMffffffffffffffffffffffffffffffffffffffffffffffff
pri_seq                                 ugucugcaggaauggcagcgugaacgcaaauguuuaucagaagcuccuuuugcuucauuugcuuccuucccuccauucau
pri_struct                              .........((((((.((.(.(((.(((((((.....((((((...))))))...))))))))))...).))))))))..	#MM
seq_6329285_x1                          ..........aauggcagcgugaacgcaaau.................................................	0
seq_6147533_x2                          ..........aauggcagcgugaacgcaaaug................................................	0


>miR_285
total read count                        4
miR_285 read count                      3
remaining read count                    1
exp                                     fffffffffffffffffffffffffffffffffffffffffffffffffffffffffMMMMMMMMMMMMMMMMMMMMMffffffffff
pri_seq                                 aaagaaugcugaaaaccuguaaccauuggcuuccauagugaaaguaacaaauacuggguaggucaaugguuacagguuuccauucuuc
pri_struct                              .(((((((....((((((((((((((((((((((.(((((...........))))))).)))))))))))))))))))).))))))).	#MM
seq_6220380_x1                          .....augcugaaaaccuguaaccauu.............................................................	0
seq_6187965_x2                          .........................................................guaggucaaugguuacagguu..........	0
seq_6363366_x1                          .........................................................guaggucaaugguuacagguuu.........	0


>miR_286
total read count                        5
miR_286 read count                      3
remaining read count                    2
exp                                     ffffffffffMMMMMMMMMMMMMMMMMMMMMMffffffffffffffffffffffffffffffffffffffffffffffffffff
pri_seq                                 cuucacacucuuuggggaacaucuggugcaugucugugugugagacugaagcgcuguuguguuccucagguaugagcguggagg
pri_struct                              ((((((.(((((((((((((((..(((((..((((.......))))....)))))...))))))))))))...))).)))))).	#MM
seq_6117874_x3                          ..........uuuggggaacaucuggugcaug....................................................	0
seq_6176997_x2                          ...............................................gaagcgcuguuguguuccu..................	0


>miR_287
total read count                        3
miR_287 read count                      3
remaining read count                    0
exp                                     ffffffffffMMMMMMMMMMMMMMMMMMMMMMfffffffffffffffffffffffffffffffffffffffffffff
pri_seq                                 uacgguacgguuugguucgguacgcuuuugauaguggaaacggccauaaaagcguaccaaaccaaaccgaaccgugu
pri_struct                              ((((((.((((((((((.((((((((((((....((....))....)))))))))))).)))))))))).)))))).	#MM
seq_6237198_x1                          ..........uuugguucgguacgcuuu.................................................	0
seq_6332570_x1                          ..........uuugguucgguacgcuuuu................................................	0
seq_6397752_x1                          ..........uuugguucgguacgcuuuugau.............................................	0


>miR_288
total read count                        3
miR_288 read count                      3
remaining read count                    0
exp                                     ffffffffffMMMMMMMMMMMMMMMMMMMMMMfffffffffffffffffffffffffffffffffffffff
pri_seq                                 aaaagcugucacuguugacuuucauaguauuuguuuuuccuauuaugaaagucaaugguuagagguuuuua
pri_struct                              (((((((...(((((((((((((((((((...........)))))))))))))))))))....))))))).	#MM
seq_6407817_x1                          ..........acuguugacuuucauagu...........................................	0
seq_6176955_x2                          ..........acuguugacuuucauaguauuu.......................................	0


>miR_289
total read count                        3
miR_289 read count                      3
remaining read count                    0
exp                                     fffffffffffffffffffffffffffffffffffffffffffMMMMMMMMMMMMMMMMMMMMffffffffff
pri_seq                                 agcugaaaaccucggaccauugacuuccauauauucaaaauauuauagaagucaaugguugcagguuuccagc
pri_struct                              .((((.((((((..(((((((((((((.(((............))).)))))))))))))..)))))).))))	#MM
seq_6441366_x1                          ...........................................uauagaagucaaugguug............	0
seq_6160907_x2                          ...........................................uauagaagucaaugguugca..........	0


>miR_29
total read count                        85
miR_29 read count                       60
remaining read count                    25
exp                                     ffffffffffffffffffffffffffffffffffffffffffffffMMMMMMMMMMMMMMMMMMMMffffffffff
pri_seq                                 cccgguacgguacgguuugguaagcuuuuauggcuguuuccacugucaaaaggccuaccgaaccaaacuguaccgu
pri_struct                              ..(((((((((..(((((((((.((((((.((((.((....)).)))))))))).)))))))))..))))))))).	#MM
seq_6081449_x4                          ..........uacgguuugguaagcuuuu...............................................	0
seq_6191081_x2                          ..........uacgguuugguaagcuuuua..............................................	0
seq_6021123_x8                          ..........uacgguuugguaagcuuuuau.............................................	0
seq_6006014_x9                          ..........uacgguuugguaagcuuuuaug............................................	0
seq_6151957_x2                          ..........uacgguuugguaagcuuuuaugg...........................................	0
seq_6240371_x1                          .............................................ucaaaaggccuaccgaaccaaa.........	0
seq_6345769_x1                          ..............................................caaaaggccuaccgaacca...........	0
seq_5792330_x39                         ..............................................caaaaggccuaccgaaccaa..........	0
seq_6021795_x8                          ..............................................caaaaggccuaccgaaccaaa.........	0
seq_6127285_x3                          ..............................................caaaaggccuaccgaaccaaac........	0
seq_6062431_x5                          ..............................................caaaaggccuaccgaaccaaacu.......	0
seq_6361868_x1                          ...............................................aaaaggccuaccgaaccaa..........	0
seq_6420072_x1                          ...............................................aaaaggccuaccgaaccaaac........	0
seq_6393665_x1                          ...............................................aaaaggccuaccgaaccaaacu.......	0


>miR_290
total read count                        3
miR_290 read count                      3
remaining read count                    0
exp                                     fffffffffffffffffffffffffffffffffffffffffffMMMMMMMMMMMMMMMMMMMMffffffffff
pri_seq                                 aaagaaagcugaugaccuguaaccauuguauuuguuuauggaaaucaaugguuacaggacuucagcuuucuuc
pri_struct                              .(((((((((((.(.(((((((((((((.((((.(....).))))))))))))))))).).))))))))))).	#MM
seq_6160903_x2                          ...........................................aucaaugguuacaggacuuc..........	0
seq_6322874_x1                          ...........................................aucaaugguuacaggacuucag........	0


>miR_291
total read count                        3
miR_291 read count                      3
remaining read count                    0
exp                                     ffffffffffMMMMMMMMMMMMMMMMMMMMMMfffffffffffffffffffffffffffffffffffffffffffffffff
pri_seq                                 cucaggcuggguagauugaaguggacagcagugcagagcacacacucacugcugccucucugucuaaucccugaccuagaa
pri_struct                              .((((((.((((((((.((.(.((.((((((((.((........)))))))))))).))).)))))..))).).))).)).	#MM
seq_6275252_x1                          ..........guagauugaaguggacagcag..................................................	0
seq_6189601_x2                          ..........guagauugaaguggacagcagu.................................................	0


>miR_292
total read count                        3
miR_292 read count                      3
remaining read count                    0
exp                                     ffffffffffffffffffffffffffffffffffffffffffffffffffffMMMMMMMMMMMMMMMMMMMMMffffffffff
pri_seq                                 uaucagaaccgugcccaggcccguguuccggaucguuugagaagugcgagugcucugaaucgggcucaggcaagguuuacuug
pri_struct                              .....(((((.((((..((((((.((((.(((.((((((.......)))))).)))))))))))))..)))).))))).....	#MM
seq_6131359_x3                          ....................................................cucugaaucgggcucaggcaa..........	0


>miR_293
total read count                        4
miR_293 read count                      3
remaining read count                    1
exp                                     ffffffffffffffffffffffffffffffffffffffffffffffffffffffffffMMMMMMMMMMMMMMMMMMMMMMffffffffff
pri_seq                                 acuagaagauuuuaagccugauuugagcccgauuuggaaguuaacgagcucgccgacagaucgggcugugaucaggaagaaaucugcgag
pri_struct                              .((...(((((((...(((((((..(((((((((((..((((....))))......)))))))))))..)))))))..)))))))...))	#MM
seq_6362580_x1                          ..............................gauuuggaaguuaacgag..........................................	0
seq_6130117_x3                          ..........................................................gaucgggcugugaucaggaaga..........	0


>miR_294
total read count                        3
miR_294 read count                      3
remaining read count                    0
exp                                     ffffffffffMMMMMMMMMMMMMMMMMMMMMfffffffffffffffffffffffffffffffffffffffffffffffffffffff
pri_seq                                 gaaaacucaaaacauguagccauugacuuccauaguuagaaauacaaauacuauggaagucacugguugaaaguuucuaacauucu
pri_struct                              (((......((((...((((((.(((((((((((((.............))))))))))))).))))))...))))......))).	#MM
seq_6245782_x1                          ..........aacauguagccauugacu..........................................................	0
seq_6194305_x2                          ..........aacauguagccauugacuucc.......................................................	0


>miR_295
total read count                        3
miR_295 read count                      3
remaining read count                    0
exp                                     ffffffffffffffffffffffffffffffffffffffffffffffMMMMMMMMMMMMMMMMMMMMffffffffff
pri_seq                                 guaugauuuugaaucgccgacaggucuagauauuuagcaugccaaauaucugaugggugucggugacuaaauggug
pri_struct                              .(((.((((....(((((((((.(((.((((((((.(....).)))))))))))...)))))))))..)))).)))	#MM
seq_6306112_x1                          ..............................................uaucugaugggugucggug...........	0
seq_6329174_x1                          ..............................................uaucugaugggugucggugac.........	0
seq_6222569_x1                          ................................................ucugaugggugucggugac.........	0


>miR_296
total read count                        3
miR_296 read count                      3
remaining read count                    0
exp                                     ffffffffffffffffffffffffffffffffffffffffffffffMMMMMMMMMMMMMMMMMMMMffffffffff
pri_seq                                 acugaaaagcuguaacuauugacuuccauuguauuuguuuuuccuacuguggaagugaaugguuacagcuuucagc
pri_struct                              .((((((.((((((((((((.((((((((.(((...........))).)))))))).)))))))))))))))))).	#MM
seq_6227509_x1                          ..............................................cuguggaagugaaugguua...........	0
seq_6230936_x1                          ..............................................cuguggaagugaaugguuacag........	0
seq_6213378_x1                          ...............................................uguggaagugaaugguuacag........	0


>miR_297
total read count                        3
miR_297 read count                      3
remaining read count                    0
exp                                     ffffffffffMMMMMMMMMMMMMMMMMMMMMffffffffffffffffffffffffffffffffffffffffffffffffff
pri_seq                                 uuucuauaaagugccuaggaacuguauagaaugccuaaaaugauugcuauuuuauacauugccuaggcguucuauagaaug
pri_struct                              .(((((((.((((((((((...((((((((((((...........)).))))))))))...)))))))))).)))))))..	#MM
seq_6133879_x3                          ..........gugccuaggaacuguauag....................................................	0


>miR_298
total read count                        3
miR_298 read count                      3
remaining read count                    0
exp                                     ffffffffffMMMMMMMMMMMMMMMMMMMMMMfffffffffffffffffffffffffffffffffffffffffffff
pri_seq                                 auaucuauaucggucuguauaucgguuuguguguauauauauacacacagaccgauauacagaguuuuauauauaua
pri_struct                              ((((.((((..(.(((((((((((((((((((((((....))))))))))))))))))))))).)..)))).)))).	#MM
seq_6162643_x2                          ..........cggucuguauaucgguuugug..............................................	0
seq_6434775_x1                          ...........ggucuguauaucgguuugug..............................................	0


>miR_299
total read count                        6
miR_299 read count                      3
remaining read count                    3
exp                                     ffffffffffMMMMMMMMMMMMMMMMMMMMMMfffffffffffffffffffffffffffffffffffffffffffffffff
pri_seq                                 auguguguacgugcacuuuaauuaccagccggucgugucuguggccuggucuggugacgagggugcaaacaguaauuggga
pri_struct                              .......(((.((((((((..((((((((((((((......))))).)).)))))))..))))))))....))).......	#MM
seq_6333184_x1                          ..........gugcacuuuaauuaccag.....................................................	0
seq_6364525_x1                          ..........gugcacuuuaauuaccagcc...................................................	0
seq_6395983_x1                          ..........gugcacuuuaauuaccagccg..................................................	0
seq_6367686_x1                          .....................uuaccagccggucgugucu.........................................	0
seq_6179691_x2                          ......................uaccagccggucgugucu.........................................	0


>miR_3
total read count                        1619
miR_3 read count                        1618
remaining read count                    1
exp                                     fffffffffffffffffffffffffffffffffffffffffffffffffffffMMMMMMMMMMMMMMMMMMMMMffffffffff
pri_seq                                 guucaccuuuccagucuucuguuucuugagucguucguucaucacgugacagaaugacucaaacccgaggacuuaagaguugaa
pri_struct                              .((((.((((..(((((((.(....(((((((((((..((((...))))..)))))))))))..).)))))))..)))).))))	#MM
seq_6309809_x1                          ............................................cgugacagaaugacucaaac....................	0
seq_5911402_x18                         ....................................................aaugacucaaacccgagg..............	0
seq_5969876_x12                         ....................................................aaugacucaaacccgagga.............	0
seq_6015051_x8                          ....................................................aaugacucaaacccgaggac............	0
seq_5862415_x25                         ....................................................aaugacucaaacccgaggacu...........	0
seq_5919753_x17                         ....................................................aaugacucaaacccgaggacuu..........	0
seq_5366806_x292                        .....................................................augacucaaacccgagga.............	0
seq_5516874_x151                        .....................................................augacucaaacccgaggac............	0
seq_5386069_x268                        .....................................................augacucaaacccgaggacu...........	0
seq_5146155_x680                        .....................................................augacucaaacccgaggacuu..........	0
seq_5535167_x140                        .....................................................augacucaaacccgaggacuua.........	0
seq_6186755_x2                          .....................................................augacucaaacccgaggacuuaa........	0
seq_6181885_x2                          ......................................................ugacucaaacccgaggac............	0
seq_6297945_x1                          ......................................................ugacucaaacccgaggacu...........	0
seq_6177501_x2                          ......................................................ugacucaaacccgaggacuu..........	0


>miR_30
total read count                        71
miR_30 read count                       58
remaining read count                    13
exp                                     ffffffffffMMMMMMMMMMMMMMMMMMMMMMffffffffffffffffffffffffffffffffffffffffffffffffffff
pri_seq                                 aaugguggaaaccgguaaccauugacuuccauauuauuggacuuuccugccauggauguagaugguuaccaguuuccuacauuu
pri_struct                              ((((..((((((.((((((((((.((.(((((......((.....))....))))).)).)))))))))).))))))..)))).	#MM
seq_6454554_x1                          .......gaaaccgguaaccauuga...........................................................	0
seq_6249728_x1                          .......gaaaccgguaaccauugacu.........................................................	0
seq_6298072_x1                          ........aaaccgguaaccauugacu.........................................................	0
seq_6161595_x2                          .........aaccgguaaccauugacu.........................................................	0
seq_6212874_x1                          .........aaccgguaaccauugacuucca.....................................................	0
seq_6382035_x1                          .........aaccgguaaccauugacuuccau....................................................	0
seq_6148333_x2                          ..........accgguaaccauugacuu........................................................	0
seq_6000668_x9                          ..........accgguaaccauugacuuc.......................................................	0
seq_6162947_x2                          ..........accgguaaccauugacuucc......................................................	0
seq_5920365_x17                         ..........accgguaaccauugacuucca.....................................................	0
seq_5916863_x17                         ..........accgguaaccauugacuuccau....................................................	0
seq_6460857_x1                          ...........ccgguaaccauugacuucca.....................................................	0
seq_6178273_x2                          ...........ccgguaaccauugacuuccau....................................................	0
seq_6131797_x3                          ...........ccgguaaccauugacuuccaua...................................................	0
seq_6473604_x1                          ...................................................auggauguagaugguuac...............	0
seq_6448628_x1                          ...................................................auggauguagaugguuacc..............	0
seq_6445977_x1                          ...................................................auggauguagaugguuaccagu...........	0
seq_6370582_x1                          ....................................................uggauguagaugguuacc..............	0
seq_6144445_x2                          ....................................................uggauguagaugguuacca.............	0
seq_6342184_x1                          ....................................................uggauguagaugguuaccag............	0
seq_6207612_x1                          ....................................................uggauguagaugguuaccagu...........	0
seq_6138271_x3                          ....................................................uggauguagaugguuaccaguu..........	0


>miR_300
total read count                        3
miR_300 read count                      3
remaining read count                    0
exp                                     ffffffffffffffffffffffffffffffffffffffffffffffffMMMMMMMMMMMMMMMMMMMMMMMffffffffff
pri_seq                                 guuacugguuuccagcauucuucuaaauaucuuauuuuauauacaaaagaagauauuaagaaagcugguaaccauugacgu
pri_struct                              ((((.(((((.(((((.(((((...((((((((.((((......)))).))))))))))))).))))).))))).))))..	#MM
seq_6303703_x1                          ...............................................agaagauauuaagaaagcugg.............	0
seq_6334413_x1                          ................................................gaagauauuaagaaagcu...............	0
seq_6353707_x1                          ................................................gaagauauuaagaaagcuggu............	0


>miR_301
total read count                        3
miR_301 read count                      3
remaining read count                    0
exp                                     fffffffffffffffffffffffffffffffffffffffffffffMMMMMMMMMMMMMMMMMMMMMffffffffff
pri_seq                                 gaccuguucacacauacacaccuuuccagaaaauugccgauaauuuuccggaaaggucuguauaugugaaaggggc
pri_struct                              ..(((.((((((.(((((.((((((((.((((((((....)))))))).)))))))).))))).)))))).)))..	#MM
seq_6159017_x2                          .............................................uuccggaaaggucuguauau...........	0
seq_6319823_x1                          .............................................uuccggaaaggucuguauaug..........	0


>miR_302
total read count                        6
miR_302 read count                      3
remaining read count                    3
exp                                     ffffffffffffffffffffffffffffffffffffffffffffffffffffffffffMMMMMMMMMMMMMMMMMMMMMffffffffff
pri_seq                                 gauuuauuagaaaauaauggucacccgagguguaacagccacuccgcuucgcaucagcaccucggguguacauuaucaucuauuaauua
pri_struct                              ...(((.((((..((((((..((((((((((((....((...........))....))))))))))))..))))))..)))).)))...	#MM
seq_6398256_x1                          ..........aaaauaauggucacccgagg...........................................................	0
seq_6182525_x2                          ...........aaauaauggucacccgaggu..........................................................	0
seq_6178475_x2                          ..........................................................accucggguguacauuau.............	0
seq_6423920_x1                          ..........................................................accucggguguacauuauca...........	0


>miR_303
total read count                        6
miR_303 read count                      3
remaining read count                    3
exp                                     ffffffffffMMMMMMMMMMMMMMMMMMMMMffffffffffffffffffffffffffffffffffffffffffffffffffffffffff
pri_seq                                 gauuuauuagaaaauaauggucacccgagguguaacagccacuccgcuucgcaucagcaccucggguguacauuaucaucuauuaauua
pri_struct                              ...(((.((((..((((((..((((((((((((....((...........))....))))))))))))..))))))..)))).)))...	#MM
seq_6398256_x1                          ..........aaaauaauggucacccgagg...........................................................	0
seq_6182525_x2                          ...........aaauaauggucacccgaggu..........................................................	0
seq_6178475_x2                          ..........................................................accucggguguacauuau.............	0
seq_6423920_x1                          ..........................................................accucggguguacauuauca...........	0


>miR_304
total read count                        5
miR_304 read count                      3
remaining read count                    2
exp                                     ffffffffffMMMMMMMMMMMMMMMMMMMffffffffffffffffffffffffffffffffffffffffffffffffffffff
pri_seq                                 gaauguuggaaaccugcaaccauugacuuccaaaguauuuguuuuaccuacugaagucaaugguuacagcuuucuaagaaucu
pri_struct                              ((.(.(((((((.(((.(((((((((((((....(((.......))).....))))))))))))).))).))))))).).)).	#MM
seq_6358308_x1                          ..........aaccugcaaccauugacu.......................................................	0
seq_6408173_x1                          ..........aaccugcaaccauugacuu......................................................	0
seq_6258106_x1                          ..........aaccugcaaccauugacuucca...................................................	0
seq_6378627_x1                          ...................................................ugaagucaaugguuacagcu............	0
seq_6240870_x1                          ...................................................ugaagucaaugguuacagcuuu..........	0


>miR_305
total read count                        4
miR_305 read count                      3
remaining read count                    1
exp                                     ffffffffffffffffffffffffffffffffffffffffffffMMMMMMMMMMMMMMMMMMMMMffffffffff
pri_seq                                 acugagugguucgguuugguacacuuuuauggccauuuccacugucaaaaggcguaucgaaccaaaccauaccau
pri_struct                              .....((((((.((((((((((.(((((.((((..........))))))))).)))))))))).)))))).....	#MM
seq_6453992_x1                          ..........ucgguuugguacacuuuuaugg...........................................	0
seq_6134899_x3                          ............................................ucaaaaggcguaucgaac.............	0


>miR_306
total read count                        4
miR_306 read count                      4
remaining read count                    0
exp                                     ffffffffffMMMMMMMMMMMMMMMMMMMMMMffffffffffffffffffffffffffffffffffffffffffffffffffffffffffff
pri_seq                                 ugaagaaagcugaauccuguaaccauugacuuacacaccaguuguuuuuccuaccauguaggucaauagcuaaugguguuuagcugucauaa
pri_struct                              ....((.((((((((((..((.(.(((((((((((....((.........))....))))))))))).).))..)).)))))))).))....	#MM
seq_6202251_x2                          ..........ugaauccuguaaccauugacuu............................................................	0
seq_6451392_x1                          ...........gaauccuguaaccauugacuu............................................................	0
seq_6265697_x1                          ...............ccuguaaccauugacuuac..........................................................	0


>miR_307
total read count                        4
miR_307 read count                      3
remaining read count                    1
exp                                     ffffffffffffffffffffffffffffffffffffffffffffffMMMMMMMMMMMMMMMMMMMMMffffffffff
pri_seq                                 auuaacuuuauucaggaacagugugaauguaaaguaucacuucguuuacauucugcacacuccuggaucuuguuagc
pri_struct                              .(((((...((((((((...((((((((((((((........).))))))))).))))..))))))))...))))).	#MM
seq_6260346_x1                          ..........uucaggaacagugugaauguaa.............................................	0
seq_6189187_x2                          ..............................................uacauucugcacacuccuggau.........	0
seq_6247459_x1                          ...............................................acauucugcacacuccugg...........	0


>miR_308
total read count                        3
miR_308 read count                      3
remaining read count                    0
exp                                     ffffffffffffffffffffffffffffffffffffffffffMMMMMMMMMMMMMMMMMMMMffffffffff
pri_seq                                 ucgcgugguuccuggcucaccgcuguucgccuuucagcuguugauacgaauaagucggucaggaauuugcag
pri_struct                              ..(((.(((((((((((.((...((((((....((((...))))..)))))).)).))))))))))))))..	#MM
seq_6172257_x2                          ..........................................gauacgaauaagucggucag..........	0
seq_6409356_x1                          ...........................................auacgaauaagucggucag..........	0


>miR_309
total read count                        3
miR_309 read count                      3
remaining read count                    0
exp                                     fffffffffffffffffffffffffffffffffffffffffffffffMMMMMMMMMMMMMMMMMMMMMffffffffff
pri_seq                                 gcugaaaaccuguaaccauuauaaccuccauaauauuuuuuguuccaauuguggaagucagugguuaaaggcuuguag
pri_struct                              .(((.((.(((.((((((((...((.((((((((.............)))))))).)).)))))))).))).)).)))	#MM
seq_6412901_x1                          ...............................................auuguggaagucagugguuaa..........	0
seq_6235937_x1                          ...............................................auuguggaagucagugguuaaa.........	0
seq_6427068_x1                          ................................................uuguggaagucagugguuaaa.........	0


>miR_31
total read count                        56
miR_31 read count                       56
remaining read count                    0
exp                                     ffffffffffffffffffffffffffffffffffffffffffffffffMMMMMMMMMMMMMMMMMMMMMffffffffff
pri_seq                                 accuuucgagucuucugguuguugagucguucguucaucacgcgacagaauaacucaaaccggaggacucgagaguuga
pri_struct                              ..((((((((((((((((((..(((((..((((((........))).)))..)))))))))))))))))))))))....	#MM
seq_6253854_x1                          ................................................aauaacucaaaccggagga............	0
seq_6286982_x1                          ................................................aauaacucaaaccggaggac...........	0
seq_5973387_x11                         ................................................aauaacucaaaccggaggacu..........	0
seq_6031288_x7                          .................................................auaacucaaaccggagga............	0
seq_6109009_x3                          .................................................auaacucaaaccggaggac...........	0
seq_5993731_x10                         .................................................auaacucaaaccggaggacu..........	0
seq_6193609_x2                          .................................................auaacucaaaccggaggacuc.........	0
seq_6243665_x1                          .................................................auaacucaaaccggaggacucg........	0
seq_6133315_x3                          .................................................auaacucaaaccggaggacucga.......	0
seq_6450343_x1                          ..................................................uaacucaaaccggaggacu..........	0
seq_5929312_x16                         ..................................................uaacucaaaccggaggacucga.......	0


>miR_310
total read count                        3
miR_310 read count                      3
remaining read count                    0
exp                                     ffffffffffffffffffffffffffffffffffffffffffffffffffffffffMMMMMMMMMMMMMMMMMMMMMffffffffff
pri_seq                                 aagaaugcugaaaaccuguauccauugacuucuauagcauuuuuuuuccuacuaugaaggucaaugguuaccgguuuuuagcauucu
pri_struct                              .(((((((((((((((.(((.((((((((((.(((((..............))))).)))))))))).))).)))))))))))))))	#MM
seq_6279220_x1                          .......................................................gaaggucaaugguuaccgg.............	0
seq_6285522_x1                          .......................................................gaaggucaaugguuaccgguuu..........	0
seq_6312712_x1                          ........................................................aaggucaaugguuaccgguuu..........	0


>miR_311
total read count                        3
miR_311 read count                      3
remaining read count                    0
exp                                     ffffffffffMMMMMMMMMMMMMMMMMMMMffffffffffffffffffffffffffffffffffffffffffffffffff
pri_seq                                 uggaaaccuguaaccauugauuuccacaguaguuguuuuuuauucuauggaagucaaugauuacagguuuagccuaauau
pri_struct                              .((.(((((((((.((((((((((((.((.(((........))))).)))))))))))).)))))))))...))......	#MM
seq_6221716_x1                          ..........uaaccauugauuuccacagu..................................................	0
seq_6202303_x2                          ...........aaccauugauuuccacagu..................................................	0


>miR_312
total read count                        5
miR_312 read count                      0
remaining read count                    5
exp                                     ffffffffffMMMMMMMMMMMMMMMMMMfffffffffffffffffffffffffffffffffffffffffffff
pri_seq                                 gauacgauuugguuugguacgcuuuuauggccguuuccacugucaaaagacguaccgaaccaaacguaccgua
pri_struct                              (.((((.((((((((((((((((((..((((.((....)).)))))))).)))))))))))))))))).)...	#MM
seq_6112201_x3                          .......uuugguuugguacgcuuuuau.............................................	0
seq_6271040_x1                          ..........................................ucaaaagacguaccgaaccaa..........	0
seq_6415627_x1                          ...........................................caaaagacguaccgaaccaa..........	0


>miR_313
total read count                        5
miR_313 read count                      1
remaining read count                    4
exp                                     ffffffffffMMMMMMMMMMMMMMMMMMMffffffffffffffffffffffffffffffffffffffffffffffffffffff
pri_seq                                 uuuacauuucgagucuucugguucuugaguuuuucguucauccugugacagaauuacucaaacccgaagacucgagaaguaaa
pri_struct                              .((((.((((((((((((.((((..(((((..(((..((((...))))..)))..))))))))).)))))))))))).)))).	#MM
seq_6384334_x1                          .......uucgagucuucugguucuuga.......................................................	0
seq_6245869_x1                          ..........gagucuucugguucuugag......................................................	0
seq_6128785_x3                          ....................................................auuacucaaacccgaagacuc..........	0


>miR_314
total read count                        5
miR_314 read count                      2
remaining read count                    3
exp                                     ffffffffffffffffffffffffffffffffffffffffffffffffffffffffMMMMMMMMMMMMMMMMMMMMMMffffffffff
pri_seq                                 ggaucaaguuauugacaucacguguggaauuauaacacucaaacacaaagucucuaauuguagacgugaugucaguauuuccauuuac
pri_struct                              (((......((((((((((((((.((.(((((....(((.........)))...))))).)).))))))))))))))..)))......	#MM
seq_6110536_x3                          ..........auugacaucacguguggaauua........................................................	0
seq_6144377_x2                          ........................................................auuguagacgugaugucaguau..........	0


>miR_315
total read count                        37
miR_315 read count                      2
remaining read count                    35
exp                                     ffffffffffMMMMMMMMMMMMMMMMMMMMMMMfffffffffffffffffffffffffffffffffffffffffffffff
pri_seq                                 uacaguacaguuugguuugguaugcuuuuauggcaaaaggcguacaagucaaaaggcguaccgaacugaaccacacagua
pri_struct                              ....((...(((..(((((((((((((((.((((.............)))))))))))))))))))..)))...))....	#MM
seq_6306037_x1                          ..........uuugguuugguaugcuuuuau.................................................	0
seq_6435670_x1                          ..........uuugguuugguaugcuuuuaugg...............................................	0
seq_6040549_x7                          ................................................ucaaaaggcguaccgaac..............	0
seq_6029566_x7                          ................................................ucaaaaggcguaccgaacu.............	0
seq_6168577_x2                          ................................................ucaaaaggcguaccgaacug............	0
seq_6012363_x8                          ................................................ucaaaaggcguaccgaacuga...........	0
seq_6007616_x9                          ................................................ucaaaaggcguaccgaacugaa..........	0
seq_6409584_x1                          .................................................caaaaggcguaccgaacu.............	0
seq_6242175_x1                          ..................................................aaaaggcguaccgaacuga...........	0


>miR_316
total read count                        7
miR_316 read count                      2
remaining read count                    5
exp                                     ffffffffffMMMMMMMMMMMMMMMMMMMMMfffffffffffffffffffffffffffffffffffffffffffffffff
pri_seq                                 ccuccagcacagaugcagcugugggcuuuggugcauuugcgugcgcuucugagucugcgauugcauuuuugggaacugaa
pri_struct                              ..(((((...((((((((.((..(((((.(((((((....)))))))...)))))..)).))))))))))))).......	#MM
seq_6202333_x2                          ..........agaugcagcugugggcuuugg.................................................	0
seq_6323805_x1                          ...............................................ucugagucugcgauugcauuuu...........	0
seq_6330763_x1                          ................................................cugagucugcgauugcauuuuu..........	0
seq_6126730_x3                          .................................................ugagucugcgauugcauuuuu..........	0


>miR_317
total read count                        2
miR_317 read count                      2
remaining read count                    0
exp                                     ffffffffffMMMMMMMMMMMMMMMMMMMMMffffffffffffffffffffffffffffffffffffffffff
pri_seq                                 aaucuggagaccuguaaccauuagcuuccauuguaggaaaaacaauggaagucagugguuacaagcucuuagc
pri_struct                              .....((((.(.((((((((((..((((((((((.......))))))))))..)))))))))).)))))....	#MM
seq_6245988_x1                          .........accuguaaccauuagcuuc.............................................	0
seq_6349889_x1                          ..........ccuguaaccauuagcuuc.............................................	0


>miR_318
total read count                        2
miR_318 read count                      2
remaining read count                    0
exp                                     ffffffffffMMMMMMMMMMMMMMMMMMMMMMMfffffffffffffffffffffffffffffffffffffffffffffffffff
pri_seq                                 uccacaucauauguaggaagaugcaacaguguugaguguucuugugugccgcuguacgucuuuuccugcagauugcgguguguc
pri_struct                              ..((((((...((((((((((.((.((((((....(..(......)..)))))))..)).))))))))))......))))))..	#MM
seq_6317649_x1                          ..........auguaggaagaugcaacagugu....................................................	0
seq_6293001_x1                          ...........uguaggaagaugcaacaguguu...................................................	0


>miR_319
total read count                        4
miR_319 read count                      2
remaining read count                    2
exp                                     ffffffffffffffffffffffffffffffffffffffffffffffMMMMMMMMMMMMMMMMMMMMMMMMffffffffff
pri_seq                                 gucagacuucauaccgguugagcuuuucuugcugguagguuggggcaggauggggcucuguaccgguaugaugucugccc
pri_struct                              ..(((((.((((((((((.((((((((((((((..........))))))).)))))))...)))))))))).)))))...	#MM
seq_6313672_x1                          ..........auaccgguugagcuuuucuug.................................................	0
seq_6295860_x1                          ...........uaccgguugagcuuuucuug.................................................	0
seq_6153097_x2                          ..............................................aggauggggcucuguaccgguaug..........	0


>miR_32
total read count                        54
miR_32 read count                       53
remaining read count                    1
exp                                     fffffffffffffffffffffffffffffffffffffffffffffffffffffffffffffffMMMMMMMMMMMMMMMMMMMMMMffffffffff
pri_seq                                 aagcuguuugaccuagacuaaagcugaggcaguuacaggugugggcaguuaugcagcagcuuaaugcucauguaugaaacugcauacaaacaacu
pri_struct                              .((.((((((...(((.(....))))..((((((.((.(..((((((.(((.((....)).)))))))))..).)).))))))...)))))).))	#MM
seq_6250630_x1                          ..........................aggcaguuacaggugugggca................................................	0
seq_5976896_x11                         ...............................................................augcucauguaugaaacu..............	0
seq_6010699_x8                          ...............................................................augcucauguaugaaacugca...........	0
seq_5822647_x32                         ...............................................................augcucauguaugaaacugcau..........	0
seq_6455717_x1                          ...............................................................augcucauguaugaaacugcauac........	0
seq_6464727_x1                          ...............................................................augcucauguaugaaacugcauaca.......	0


>miR_320
total read count                        4
miR_320 read count                      2
remaining read count                    2
exp                                     ffffffffffMMMMMMMMMMMMMMMMMMMMffffffffffffffffffffffffffffffffffffffffffffffffff
pri_seq                                 gucagacuucauaccgguugagcuuuucuugcugguagguuggggcaggauggggcucuguaccgguaugaugucugccc
pri_struct                              ..(((((.((((((((((.((((((((((((((..........))))))).)))))))...)))))))))).)))))...	#MM
seq_6313672_x1                          ..........auaccgguugagcuuuucuug.................................................	0
seq_6295860_x1                          ...........uaccgguugagcuuuucuug.................................................	0
seq_6153097_x2                          ..............................................aggauggggcucuguaccgguaug..........	0


>miR_321
total read count                        2
miR_321 read count                      2
remaining read count                    0
exp                                     ffffffffffMMMMMMMMMMMMMMMMMMMMMMMfffffffffffffffffffffffffffffffffffffffffff
pri_seq                                 cauuuugaauaauguuggaaaccgguaguuauuuauggaagucaguagguacugguuuucagcauucuucagaaua
pri_struct                              .((((((((.(((((((((((((((((.(((((.((....)).))))).))))))))))))))))).)))))))).	#MM
seq_6153207_x2                          ..........aauguuggaaaccgguaguuau............................................	0


>miR_322
total read count                        2
miR_322 read count                      2
remaining read count                    0
exp                                     ffffffffffMMMMMMMMMMMMMMMMMMMMMfffffffffffffffffffffffffffffffffffffffffffffffffffffffffffff
pri_seq                                 aaaugaggucauuuucaauucugugugaacuguaaugucuucauucacaucuaucaggaauaguucacacaggaaugaaaauuaccccauaa
pri_struct                              ..(((.(((.(((((((.(((((((((((((((....((((.((........)).))))))))))))))))))).))))))).))).)))..	#MM
seq_6372964_x1                          ..........auuuucaauucugugugaa...............................................................	0
seq_6221261_x1                          ..........auuuucaauucugugugaac..............................................................	0


>miR_323
total read count                        8
miR_323 read count                      2
remaining read count                    6
exp                                     ffffffffffMMMMMMMMMMMMMMMMMMMMMfffffffffffffffffffffffffffffffffffffffffffffffff
pri_seq                                 uggacacccguaaccauugacuuucauaguaggaaaaaacacauacaauggaugucagaaguuacagguuuucacccuuu
pri_struct                              ((((.(((.(((((..(((((.(((((.(((.(......)...))).))))).)))))..))))).))).))))......	#MM
seq_6150839_x2                          ..........uaaccauugacuuucaua....................................................	0
seq_6125131_x3                          ................................................uggaugucagaaguuacagg............	0
seq_6139159_x3                          ................................................uggaugucagaaguuacaggu...........	0


>miR_324
total read count                        2
miR_324 read count                      2
remaining read count                    0
exp                                     ffffffffffMMMMMMMMMMMMMMMMMMMMffffffffffffffffffffffffffffffffffffffffffffffffffff
pri_seq                                 cacccugucauacuguuugccuguuuggucacucacaacaaauuauaucuuggagccaauagcuagacuguauaauagggcc
pri_struct                              ..((((((.((((.(((((.(((((.(((..(...................)..)))))))).))))).)))).))))))..	#MM
seq_6295350_x1                          ..........uacuguuugccuguuugg......................................................	0
seq_6451673_x1                          ..........uacuguuugccuguuugguca...................................................	0


>miR_325
total read count                        2
miR_325 read count                      2
remaining read count                    0
exp                                     ffffffffffMMMMMMMMMMMMMMMMMMMMMffffffffffffffffffffffffffffffffffffffffffffffff
pri_seq                                 gggcuccuuaagaugcacugagaucuaaugaagaccgaucauuucacuucauaagaccucaguguaucaucaggagcaa
pri_struct                              ..((((((...(((((((((((.(((.((((((...((.....)).)))))).))).)))))))))))...))))))..	#MM
seq_6463142_x1                          ..........agaugcacugagaucuaaug.................................................	0
seq_6386166_x1                          ..........agaugcacugagaucuaauga................................................	0


>miR_326
total read count                        3
miR_326 read count                      2
remaining read count                    1
exp                                     ffffffffffMMMMMMMMMMMMMMMMMMMMMMffffffffffffffffffffffffffffffffffffffffff
pri_seq                                 gcucacuuucaaggaaggcugaguaaaggagagaacaguuuuccuucucucaguuuuucccuuugcuuuugaga
pri_struct                              .((((....((((((((((((((..((((((((.....))))))))..)))))))))))...)))....)))).	#MM
seq_6336839_x1                          ..........aaggaaggcugaguaaagga............................................	0
seq_6426290_x1                          ..........aaggaaggcugaguaaaggaga..........................................	0
seq_6247615_x1                          .........................aaggagagaacaguuuuc...............................	0


>miR_327
total read count                        3
miR_327 read count                      2
remaining read count                    1
exp                                     ffffffffffMMMMMMMMMMMMMMMMMMMMMMffffffffffffffffffffffffffffffffffffffffff
pri_seq                                 uaaguuguuuagcggaagcccuauauugaccauauagucauaaaugaucaauauguggcuuccucuaaugugga
pri_struct                              ........((((.(((((((.((((((((.(((.((....)).))).)))))))).))))))).))))......	#MM
seq_6466434_x1                          ..........agcggaagcccuauauugaccau.........................................	0
seq_6265204_x1                          ...........gcggaagcccuauauugaccau.........................................	0
seq_6434497_x1                          ..............................................aucaauauguggcuuccuc.........	0


>miR_328
total read count                        2
miR_328 read count                      2
remaining read count                    0
exp                                     ffffffffffffffffffffffffffffffffffffffffffffffffffMMMMMMMMMMMMMMMMMMMMMMffffffffff
pri_seq                                 cugucaaggauguuugaccucauccuuuuucacccagggaaaucugugggcuggaaaagaauaaggcaauauuccucgaaca
pri_struct                              ...((.((((...(((.(((.((.((((((((((((.((....)).)))).)))))))).)).))))))...)))).))...	#MM
seq_6179741_x2                          ..................................................cuggaaaagaauaaggcaauau..........	0


>miR_329
total read count                        2
miR_329 read count                      2
remaining read count                    0
exp                                     ffffffffffMMMMMMMMMMMMMMMMMMMMfffffffffffffffffffffffffffffffffffffffffffffffff
pri_seq                                 agcccugagcuccaucuauuuggucuguucugagcgacucuccagcccaggccagauggaggagcucaucacuggagca
pri_struct                              .((((((((((((.(((((((((((((..(((((.....)).)))..))))))))))))))))))))).....)).)).	#MM
seq_6329104_x1                          ..........uccaucuauuuggucuguuc.................................................	0
seq_6284162_x1                          ..........uccaucuauuuggucuguucu................................................	0


>miR_33
total read count                        52
miR_33 read count                       52
remaining read count                    0
exp                                     ffffffffffMMMMMMMMMMMMMMMMMMMMMffffffffffffffffffffffffffffffffffffffffffffff
pri_seq                                 cgcugugcacggauagaaucagcagagcggggagcgcucucucuccccgcuccgcugauucucucaauguacagcgg
pri_struct                              (((((((((..((.(((((((((.((((((((((........)))))))))).))))))))).))..))))))))).	#MM
seq_6130066_x3                          ........acggauagaaucagcaga...................................................	0
seq_6180367_x2                          ........acggauagaaucagcagag..................................................	0
seq_6115519_x3                          ........acggauagaaucagcagagcgg...............................................	0
seq_5939471_x15                         ..........ggauagaaucagcagagc.................................................	0
seq_6006176_x9                          ..........ggauagaaucagcagagcg................................................	0
seq_5993721_x10                         ..........ggauagaaucagcagagcgg...............................................	0
seq_6056048_x6                          ..........ggauagaaucagcagagcggg..............................................	0
seq_6128215_x3                          ..........ggauagaaucagcagagcgggg.............................................	0
seq_6234734_x1                          ..........ggauagaaucagcagagcgggga............................................	0


>miR_330
total read count                        2
miR_330 read count                      2
remaining read count                    0
exp                                     ffffffffffffffffffffffffffffffffffffffffffMMMMMMMMMMMMMMMMMMMMMMffffffffff
pri_seq                                 aggacuuguguccucggaaguuuagacuugccaaguucagacuuggaagaacgaacucccgagaacgcaaggac
pri_struct                              .(..(((((((.(((((.(((((...(((.((((((....)))))))))...))))).))))).)))))))..)	#MM
seq_6192827_x2                          ..........................................uuggaagaacgaacucccgag...........	0


>miR_331
total read count                        6
miR_331 read count                      2
remaining read count                    4
exp                                     ffffffffffffffffffffffffffffffffffffffffMMMMMMMMMMMMMMMMMMMMMffffffffff
pri_seq                                 agaaauuuguaaccauugacuuccauaguaggaaaauugaacacuguggaagucaaugguuagggguuucc
pri_struct                              .(((((((.((((((((((((((((((((.(..........))))))))))))))))))))).))))))).	#MM
seq_6163045_x2                          .......uguaaccauugacuucca..............................................	0
seq_6444247_x1                          .......uguaaccauugacuuccau.............................................	0
seq_6218776_x1                          .........uaaccauugacuuccauagu..........................................	0
seq_6144785_x2                          ........................................acacuguggaagucaaugguu..........	0


>miR_332
total read count                        3
miR_332 read count                      2
remaining read count                    1
exp                                     fffffffffffffffffffffffffffffffffffffffffffffffffffffffMMMMMMMMMMMMMMMMMMMMMMffffffffff
pri_seq                                 gggagaggaaaagaggaugagugaucggcaugcuuucucuuucucuccucccgaaaacacugucacucuuccucuauuucuguccca
pri_struct                              ((((.(((((.((((((.((((((.(((..((.((((...............)))).))))))))))).)))))).))))).)))).	#MM
seq_6377365_x1                          ..........aagaggaugagugaucggcaug.......................................................	0
seq_6249199_x1                          .....................................................aaaacacugucacucuuccuc.............	0
seq_6393462_x1                          .....................................................aaaacacugucacucuuccucu............	0


>miR_333
total read count                        2
miR_333 read count                      2
remaining read count                    0
exp                                     ffffffffffMMMMMMMMMMMMMMMMMMMMMMfffffffffffffffffffffffffffffffffffffffffffff
pri_seq                                 aacaagaacgcagaugccuguaacuacgccauaacuauaggaauuauggcguucuuagcaagcgucuuguuucuggc
pri_struct                              ..((..((((.((((((.(((((..(((((((((.........)))))))))..)).))).))))))))))..))..	#MM
seq_6228143_x1                          ..........cagaugccuguaacuacgc................................................	0
seq_6405416_x1                          ..........cagaugccuguaacuacgccaua............................................	0


>miR_334
total read count                        2
miR_334 read count                      2
remaining read count                    0
exp                                     ffffffffffMMMMMMMMMMMMMMMMMMMMMMfffffffffffffffffffffffffffffffffffffffffffffffff
pri_seq                                 augugugugugacaggcagcuuagaguuuuauagugacacuugcuguaaaacacagaacuugccugaagcacagccugcag
pri_struct                              .(((((((((..(((((((.((...(((((((((..(...)..)))))))))....)).)))))))..)))))...)))).	#MM
seq_6153285_x2                          ..........gacaggcagcuuagaguuuua..................................................	0


>miR_335
total read count                        2
miR_335 read count                      2
remaining read count                    0
exp                                     fffffffffffffffffffffffffffffffffffffffffffffffffffffffffffffffffffMMMMMMMMMMMMMMMMMMMMMMMffffffffff
pri_seq                                 guaacaucuuagcaaucuagcaccccauucacacggggcuucagcaucaacgcuggaagagggcgugucugaaguuggggcugacgcuauuguuauaaca
pri_struct                              ((((((...((((..((.(((.(((..((((.(((.(.(((((((......)))))....)).).))).))))...)))))))).)))).))))))....	#MM
seq_6187419_x2                          ...................................................................ucugaaguuggggcugacgc.............	0


>miR_336
total read count                        2
miR_336 read count                      2
remaining read count                    0
exp                                     ffffffffffffffffffffffffffffffffffffffffffffMMMMMMMMMMMMMMMMMMMMMMffffffffff
pri_seq                                 gaagaaagcugaaaacuauugacauccauagaaggaaaaacaaauacuguggaggucaaugguuaaagguuuccag
pri_struct                              ...((((.((...((((((((((.(((((((...............))))))).))))))))))..)).))))...	#MM
seq_6298379_x1                          ............................................uacuguggaggucaaugguu............	0
seq_6307618_x1                          ...............................................uguggaggucaaugguua...........	0


>miR_337
total read count                        2
miR_337 read count                      2
remaining read count                    0
exp                                     fffffffffffffffffffffffffffffffffffffffffffffMMMMMMMMMMMMMMMMMMMMMMffffffffff
pri_seq                                 aguacauacgcuccagcgcgcaccguguuacuuugcuauaacagagcggacggagcacgcugggagaaaaaugaaca
pri_struct                              .((.(((...((((((((.((.((((.(..(((((......)))))..))))).)).)))).))))....))).)).	#MM
seq_6188175_x2                          .............................................gcggacggagcacgcugggaga..........	0


>miR_338
total read count                        3
miR_338 read count                      2
remaining read count                    1
exp                                     ffffffffffMMMMMMMMMMMMMMMMMMMMMMfffffffffffffffffffffffffffffffffffffffff
pri_seq                                 accagaucccucugcuuaacgaaccauagacgccagugguuucucggguucguuaagcaaugagaaauuguaa
pri_struct                              ....(((..((((((((((((((((..(((.(((...))).)))..)))))))))))))..)))..)))....	#MM
seq_6281550_x1                          ..........ucugcuuaacgaaccauagacg.........................................	0
seq_6447036_x1                          ...........cugcuuaacgaaccauagacg.........................................	0
seq_6209230_x1                          .........................................ucucggguucguuaagcaaug...........	0


>miR_339
total read count                        2
miR_339 read count                      2
remaining read count                    0
exp                                     ffffffffffffffffffffffffffffffffffffffffffffffffMMMMMMMMMMMMMMMMMMMMffffffffff
pri_seq                                 aacaugacuagacguugauauuugguagacuuuagguuguguugcaaagugaccaaaaucaaacgucugauagauguc
pri_struct                              .((((.(.(((((((((((.((((((..((((...((......)).)))).))))))))).)))))))).)..)))).	#MM
seq_6450004_x1                          ................................................gugaccaaaaucaaacguc...........	0
seq_6447432_x1                          ................................................gugaccaaaaucaaacgucu..........	0


>miR_34
total read count                        52
miR_34 read count                       50
remaining read count                    2
exp                                     ffffffffffMMMMMMMMMMMMMMMMMMMMMffffffffffffffffffffffffffffffffffffffffffffffff
pri_seq                                 auaucacauuuguagcacugugauacuggcuguauaucgauacaguauauagccauaucgcacugcuaugaguguuaua
pri_struct                              .(((.(((((..(((((.(((((((.(((((((((((.......)))))))))))))))))).)))))..))))).)))	#MM
seq_6333530_x1                          ........uuuguagcacugugauacug...................................................	0
seq_6248640_x1                          ..........uguagcacugugauacug...................................................	0
seq_6020211_x8                          ..........uguagcacugugauacugg..................................................	0
seq_6384952_x1                          ..........uguagcacugugauacuggc.................................................	0
seq_5788976_x39                         ..........uguagcacugugauacuggcu................................................	0
seq_6339329_x1                          ..................................................agccauaucgcacugcuaugag.......	0
seq_6454970_x1                          ...................................................gccauaucgcacugcuau..........	0


>miR_340
total read count                        3
miR_340 read count                      2
remaining read count                    1
exp                                     fffffffffffffffffffffffffffffffffffffffffffffffffffffffffffMMMMMMMMMMMMMMMMMMMMffffffffff
pri_seq                                 uaagauauuuugaaaaccuguaaacauugacuuucauaguauuuguuuuccguauuauggaaguccaugguuacagguuuucauucuuc
pri_struct                              .((((.....(((((((((((((.(((.((((((((((((((.........)))))))))))))).))).))))))))))))).)))).	#MM
seq_6205899_x1                          ............aaaaccuguaaacauugacuu........................................................	0
seq_6171283_x2                          ...........................................................gaaguccaugguuacagguuu.........	0


>miR_341
total read count                        49
miR_341 read count                      2
remaining read count                    47
exp                                     ffffffffffMMMMMMMMMMMMMMMMMMMMMMffffffffffffffffffffffffffffffffffffffffffff
pri_seq                                 caaccuccugugccuacugagcugauaacaguugauguauuuagcacuggcucaguucagcaggaaccggaguuaa
pri_struct                              ....((((.((.(((.(((((((((...(((((((.....)))..))))..))))))))).))).)).))))....	#MM
seq_6323965_x1                          .........gugccuacugagcugauaacag.............................................	0
seq_6211642_x1                          ..........ugccuacugagcugauaaca..............................................	0
seq_6072996_x5                          ...............................................uggcucaguucagcagga...........	0
seq_5846324_x28                         ...............................................uggcucaguucagcaggaa..........	0
seq_5973090_x11                         ...............................................uggcucaguucagcaggaac.........	0
seq_6202771_x2                          ................................................ggcucaguucagcaggaa..........	0
seq_6298254_x1                          ................................................ggcucaguucagcaggaac.........	0


>miR_342
total read count                        4
miR_342 read count                      2
remaining read count                    2
exp                                     ffffffffffMMMMMMMMMMMMMMMMMMMMMMffffffffffffffffffffffffffffffffffffffffffffffffffffffffff
pri_seq                                 aagaccauggaggaaggcugcuccuguaauuugagcuuuaagcaaauaauaggagcagaguuuuuccagauacauuuccagcgggaucau
pri_struct                              .......((((((((..((((((((((.(((((.........))))).))))))))))..))))))))........(((....)))....	#MM
seq_6350348_x1                          ..........aggaaggcugcuccugua..............................................................	0
seq_6439230_x1                          ..........aggaaggcugcuccuguaauuu..........................................................	0
seq_6212804_x1                          .............................................auaauaggagcagaguuuuuc........................	0
seq_6231651_x1                          ..............................................uaauaggagcagaguuuuuc........................	0


>miR_343
total read count                        2
miR_343 read count                      2
remaining read count                    0
exp                                     ffffffffffMMMMMMMMMMMMMMMMMMMMffffffffffffffffffffffffffffffffffffffffffffff
pri_seq                                 cuugggcguuuacggcaggccggaccaccucugugauacugugaugacgggucgggccugcuguaaaugcccaagu
pri_struct                              (((((((((((((((((((((.((((.(.((..............)).))))).))))))))))))))))))))).	#MM
seq_6245429_x1                          .........uuacggcaggccggaccaccu..............................................	0
seq_6218670_x1                          ..........uacggcaggccggaccaccu..............................................	0


>miR_344
total read count                        3
miR_344 read count                      2
remaining read count                    1
exp                                     ffffffffffMMMMMMMMMMMMMMMMMMMMMfffffffffffffffffffffffffffffffffffffffffffff
pri_seq                                 uugcaaaccuuuaaccauugacuuacauaguauuuauuuuuccugcuauaaaagugaaugguuacagguuuucaac
pri_struct                              (((.((((((.((((((((.((((..((((((...........))))))..)))).)))))))).)))))).))).	#MM
seq_6327292_x1                          ....aaaccuuuaaccauugacuu....................................................	0
seq_6203656_x1                          ..........uuaaccauugacuuacauag..............................................	0
seq_6307659_x1                          ..........uuaaccauugacuuacauagu.............................................	0


>miR_345
total read count                        9
miR_345 read count                      2
remaining read count                    7
exp                                     ffffffffffMMMMMMMMMMMMMMMMMMMMMMffffffffffffffffffffffffffffffffffffffffffffffffff
pri_seq                                 gcucaaaaccucuuaaccaucgacugccauaguaggaaaaacagaugcugcggaagucagugguuacagguuuugagcauug
pri_struct                              (((((((((((..(((((((.((((.((.(((((...........))))).)).)))).))))))).)))))))))))....	#MM
seq_6411671_x1                          ..........ucuuaaccaucgacugccauag..................................................	0
seq_6250608_x1                          ............uuaaccaucgacugccaua...................................................	0
seq_6116839_x3                          ....................................................gaagucagugguuacagguu..........	0
seq_6147075_x2                          ....................................................gaagucagugguuacagguuu.........	0
seq_6193069_x2                          ....................................................gaagucagugguuacagguuuu........	0


>miR_346
total read count                        2
miR_346 read count                      2
remaining read count                    0
exp                                     fffffffffffffffffffffffffffffffffffffffffffffffffffffMMMMMMMMMMMMMMMMMMMMMMffffffffff
pri_seq                                 gaaagcuggaaccugguagccauugacuuccauaguauuuuuuuuuuacuacuaaggauguuauuggcugcaaguaaccagcuuu
pri_struct                              .((((((((...((.(((((((.((((.(((.(((((............))))).))).)))).))))))).))...))))))))	#MM
seq_6469141_x1                          .....................................................aaggauguuauuggcugcaagu..........	0
seq_6287651_x1                          .....................................................aaggauguuauuggcugcaagua.........	0


>miR_347
total read count                        5
miR_347 read count                      2
remaining read count                    3
exp                                     fffffffffffffffffffffffffffffffffffffffffffffffffffMMMMMMMMMMMMMMMMMMMMMMffffffffff
pri_seq                                 gaauguuggaaaccugcaaccauugacuuccaaaguauuuguuuuaccuacugaagucaaugguuacagcuuucuaagaaucu
pri_struct                              ((.(.(((((((.(((.(((((((((((((....(((.......))).....))))))))))))).))).))))))).).)).	#MM
seq_6358308_x1                          ..........aaccugcaaccauugacu.......................................................	0
seq_6408173_x1                          ..........aaccugcaaccauugacuu......................................................	0
seq_6258106_x1                          ..........aaccugcaaccauugacuucca...................................................	0
seq_6378627_x1                          ...................................................ugaagucaaugguuacagcu............	0
seq_6240870_x1                          ...................................................ugaagucaaugguuacagcuuu..........	0


>miR_348
total read count                        3
miR_348 read count                      2
remaining read count                    1
exp                                     ffffffffffMMMMMMMMMMMMMMMMMMMMMMffffffffffffffffffffffffffffffffffffffffffffffffffff
pri_seq                                 aagugguacgguucgguuugguacgcuuucauggccguuuacacugucaaaaagcgcaccgaaccaaaccgucuguaccacuuu
pri_struct                              (((((((((((((.((((((((.((((((..((((.((....)).)))).)))))).)))))))).))))))....))))))).	#MM
seq_6454091_x1                          ......uacgguucgguuugguac............................................................	0
seq_6399380_x1                          ..........guucgguuugguacgcuuu.......................................................	0
seq_6209705_x1                          ..........guucgguuugguacgcuuucau....................................................	0


>miR_349
total read count                        2
miR_349 read count                      2
remaining read count                    0
exp                                     fffffffffffffffffffffffffffffffffffffffffffffffffffffMMMMMMMMMMMMMMMMMMMMMMffffffffff
pri_seq                                 aaauguuggaaaccuguaaccauagacuuccaaaguauuuguuuuuccuucuauggaaguuaaugguugcagguuucagcuuucu
pri_struct                              ....((((.((((((((((((((.((((((((.((...............)).)))))))).)))))))))))))))))).....	#MM
seq_6223674_x1                          .....................................................uggaaguuaaugguugca..............	0
seq_6242126_x1                          .....................................................uggaaguuaaugguugcaggu...........	0


>miR_35
total read count                        49
miR_35 read count                       49
remaining read count                    0
exp                                     ffffffffffMMMMMMMMMMMMMMMMMMMMffffffffffffffffffffffffffffffffffffffffffffff
pri_seq                                 aagcuuaucagcauucgugguucagugguagaauccucgccugccacaugguagaccuagagucgauucuuggcua
pri_struct                              .((((.(((.(.((((..(((((((((((((.........))))))).))...))))..))))))))....)))).	#MM
seq_6195239_x2                          ..........gcauucgugguucagugg................................................	0
seq_6002099_x9                          ..........gcauucgugguucaguggu...............................................	0
seq_5819494_x33                         ..........gcauucgugguucaguggua..............................................	0
seq_6156729_x2                          ..........gcauucgugguucagugguaga............................................	0
seq_6197493_x2                          ............auucgugguucaguggua..............................................	0
seq_6406926_x1                          ................gugguucagugguagaauc.........................................	0


>miR_350
total read count                        2
miR_350 read count                      2
remaining read count                    0
exp                                     fffffffffffffffffffffffffffffffffffffffffffffffMMMMMMMMMMMMMMMMMMMMMffffffffff
pri_seq                                 augcuguaaaccugucaccauugacuucuguaguacguuuuuccugcuguggaagucgaugguuaccgguuuccaaca
pri_struct                              .((.((.(((((.((.((((((((((((..(((((.(.....).)))))..)))))))))))).)).))))).)).))	#MM
seq_6209986_x1                          ..............................................cuguggaagucgaugguu..............	0
seq_6237226_x1                          ...............................................uguggaagucgaugguuaccg..........	0


>miR_351
total read count                        2
miR_351 read count                      2
remaining read count                    0
exp                                     ffffffffffMMMMMMMMMMMMMMMMMMMMMMffffffffffffffffffffffffffffffffffffffffffffff
pri_seq                                 uauuguguggucuggaccagcagucuuugucuuuaaacacucucugaggcgcagaccucucguccacuccucacugga
pri_struct                              ....(((.((..(((((.((..((((.((((((............)))))).))))..)).)))))..)).)))....	#MM
seq_6162755_x2                          ..........ucuggaccagcagucuuugucu..............................................	0


>miR_352
total read count                        2
miR_352 read count                      2
remaining read count                    0
exp                                     fffffffffffffffffffffffffffffffffffffffffffffffMMMMMMMMMMMMMMMMMMMMMMffffffffff
pri_seq                                 aacguguauauuguguguaauuugcaguguguauuuguaacgaggcaacaaacacauguaaacugcuuaauauaaaagu
pri_struct                              .((...(((((((...(((.((((((.(((((..((((......))))...))))))))))).))).)))))))...))	#MM
seq_6443978_x1                          ..............................................aacaaacacauguaaacugcuu...........	0
seq_6351486_x1                          ...............................................acaaacacauguaaacugcuu...........	0


>miR_353
total read count                        2
miR_353 read count                      2
remaining read count                    0
exp                                     ffffffffffMMMMMMMMMMMMMMMMMMMMMMMffffffffffffffffffffffffffffffffffffffffffffffff
pri_seq                                 augaucugaauaauguugggugaaaacaggcauugaauauaagugaaauuggcugucuuuuccagcauucuucaguacauc
pri_struct                              (((..(((((.(((((((((.(((.((((.((.................)).)))).)))))))))))).)))))..))).	#MM
seq_6195961_x2                          ..........uaauguugggugaaaacaggcau................................................	0


>miR_354
total read count                        2
miR_354 read count                      2
remaining read count                    0
exp                                     ffffffffffMMMMMMMMMMMMMMMMMMMMMffffffffffffffffffffffffffffffffffffffffffffff
pri_seq                                 agagggcgugucugaaguuggggcugacgcuaaugucauagcagugucaaccaaugaaauuagucaccagucggcua
pri_struct                              ((..((((((.((((.(((((...(((((((...........))))))).)))))....)))).)))..)))..)).	#MM
seq_6187419_x2                          ..........ucugaaguuggggcugacgc...............................................	0


>miR_355
total read count                        6
miR_355 read count                      2
remaining read count                    4
exp                                     ffffffffffffffffffffffffffffffffffffffffffffffffffffMMMMMMMMMMMMMMMMMMMMMMMffffffffff
pri_seq                                 aagauagaaaccuguaacuauugacuuccauugcauuuguuuuuucuacaauugaagucaaugguuacagcuuuucugcauucuu
pri_struct                              ((((((((((.(((((((((((((((((.((((...............)))).)))))))))))))))))..))))))...))))	#MM
seq_6456884_x1                          ........aaccuguaacuauugacuu..........................................................	0
seq_6346402_x1                          .........accuguaacuauugacuuccau......................................................	0
seq_6155211_x2                          ..........ccuguaacuauugacuuccauu.....................................................	0
seq_6378627_x1                          ....................................................ugaagucaaugguuacagcu.............	0
seq_6240870_x1                          ....................................................ugaagucaaugguuacagcuuu...........	0


>miR_356
total read count                        2
miR_356 read count                      2
remaining read count                    0
exp                                     ffffffffffMMMMMMMMMMMMMMMMMMMMMMfffffffffffffffffffffffffffffffffffffffffffffffff
pri_seq                                 aauguuguaaacugguaaccauuagacacccauaguauuuuucucccuaugggugucaauaguuaccguuuuccaacauuc
pri_struct                              (((((((.(((.(((((((.(((.(((((((((((...........)))))))))))))).))))))).))).))))))).	#MM
seq_6459523_x1                          ..........acugguaaccauuagacaccca.................................................	0
seq_6293009_x1                          ...........cugguaaccauuagacacccaua...............................................	0


>miR_357
total read count                        3
miR_357 read count                      2
remaining read count                    1
exp                                     ffffffffffMMMMMMMMMMMMMMMMMMMMMffffffffffffffffffffffffffffffffffffffffffffffffffffffffffffff
pri_seq                                 guccguacgguuugguuugguaugcuuuuauggccguuuccacugucaaaaggcguacagaaccaaaccguaccguaccacuuuuucgggacc
pri_struct                              ((((((((((((((((((.((((((((((.((((.((....)).)))))))))))))).))))))))))))))...............)))).	#MM
seq_6306037_x1                          ..........uuugguuugguaugcuuuuau..............................................................	0
seq_6435670_x1                          ..........uuugguuugguaugcuuuuaugg............................................................	0
seq_6461985_x1                          .............................................ucaaaaggcguacagaacc.............................	0


>miR_358
total read count                        2
miR_358 read count                      2
remaining read count                    0
exp                                     fffffffffffffffffffffffffffffffffffffffffffffMMMMMMMMMMMMMMMMMMMMMffffffffff
pri_seq                                 uaaaaugcguaaaaucuguaaccacugaacuccaauucuacuguggaaguccaugguuacagguuuuacgcauuuu
pri_struct                              .(((((((((((((((((((((((..((..((((.........))))..))..)))))))))))))))))))))))	#MM
seq_6171283_x2                          .............................................gaaguccaugguuacagguuu..........	0


>miR_359
total read count                        2
miR_359 read count                      2
remaining read count                    0
exp                                     ffffffffffffffffffffffffffffffffffffffffffffffMMMMMMMMMMMMMMMMMMMMMMffffffffff
pri_seq                                 agcccuuuucacacauacaguccuuuccggaaaauuaccgacaguuuuccagaaagggcuguauguguaaacaggauc
pri_struct                              ...(((.((.(((((((((((((((((.((((((((......)))))))).))))))))))))))))).)).)))...	#MM
seq_6414158_x1                          ..............................................uuccagaaagggcuguaug.............	0
seq_6287662_x1                          ..............................................uuccagaaagggcuguaugug...........	0


>miR_36
total read count                        47
miR_36 read count                       46
remaining read count                    1
exp                                     ffffffffffMMMMMMMMMMMMMMMMMMMMMMfffffffffffffffffffffffffffffffffffffffffffffff
pri_seq                                 aucugccaauagggugagcagaaugaucuuguuuuuccuuuugacauaagauuauuuagcuucccccauugggagauua
pri_struct                              ((((.(((((.(((..(((.((((((((((((.((.......)).)))))))))))).)))..))).))))).))))..	#MM
seq_6367737_x1                          .........uagggugagcagaaugaucuu.................................................	0
seq_6161917_x2                          ..........agggugagcagaaugaucu..................................................	0
seq_6021891_x8                          ..........agggugagcagaaugaucuu.................................................	0
seq_5978678_x11                         ..........agggugagcagaaugaucuug................................................	0
seq_5867557_x24                         ..........agggugagcagaaugaucuugu...............................................	0
seq_6203396_x1                          ................................................agauuauuuagcuucccccau..........	0


>miR_360
total read count                        5
miR_360 read count                      2
remaining read count                    3
exp                                     ffffffffffffffffffffffffffffffffffffffffffMMMMMMMMMMMMMMMMMMMMMffffffffff
pri_seq                                 gauacgauuugguuugguacgcuuuuauggccguuuccacugucaaaagacguaccgaaccaaacguaccgua
pri_struct                              (.((((.((((((((((((((((((..((((.((....)).)))))))).)))))))))))))))))).)...	#MM
seq_6112201_x3                          .......uuugguuugguacgcuuuuau.............................................	0
seq_6271040_x1                          ..........................................ucaaaagacguaccgaaccaa..........	0
seq_6415627_x1                          ...........................................caaaagacguaccgaaccaa..........	0


>miR_361
total read count                        2
miR_361 read count                      2
remaining read count                    0
exp                                     fffffffffffffffffffffffffffffffffffffffffffffffMMMMMMMMMMMMMMMMMMMMMMffffffffff
pri_seq                                 uagccccuuucacacauacagaucuuuccggaaaauuaccagcaauuuuccggagaggucugcaugugugaacaggccc
pri_struct                              ..(((...(((((((((.(((((((((((((((((((......))))))))))))))))))).)))))))))..)))..	#MM
seq_6173227_x2                          ...............................................uuccggagaggucugcaugugu..........	0


>miR_362
total read count                        6
miR_362 read count                      1
remaining read count                    5
exp                                     fffffffffffffffffffffffffffffffffffffffffffffffffMMMMMMMMMMMMMMMMMMffffffffff
pri_seq                                 acagcuuuggcuggaaguuagugagaauuauuucugcaauuuguaaauaauucuuauuaacuuccgacugaaucugu
pri_struct                              ((((.((..(.(((((((((((((((((((((((........).)))))))))))))))))))))).)..)).))))	#MM
seq_6456992_x1                          .........gcuggaaguuagugagaauu................................................	0
seq_6429263_x1                          ..........cuggaaguuagugagaauu................................................	0
seq_6447661_x1                          ..........cuggaaguuagugagaauuau..............................................	0
seq_6155053_x2                          ..........cuggaaguuagugagaauuauu.............................................	0
seq_6286311_x1                          .................................................auucuuauuaacuuccga..........	0


>miR_363
total read count                        20
miR_363 read count                      1
remaining read count                    19
exp                                     ffffffffffffffffffffffffffffffffffffffffffffffffMMMMMMMMMMMMMMMMMMMMMMffffffffff
pri_seq                                 agaauguuguagacuaguagccauugagaucuuuuuuuucuauuauggauguuaguggcuacugguuucaagcauauuuc
pri_struct                              ...(((((..(((((((((((((((((.((((..............)))).)))))))))))))))))..))))).....	#MM
seq_6156869_x2                          ..........agacuaguagccauugagau..................................................	0
seq_6297841_x1                          ..........agacuaguagccauugagauc.................................................	0
seq_5930112_x16                         ..........agacuaguagccauugagaucu................................................	0
seq_6255831_x1                          ................................................auguuaguggcuacugguuuca..........	0


>miR_364
total read count                        9
miR_364 read count                      1
remaining read count                    8
exp                                     ffffffffffMMMMMMMMMMMMMMMMMMMffffffffffffffffffffffffffffffffffffffffffffffffffffffffffffffff
pri_seq                                 cacugcagagccauuugggcagagcugagcuccagugaggggcucaugcucccccuggcuggagcgcagcucugcucaaauggcucugcagcg
pri_struct                              ..(((((((((((((((((((((((((.((((((((.(((((.........))))).)))))))).)))))))))))))))))))))))))..	#MM
seq_6468616_x1                          ..........ccauuugggcagagcugag................................................................	0
seq_6129466_x3                          ..............................................................agcgcagcucugcucaaaugg..........	0
seq_6134620_x3                          ..............................................................agcgcagcucugcucaaauggc.........	0
seq_6446002_x1                          ..............................................................agcgcagcucugcucaaauggcu........	0
seq_6285377_x1                          ................................................................cgcagcucugcucaaauggcu........	0


>miR_365
total read count                        10
miR_365 read count                      1
remaining read count                    9
exp                                     ffffffffffffffffffffffffffffffffffffffffffffffffffffffMMMMMMMMMMMMMMMMMMMMMMffffffffff
pri_seq                                 aaguauccucagcuguauccuauuuagacuuuaccgugcugcaggagagugugaagucuagaugcgauacagaugaggauacucac
pri_struct                              .((((((((((.(((((((.(((((((((((((((...((.....)).).)))))))))))))).))))))).))))))))))...	#MM
seq_6124780_x3                          ..........agcuguauccuauuuaga..........................................................	0
seq_6191075_x2                          ..........agcuguauccuauuuagac.........................................................	0
seq_6461486_x1                          ..........agcuguauccuauuuagacu........................................................	0
seq_6112867_x3                          ..........agcuguauccuauuuagacuu.......................................................	0
seq_6382967_x1                          ......................................................agucuagaugcgauacagauga..........	0


>miR_366
total read count                        18
miR_366 read count                      1
remaining read count                    17
exp                                     ffffffffffMMMMMMMMMMMMMMMMMMMMMMMfffffffffffffffffffffffffffffffffffffffffffffffff
pri_seq                                 gugucgcggaccucuaaucugccgcccuacgcgcugauuuaacugaggacacgugggugcugauggaggugucgcugaugcu
pri_struct                              ((((((((((((((((.((.((.((((.(((.(((...........)).).))))))))).))))))))).)))).))))).	#MM
seq_6375317_x1                          ..........ccucuaaucugccgcccuacgcg.................................................	0
seq_6221765_x1                          ...................................................cgugggugcugauggagg.............	0
seq_6471072_x1                          ...................................................cgugggugcugauggaggu............	0
seq_6074486_x5                          ...................................................cgugggugcugauggaggug...........	0
seq_5989281_x10                         ...................................................cgugggugcugauggaggugu..........	0


>miR_367
total read count                        5
miR_367 read count                      1
remaining read count                    4
exp                                     fffffffffffffffffffffffffffffffffffffffffffffMMMMMMMMMMMMMMMMMMMMffffffffff
pri_seq                                 ucagagaugcucgagcgccggagaacagaugagaaacgggcauuccucuguuuuccggcguucaagauucugcuu
pri_struct                              .(((((...((.(((((((((((((((((.(.(((.......))))))))))))))))))))).)).)))))...	#MM
seq_6349016_x1                          ..........ucgagcgccggagaacag...............................................	0
seq_6186381_x2                          ..........ucgagcgccggagaacagaug............................................	0
seq_6222761_x1                          ..........ucgagcgccggagaacagauga...........................................	0
seq_6408058_x1                          .............................................cucuguuuuccggcguucaa..........	0


>miR_368
total read count                        7
miR_368 read count                      1
remaining read count                    6
exp                                     ffffffffffMMMMMMMMMMMMMMMMMMMMMfffffffffffffffffffffffffffffffffffffffffffff
pri_seq                                 gccgguggcuguguucacugcgguccgguguugcagcugcugaagcccgagcugaggagaacacaccgaccggcac
pri_struct                              ((((((((.(((((((.((.(((..(((.(((.(((...))).))))))..))).)).))))))))).))))))..	#MM
seq_6218731_x1                          ..........guguucacugcgguccggugu.............................................	0
seq_6168315_x2                          ............................................gcccgagcugaggagaacac............	0
seq_6397520_x1                          ............................................gcccgagcugaggagaacaca...........	0
seq_6200757_x2                          ............................................gcccgagcugaggagaacacac..........	0
seq_6465766_x1                          .............................................cccgagcugaggagaacacac..........	0


>miR_369
total read count                        5
miR_369 read count                      1
remaining read count                    4
exp                                     ffffffffffffffffffffffffffffffffffffffffffffffffffMMMMMMMMMMMMMMMMMMMffffffffff
pri_seq                                 agugcuacgguucgguucgguacgcuuuuauggccguuuccacugucaauaagcguacugaaccaaaccguaccacuuu
pri_struct                              ((((.(((((((.((((((((((((((...((((.((....)).))))..)))))))))))))).))))))).))))..	#MM
seq_6223245_x1                          .........guucgguucgguacgcuuuuau................................................	0
seq_6127795_x3                          ..........uucgguucgguacgcuuuuau................................................	0
seq_6236895_x1                          ..................................................aagcguacugaaccaaacc..........	0


>miR_37
total read count                        46
miR_37 read count                       45
remaining read count                    1
exp                                     ffffffffffffffffffffffffffffffffffffffffffffMMMMMMMMMMMMMMMMMMMMMffffffffff
pri_seq                                 ugaacgcuauucgguuugguacacuuuuauggccguuuccacugucauaaggcguaccgaaccgaacuguacugu
pri_struct                              .....((..(((((((((((((.((((.(((((.((....)).))))))))).)))))))))))))..)).....	#MM
seq_6453992_x1                          ..........ucgguuugguacacuuuuaugg...........................................	0
seq_6228502_x1                          ..........................................ugucauaaggcguaccgaaccg...........	0
seq_6137077_x3                          ..........................................ugucauaaggcguaccgaaccga..........	0
seq_6349093_x1                          ............................................ucauaaggcguaccgaacc............	0
seq_6155661_x2                          ............................................ucauaaggcguaccgaaccg...........	0
seq_5850213_x27                         ............................................ucauaaggcguaccgaaccga..........	0
seq_5993201_x10                         ............................................ucauaaggcguaccgaaccgaa.........	0
seq_6362791_x1                          ..............................................auaaggcguaccgaaccga..........	0


>miR_370
total read count                        18
miR_370 read count                      1
remaining read count                    17
exp                                     ffffffffffMMMMMMMMMMMMMMMMMMMMMfffffffffffffffffffffffffffffffffffffffffffffffff
pri_seq                                 agugguacggugcgguucgguaugcuuuuauggccguuuccacuaucaaaaggcauacuaaaccgaaccguaccauacca
pri_struct                              .((((((((((.(((((..((((((((((.(((..((....))..)))))))))))))..))))).))))))))))....	#MM
seq_6427677_x1                          ..........ugcgguucgguaugcuuuuau.................................................	0
seq_6457467_x1                          ................................................aaaggcauacuaaaccga..............	0
seq_6288814_x1                          ................................................aaaggcauacuaaaccgaa.............	0
seq_6182423_x2                          ................................................aaaggcauacuaaaccgaac............	0
seq_6218781_x1                          ................................................aaaggcauacuaaaccgaacc...........	0
seq_6002864_x9                          ................................................aaaggcauacuaaaccgaaccg..........	0
seq_6411913_x1                          ................................................aaaggcauacuaaaccgaaccgu.........	0
seq_6223879_x1                          ..................................................aggcauacuaaaccgaaccg..........	0
seq_6267089_x1                          ..................................................aggcauacuaaaccgaaccgu.........	0


>miR_371
total read count                        6
miR_371 read count                      1
remaining read count                    5
exp                                     ffffffffffMMMMMMMMMMMMMMMMMMffffffffffffffffffffffffffffffffffffffffffffffffffff
pri_seq                                 cuguggcugccaucgcaucuuccaagugguaacuuuauuuggaaaguguuaccacuuggaugaugcgauggcagccacag
pri_struct                              (((((((((((((((((((.(((((((((((((..............))))))))))))).)))))))))))))))))))	#MM
seq_6427080_x1                          ..........caucgcaucuuccaagug....................................................	0
seq_6446714_x1                          ..................................................accacuuggaugaugcgau...........	0
seq_6104861_x4                          ..................................................accacuuggaugaugcgaug..........	0


>miR_372
total read count                        1
miR_372 read count                      1
remaining read count                    0
exp                                     fffffffffffffffffffffffffffffffffffffffffffffffffffffffffMMMMMMMMMMMMMMMMMMMMMMMffffffffff
pri_seq                                 ugcagggcuucggccccccagggauugaguuugacaccccugaucuacacagugauguccaaacucgguccuggaggguaaguauccugc
pri_struct                              .((((((..(..((((.(((((.(((((((((((((.(.(((.......))).).))).))))))))))))))).))))..)..))))))	#MM
seq_6292925_x1                          ........................................................guccaaacucgguccugg................	0


>miR_373
total read count                        2
miR_373 read count                      1
remaining read count                    1
exp                                     fffffffffffffffffffffffffffffffffffffffffffffffffffffffMMMMMMMMMMMMMMMMMMMMMMffffffffff
pri_seq                                 gcaauaauccuuccaaauuucagauuuguggcagucuguucuuagaaaacaaacgagcugcuaaagucugaauuugcgaggauguug
pri_struct                              .(((((.(((((.((((((.(((((((.((((((..((((...........))))..))))))))))))))))))).))))))))))	#MM
seq_6338819_x1                          ..............aaauuucagauuuguggca......................................................	0
seq_6287496_x1                          .......................................................agcugcuaaagucugaauuugc..........	0


>miR_374
total read count                        1
miR_374 read count                      1
remaining read count                    0
exp                                     ffffffffffMMMMMMMMMMMMMMMMMMMMMMffffffffffffffffffffffffffffffffffffffffffffff
pri_seq                                 aaugcugauuucugguaccaauugacuuacauauuuuuuuccuacuaugggagucaauaugugccagcaaccaacuuu
pri_struct                              .....((.((.(((((((..(((((((..((((............))))..)))))))..))))))).)).)).....	#MM
seq_6371032_x1                          ..........ucugguaccaauugacuuaca...............................................	0


>miR_375
total read count                        1
miR_375 read count                      1
remaining read count                    0
exp                                     ffffffffffMMMMMMMMMMMMMMMMMMMMMMffffffffffffffffffffffffffffffffffffffffffffffffffff
pri_seq                                 aauguugaaaaccgguaaccauagacuuccauaguguguuuuuuuccuauuauagaggucaguaguuaccaguuuucagcauuc
pri_struct                              ((((((((((((.((((((.((.((((((.((((((.(.......).)))))).)))))).)).)))))).)))))))))))).	#MM
seq_6335116_x1                          .........aaccgguaaccauagacu.........................................................	0


>miR_376
total read count                        1
miR_376 read count                      1
remaining read count                    0
exp                                     ffffffffffMMMMMMMMMMMMMMMMMMMMMMfffffffffffffffffffffffffffffffffffffffffff
pri_seq                                 auaagucuguaucggcacuggugggaggcguucaaugugccuuagugucccaccagugaugacauacagccauau
pri_struct                              ....(.((((((((.(((((((((((.((...............)).))))))))))).)))..))))).)....	#MM
seq_6345324_x1                          ..........aucggcacuggugggagg...............................................	0


>miR_377
total read count                        1
miR_377 read count                      1
remaining read count                    0
exp                                     fffffffffffffffffffffffffffffffffffffffffffffffMMMMMMMMMMMMMMMMMMMMMMffffffffff
pri_seq                                 ggcugacugcugacucugcaugugugugcguguuuauuuuagcccacacugcaaccauaugcaggaucugcuguuauaa
pri_struct                              ...((((.((.((..(((((((((..(((((((............)))).)))..)))))))))..)).)).))))...	#MM
seq_6438193_x1                          ..................................................gcaaccauaugcaggaucu..........	0


>miR_378
total read count                        1
miR_378 read count                      1
remaining read count                    0
exp                                     ffffffffffMMMMMMMMMMMMMMMMMMMMMMMffffffffffffffffffffffffffffffffffffffffffffffff
pri_seq                                 cuauacuguuuacacgacugcugcuuuuaaaguucauuuaaucaguucuaaacagcuucagucguguuagcaaucagugga
pri_struct                              ((((..((((.(((((((((..(((((((...................)))).)))..))))))))).))))....)))).	#MM
seq_6352384_x1                          ..........uacacgacugcugcuuuua....................................................	0


>miR_379
total read count                        1
miR_379 read count                      1
remaining read count                    0
exp                                     ffffffffffffffffffffffffffffffffffffffffffffffMMMMMMMMMMMMMMMMMMMMMMffffffffff
pri_seq                                 gguuucagugcugguuuugcuggucuaagugcugcuccugaccagcauugagacgagcaagaccaacauugaaaccag
pri_struct                              ((((((((((.((((((((((.((((.(((((((........))))))).)))).)))))))))).))))))))))..	#MM
seq_6266076_x1                          ..............................................auugagacgagcaagaccaaca..........	0


>miR_38
total read count                        46
miR_38 read count                       41
remaining read count                    5
exp                                     fffffffffffffffffffffffffffffffffffffffffffffffMMMMMMMMMMMMMMMMMMMMMMMffffffffff
pri_seq                                 augucucgaguccucggguuugagucauucugucacgugaugaacgaacgacucaagaaccagaagacgugaaaggugaa
pri_struct                              .....(((.(((.((.((((((((((.(((..(((.....)))..))).))))))..)))).)).))).)))........	#MM
seq_6266915_x1                          ..........uccucggguuugagucauuc..................................................	0
seq_6199463_x2                          ...........ccucggguuugagucauu...................................................	0
seq_6198589_x2                          ...........ccucggguuugagucauuc..................................................	0
seq_6022427_x8                          ...............................................acgacucaagaaccagaa...............	0
seq_6164343_x2                          ...............................................acgacucaagaaccagaag..............	0
seq_6091081_x4                          ...............................................acgacucaagaaccagaaga.............	0
seq_6055838_x6                          ...............................................acgacucaagaaccagaagac............	0
seq_6044132_x6                          ...............................................acgacucaagaaccagaagacg...........	0
seq_5958206_x13                         ...............................................acgacucaagaaccagaagacgu..........	0
seq_6202671_x2                          ................................................cgacucaagaaccagaagac............	0


>miR_380
total read count                        3
miR_380 read count                      1
remaining read count                    2
exp                                     ffffffffffMMMMMMMMMMMMMMMMMMMMMMfffffffffffffffffffffffffffffffffffffffff
pri_seq                                 guacgguacgauuugguucgguacgcuuauugacaguggaaacggccuaaaagcguaccaaaccguaccacuc
pri_struct                              ....(((((.....((((.(((((((((.......((....)).......))))))))).)))))))))....	#MM
seq_6449204_x1                          ..........auuugguucgguacgcuuauu..........................................	0
seq_6378707_x1                          ...............................................uaaaagcguaccaaaccg........	0
seq_6239068_x1                          .................................................aaagcguaccaaaccgua......	0


>miR_381
total read count                        1
miR_381 read count                      1
remaining read count                    0
exp                                     ffffffffffMMMMMMMMMMMMMMMMMMMMMMffffffffffffffffffffffffffffffffffffffffffffffffff
pri_seq                                 gaauguuggaaacuagcagcuguugacauccauauuuuuuuuccuacuguggaagucaauagcugcugcuuuccaacauucu
pri_struct                              ((((((((((((.((((((((((((((.((((((.............)))))).)))))))))))))).)))))))))))).	#MM
seq_6224331_x1                          ..........aacuagcagcuguugacaucca..................................................	0


>miR_382
total read count                        1
miR_382 read count                      1
remaining read count                    0
exp                                     ffffffffffMMMMMMMMMMMMMMMMMMMMMMMffffffffffffffffffffffffffffffffffffffffffffffffffffffffffff
pri_seq                                 ggcccaaucagagaggagaaugucugcagccccgccuccauguucagaugucuccgccuccuccauucacacugacacacagcaacacggccu
pri_struct                              ((((......(((.(((((.((((((.(((...........))))))))))))))..)))...........(((.....)))......)))).	#MM
seq_6268876_x1                          ..........gagaggagaaugucugcagcccc............................................................	0


>miR_383
total read count                        1
miR_383 read count                      1
remaining read count                    0
exp                                     ffffffffffMMMMMMMMMMMMMMMMMMMMMMMfffffffffffffffffffffffffffffffffffffffffffffffffff
pri_seq                                 gaugugagccagagguagcagcagaugacagcuguauuuacccaucaugcccgcagcucaccuuugcaccuuuggcuuguguuc
pri_struct                              ((((..((((((((((.((((.((.(((..(((((.................)))))))).))))))))))))))))..)))).	#MM
seq_6437597_x1                          ..........agagguagcagcagaugaca......................................................	0


>miR_384
total read count                        3
miR_384 read count                      1
remaining read count                    2
exp                                     fffffffffffffffffffffffffffffffffffffffffffffMMMMMMMMMMMMMMMMMMMffffffffff
pri_seq                                 uaaguuguuuagcggaagcccuauauugaccauauagucauaaaugaucaauauguggcuuccucuaaugugga
pri_struct                              ........((((.(((((((.((((((((.(((.((....)).))).)))))))).))))))).))))......	#MM
seq_6466434_x1                          ..........agcggaagcccuauauugaccau.........................................	0
seq_6265204_x1                          ...........gcggaagcccuauauugaccau.........................................	0
seq_6434497_x1                          ..............................................aucaauauguggcuuccuc.........	0


>miR_385
total read count                        1
miR_385 read count                      1
remaining read count                    0
exp                                     fffffffffffffffffffffffffffffffffffffffffffMMMMMMMMMMMMMMMMMMMMMMffffffffff
pri_seq                                 uugcgcuuuaugacauggugcguuauccuacuggaaguagccagaggauggaugcacuguggucauaagggaugg
pri_struct                              .....((((((((((((((((((((((((.((((......))))))))).)))))))))).))))))))).....	#MM
seq_6465472_x1                          ..........................................agaggauggaugcacugugguca..........	0


>miR_386
total read count                        1
miR_386 read count                      1
remaining read count                    0
exp                                     fffffffffffffffffffffffffffffffffffffffffffffffffMMMMMMMMMMMMMMMMMMMMMffffffffff
pri_seq                                 gacgacuuuuacucuguuaccaguuugcccaguagcucgccauguacacuggcggacuugagaggcagagagaaguugac
pri_struct                              ..((((((((.((((((..((((((((((.(((.((.......))..)))))))))).)).)..))))))))))))))..	#MM
seq_6421700_x1                          .................................................uggcggacuugagaggcagaga.........	0


>miR_387
total read count                        27
miR_387 read count                      1
remaining read count                    26
exp                                     ffffffffffMMMMMMMMMMMMMMMMMMMMMfffffffffffffffffffffffffffffffffffffffffffffff
pri_seq                                 uacgguucgguuugguuuggaacgcuuuuauggccguuuccacugucaaaagcguaccgaaccaaacuguaccguacc
pri_struct                              ((((((.(((((((((((((.(((((((..((((.((....)).))))))))))).))))))))))))).))))))..	#MM
seq_6243799_x1                          ..........uuugguuuggaacgcuuuuaug..............................................	0
seq_6195543_x2                          ...........................................ugucaaaagcguaccgaacca..............	0
seq_6187931_x2                          ...........................................ugucaaaagcguaccgaaccaa.............	0
seq_6439176_x1                          .............................................ucaaaagcguaccgaaccaaa............	0
seq_6108700_x3                          ..............................................caaaagcguaccgaaccaa.............	0
seq_6180245_x2                          ..............................................caaaagcguaccgaaccaaa............	0
seq_6051140_x6                          ..............................................caaaagcguaccgaaccaaacu..........	0
seq_6101041_x4                          ...............................................aaaagcguaccgaaccaaac...........	0
seq_6203790_x1                          ................................................aaagcguaccgaaccaaa............	0
seq_6200767_x2                          ................................................aaagcguaccgaaccaaac...........	0
seq_6188669_x2                          ................................................aaagcguaccgaaccaaacu..........	0
seq_6457831_x1                          ................................................aaagcguaccgaaccaaacug.........	0


>miR_388
total read count                        1
miR_388 read count                      1
remaining read count                    0
exp                                     ffffffffffMMMMMMMMMMMMMMMMMMMMMMMfffffffffffffffffffffffffffffffffffffffffffff
pri_seq                                 gucaacguaguacucggaugcagacguaguagccaucugcugcauggucugcuucugcuucugcuugcgacgcuggcu
pri_struct                              ((((.(((.(((..((((.(((((.((((..((((((....).))))))))).))))).))))..))).))).)))).	#MM
seq_6404254_x1                          ..........uacucggaugcagacgua..................................................	0


>miR_389
total read count                        3
miR_389 read count                      1
remaining read count                    2
exp                                     ffffffffffMMMMMMMMMMMMMMMMMMMMMMfffffffffffffffffffffffffffffffffffffffffffffffffffffff
pri_seq                                 gggagaggaaaagaggaugagugaucggcaugcuuucucuuucucuccucccgaaaacacugucacucuuccucuauuucuguccca
pri_struct                              ((((.(((((.((((((.((((((.(((..((.((((...............)))).))))))))))).)))))).))))).)))).	#MM
seq_6377365_x1                          ..........aagaggaugagugaucggcaug.......................................................	0
seq_6249199_x1                          .....................................................aaaacacugucacucuuccuc.............	0
seq_6393462_x1                          .....................................................aaaacacugucacucuuccucu............	0


>miR_39
total read count                        39
miR_39 read count                       39
remaining read count                    0
exp                                     fffffffffffffffffffffffffffffffffffffffffffffMMMMMMMMMMMMMMMMMMMMffffffffff
pri_seq                                 guuucaaaucacuuugcucacgugacuuggguguuucaaauagcuuaagucaugugaucuaggggaauuugaauc
pri_struct                              ..(((((((..(((((.(((((((((((((((..........)))))))))))))))..)))))..)))))))..	#MM
seq_6202385_x2                          ............................................uuaagucaugugaucuagg............	0
seq_6247970_x1                          ............................................uuaagucaugugaucuagggg..........	0
seq_6250071_x1                          ............................................uuaagucaugugaucuagggga.........	0
seq_5946138_x14                         .............................................uaagucaugugaucuaggg...........	0
seq_5927488_x16                         .............................................uaagucaugugaucuagggg..........	0
seq_6082565_x4                          .............................................uaagucaugugaucuagggga.........	0
seq_6285046_x1                          .............................................uaagucaugugaucuaggggaau.......	0


>miR_390
total read count                        1
miR_390 read count                      1
remaining read count                    0
exp                                     fffffffffffffffffffffffffffffffffffffffffffffffffMMMMMMMMMMMMMMMMMMMMMMffffffffff
pri_seq                                 guccccauagaguaagucuccuccaguaauccucccugugaaagaguggaggagauuuggagaaggcgauuccucggguug
pri_struct                              ...(((...((((..((((.((((((...((((((((.......)).))))))...)))))).)))).))))...)))...	#MM
seq_6261633_x1                          .................................................aggagauuuggagaaggcgauu..........	0


>miR_391
total read count                        1
miR_391 read count                      1
remaining read count                    0
exp                                     ffffffffffMMMMMMMMMMMMMMMMMMMMMMMfffffffffffffffffffffffffffffffffffffffffffffffff
pri_seq                                 augugcuucagugaaagcggacucugucagcgggagcuuuaugauucucucccccgccgacagcaccuuuuacuucggccag
pri_struct                              .((.(((..((((((((.(....(((((.(((((..................))))).)))))..)))))))))..))))).	#MM
seq_6273975_x1                          ..........gugaaagcggacucugucagcgg.................................................	0


>miR_392
total read count                        1
miR_392 read count                      1
remaining read count                    0
exp                                     ffffffffffMMMMMMMMMMMMMMMMMMMMMMfffffffffffffffffffffffffffffffffffffffffffff
pri_seq                                 aauugcuguuuugggagcagagauugaaacagcccauuaaaaaaguuguuuuuuuuuuuugccccacaacagcagga
pri_struct                              ..((((((((.((((.(((((((..((((((((...........))))))))...))))))))))).))))))))..	#MM
seq_6465759_x1                          ...........ugggagcagagauugaaacag.............................................	0


>miR_393
total read count                        1
miR_393 read count                      1
remaining read count                    0
exp                                     ffffffffffMMMMMMMMMMMMMMMMMMMMMMffffffffffffffffffffffffffffffffffffffffffffffffffffffffffffff
pri_seq                                 ucgggccccaugacacacauguagauacacacacagggugcucuccgucagcugauguguguguuugugcuguguguuucagccgggggucuca
pri_struct                              ..(((((((..((((((((.(((.(.(((((((((....(((.......)))...))))))))).).))))))))))).......)))))))..	#MM
seq_6307180_x1                          ..........ugacacacauguagauacacac..............................................................	0


>miR_394
total read count                        1
miR_394 read count                      1
remaining read count                    0
exp                                     ffffffffffMMMMMMMMMMMMMMMMMMMMMMffffffffffffffffffffffffffffffffffffffffffffffffff
pri_seq                                 auacauguacacugguuuacuuggaugugcauuagugcuguguucauuucauggaacaucaaaguaaaccauaaacaaguuu
pri_struct                              ..((.(((....((((((((((.(((((.(((.((((.......))))..)))..))))).))))))))))...))).))..	#MM
seq_6382855_x1                          ...........cugguuuacuuggaugugcau..................................................	0


>miR_395
total read count                        1
miR_395 read count                      1
remaining read count                    0
exp                                     ffffffffffMMMMMMMMMMMMMMMMMMMMMMffffffffffffffffffffffffffffffffffffffffffffff
pri_seq                                 cgguaccgaauuccaguaucgugacaacaccuaauaauauguauuuggguugucacgauacuggaauuuaguaccauu
pri_struct                              .(((((..((((((((((((((((((((.((.((((.....)))).))))))))))))))))))))))..)))))...	#MM
seq_6313356_x1                          ...........uccaguaucgugacaacaccu..............................................	0


>miR_396
total read count                        1
miR_396 read count                      1
remaining read count                    0
exp                                     fffffffffffffffffffffffffffffffffffffffffffffffffffMMMMMMMMMMMMMMMMMMMMMMffffffffff
pri_seq                                 uucagacaugaaagacucuuaggauuauuucaaacugucuucugcaugucauuuugaaguguucugagucuuuuuuguuugua
pri_struct                              ..((((((.(((((((((..(((((.((((((((.((.(........).)).)))))))))))))))))))))).))))))..	#MM
seq_6350072_x1                          ...................................................uuuugaaguguucugagucuu...........	0


>miR_397
total read count                        2
miR_397 read count                      1
remaining read count                    1
exp                                     ffffffffffMMMMMMMMMMMMMMMMMMMMMfffffffffffffffffffffffffffffffffffffffffffffffffffffff
pri_seq                                 aagauuauuuguggauguuaacgguucuucaugagaauuaucaaagguuccaugaagaacuuuuaacauccaacaaaucuuuucag
pri_struct                              ..((..(((((((((((((((.(((((((((((.(((((......)))))))))))))))).))))))))).))))))....))..	#MM
seq_6235114_x1                          ..........guggauguuaacgguucuuca.......................................................	0
seq_6218715_x1                          ....................................................ugaagaacuuuuaacauccaac............	0


>miR_398
total read count                        1
miR_398 read count                      1
remaining read count                    0
exp                                     ffffffffffMMMMMMMMMMMMMMMMMMMMMffffffffffffffffffffffffffffffffffffffffffff
pri_seq                                 ugcucauccaaaccugccugacaugcaagaaugaacuucauugguucuugcguaucaagcaagcauggcuaagcu
pri_struct                              .(((...(((..(.(((.(((.((((((((((.((.....)).)))))))))).))).))).)..)))...))).	#MM
seq_6396188_x1                          ..........aaccugccugacaugcaaga.............................................	0


>miR_399
total read count                        2
miR_399 read count                      2
remaining read count                    0
exp                                     fffffffffffffffffffffffffffffffffffffffffffffMMMMMMMMMMMMMMMMMMMMMffffffffff
pri_seq                                 ugaguuaugaagucgcaauuaagacuuauauagucgcaauuccaacuuauaacucagaauugcgacuuuauuacuc
pri_struct                              .((((.((((((((((((((..((.(((((.(((.(......).)))))))).))..)))))))))))))).))))	#MM
seq_6235633_x1                          ..............................................uuauaacucagaauugcgacuu........	0
seq_6290740_x1                          .................................................uaacucagaauugcgacuuuau.....	0


>miR_4
total read count                        1402
miR_4 read count                        1391
remaining read count                    11
exp                                     ffffffffffMMMMMMMMMMMMMMMMMMMMffffffffffffffffffffffffffffffffffffffffffffffff
pri_seq                                 aaccuucaccuuacaauuaaaggauauuucuugagccgaaacuagcagaaauaucucuuaauuguuuggugaaggcug
pri_struct                              ..((((((((..((((((((..(((((((((..((......))...)))))))))..))))))))..))))))))...	#MM
seq_6306167_x1                          .........cuuacaauuaaaggauauuu.................................................	0
seq_6418419_x1                          .........cuuacaauuaaaggauauuuc................................................	0
seq_6061256_x5                          .........cuuacaauuaaaggauauuucu...............................................	0
seq_6350154_x1                          .........cuuacaauuaaaggauauuucuu..............................................	0
seq_5890808_x21                         ..........uuacaauuaaaggauauu..................................................	0
seq_5753679_x49                         ..........uuacaauuaaaggauauuu.................................................	0
seq_5179227_x610                        ..........uuacaauuaaaggauauuuc................................................	0
seq_5377893_x278                        ..........uuacaauuaaaggauauuucu...............................................	0
seq_5288016_x402                        ..........uuacaauuaaaggauauuucuu..............................................	0
seq_6085121_x4                          ...........uacaauuaaaggauauuuc................................................	0
seq_6185439_x2                          ...........uacaauuaaaggauauuucu...............................................	0
seq_6029783_x7                          ...........uacaauuaaaggauauuucuu..............................................	0
seq_6108823_x3                          ............acaauuaaaggauauuuc................................................	0
seq_6140899_x3                          ............acaauuaaaggauauuucu...............................................	0
seq_6089809_x4                          ............acaauuaaaggauauuucuu..............................................	0
seq_6154395_x2                          ................................................aaauaucucuuaauuguu............	0
seq_6207225_x1                          ................................................aaauaucucuuaauuguuu...........	0
seq_6093425_x4                          ................................................aaauaucucuuaauuguuug..........	0
seq_6315232_x1                          ................................................aaauaucucuuaauuguuuggu........	0
seq_6274162_x1                          .................................................aauaucucuuaauuguuug..........	0
seq_6153481_x2                          .................................................aauaucucuuaauuguuugg.........	0


>miR_40
total read count                        39
miR_40 read count                       39
remaining read count                    0
exp                                     ffffffffffMMMMMMMMMMMMMMMMMMMMMMffffffffffffffffffffffffffffffffffffffffffffffffffffffffffffffff
pri_seq                                 gaagauuggaauccuguaaccguugacuuccauacuuccauguuaguuuuucagacuauaaaggucaaugguuacagguuuucaacguucuucaaa
pri_struct                              (((((((((((.(((((((((((((((((.(((......))).(((((.....)))))...))))))))))))))))).))))))...)))))...	#MM
seq_6168013_x2                          .........aauccuguaaccguugacuu...................................................................	0
seq_6205215_x1                          .........aauccuguaaccguugacuuc..................................................................	0
seq_6181479_x2                          .........aauccuguaaccguugacuucc.................................................................	0
seq_6444249_x1                          ..........auccuguaaccguugacu....................................................................	0
seq_6088861_x4                          ..........auccuguaaccguugacuu...................................................................	0
seq_6126679_x3                          ..........auccuguaaccguugacuuc..................................................................	0
seq_6076886_x5                          ..........auccuguaaccguugacuucc.................................................................	0
seq_5994571_x10                         ..........auccuguaaccguugacuucca................................................................	0
seq_6455539_x1                          ...........uccuguaaccguugacuu...................................................................	0
seq_6115543_x3                          ...........uccuguaaccguugacuuc..................................................................	0
seq_6112591_x3                          ...........uccuguaaccguugacuucc.................................................................	0
seq_6129340_x3                          ...........uccuguaaccguugacuucca................................................................	0
seq_6239019_x1                          .............cuguaaccguugacuucca................................................................	0


>miR_400
total read count                        1
miR_400 read count                      1
remaining read count                    0
exp                                     ffffffffffMMMMMMMMMMMMMMMMMMMMMMffffffffffffffffffffffffffffffffffffffffffffffff
pri_seq                                 ucugcgggagauccugaaggacgugcgggcgcggcugaggagaaacgcgcucccgccggcucuucugggacucguucagu
pri_struct                              .(((.(.(((.(((((((((.((.(((((((((.((....))...)))))..))))))..))))).))))))).).))).	#MM
seq_6239749_x1                          ........agauccugaaggacgugcg.....................................................	0


>miR_401
total read count                        2
miR_401 read count                      1
remaining read count                    1
exp                                     ffffffffffffffffffffffffffffffffffffffffffffffffffMMMMMMMMMMMMMMMMMMMffffffffff
pri_seq                                 aaagcugaguaacuguaaccauuggcauucauaguauuucuuuuuccuauauggaagucagugguuacaggauuuuagu
pri_struct                              ...((((((...((((((((((((((.((((((................)))))).))))))))))))))...))))))	#MM
seq_6410186_x1                          ..........aacuguaaccauuggcauucau...............................................	0
seq_6216420_x1                          ...................................................uggaagucagugguuacag.........	0


>miR_402
total read count                        2
miR_402 read count                      1
remaining read count                    1
exp                                     ffffffffffMMMMMMMMMMMMMMMMMMMMMMfffffffffffffffffffffffffffffffffffffffffffffff
pri_seq                                 aaagcugaguaacuguaaccauuggcauucauaguauuucuuuuuccuauauggaagucagugguuacaggauuuuagu
pri_struct                              ...((((((...((((((((((((((.((((((................)))))).))))))))))))))...))))))	#MM
seq_6410186_x1                          ..........aacuguaaccauuggcauucau...............................................	0
seq_6216420_x1                          ...................................................uggaagucagugguuacag.........	0


>miR_403
total read count                        3
miR_403 read count                      1
remaining read count                    2
exp                                     fffffffffffffffffffffffffffffffffffffffffMMMMMMMMMMMMMMMMMMMMMMffffffffff
pri_seq                                 accagaucccucugcuuaacgaaccauagacgccagugguuucucggguucguuaagcaaugagaaauuguaa
pri_struct                              ....(((..((((((((((((((((..(((.(((...))).)))..)))))))))))))..)))..)))....	#MM
seq_6281550_x1                          ..........ucugcuuaacgaaccauagacg.........................................	0
seq_6447036_x1                          ...........cugcuuaacgaaccauagacg.........................................	0
seq_6209230_x1                          .........................................ucucggguucguuaagcaaug...........	0


>miR_404
total read count                        1
miR_404 read count                      1
remaining read count                    0
exp                                     ffffffffffMMMMMMMMMMMMMMMMMMMMMfffffffffffffffffffffffffffffffffffffffff
pri_seq                                 auguuucugcuguagaucaguggauuagcagagcugaugugugcuguuacacagaucuacagcaguaaacca
pri_struct                              ..((((((((((((((((.(((...(((((..((....)).)))))...))).)))))))))))).))))..	#MM
seq_6223816_x1                          ..........uguagaucaguggauuagcag.........................................	0


>miR_405
total read count                        1
miR_405 read count                      1
remaining read count                    0
exp                                     ffffffffffMMMMMMMMMMMMMMMMMMMMMMfffffffffffffffffffffffffffffffffffffffffffffff
pri_seq                                 caccucugauuauucacuguggaaacgguuguguuuucucagcaucgccugcugcuuucucagugcauauuugagcuga
pri_struct                              ((.(((....(((.(((((.((((.((((.(((............)))..)))).)))).))))).)))...))).)).	#MM
seq_6253586_x1                          ..........uauucacuguggaaacgguugu...............................................	0


>miR_406
total read count                        3
miR_406 read count                      1
remaining read count                    2
exp                                     ffffffffffffffffffffffffffffffffffffffffffffffffffMMMMMMMMMMMMMMMMMMMMMMffffffffff
pri_seq                                 aagaaugcugauugaugacacccauugacuuccauuguuuuucuuucuguagacgucgauggguagcauccaccagaguuuu
pri_struct                              .(((((.(((...((((..((((((((((.((.((.............)).)).))))))))))..))))...))).)))))	#MM
seq_6254224_x1                          .............gaugacacccauugacuu...................................................	0
seq_6258156_x1                          .............gaugacacccauugacuucc.................................................	0
seq_6311858_x1                          ..................................................agacgucgauggguagcaucca..........	0


>miR_407
total read count                        1
miR_407 read count                      1
remaining read count                    0
exp                                     fffffffffffffffffffffffffffffffffffffffffffffffffffffffffffMMMMMMMMMMMMMMMMMMMMMMffffffffff
pri_seq                                 ccuaauaaaguggccggugaguauauauuuauaucuguugaacacaaaagaagaugauuugaagaauguguguugcuggcacucauugacu
pri_struct                              ........((((.((((..(.(((((((((.(((((.(((....)))....))))).......))))))))))..))))))))........	#MM
seq_6344444_x1                          ...........................................................ugaagaauguguguugcuggca..........	0


>miR_408
total read count                        1
miR_408 read count                      1
remaining read count                    0
exp                                     ffffffffffffffffffffffffffffffffffffffffffMMMMMMMMMMMMMMMMMMMMMMffffffffff
pri_seq                                 uguagcgugaaugagucauuucccagccaaauccuucuccggcuuuggcaaggaaugacuuuuuuuuuguaggc
pri_struct                              ....(((.(((.((((((((.((..((((((.((......)).))))))..))))))))))..))).)))....	#MM
seq_6272480_x1                          ..........................................cuuuggcaaggaaugacuuuu...........	0


>miR_409
total read count                        1
miR_409 read count                      1
remaining read count                    0
exp                                     ffffffffffMMMMMMMMMMMMMMMMMMMMMffffffffffffffffffffffffffffffffffffffffffffffffffffffffff
pri_seq                                 aagagcugcgagcagacagaggcucuuucuuauagaguuuagcccaggaaaaagacucagaaacagagcgacucgacuccuccucuccc
pri_struct                              ..(((..(.(((.((...((((((((((((....((((((..(....)....))))))))))..)))))..)))..)).)))).)))..	#MM
seq_6291263_x1                          ..........agcagacagaggcucuuucu...........................................................	0


>miR_41
total read count                        37
miR_41 read count                       37
remaining read count                    0
exp                                     ffffffffffffffffffffffffffffffffffffffffffffffffMMMMMMMMMMMMMMMMMMMMMMffffffffff
pri_seq                                 cggucuuggagggccgguguucugcugaguuuagcuaggguuggaccuagacucuccaguacacuggcccuccaggaccu
pri_struct                              .(((((((((((((((((((.(((..((((....(((((......)))))))))..))).))))))))))))))))))).	#MM
seq_6462954_x1                          ................................................agacucuccaguacacug..............	0
seq_6130987_x3                          ................................................agacucuccaguacacuggcc...........	0
seq_5900030_x19                         ................................................agacucuccaguacacuggccc..........	0
seq_5969504_x12                         ................................................agacucuccaguacacuggcccu.........	0
seq_6190305_x2                          .................................................gacucuccaguacacuggcccu.........	0


>miR_410
total read count                        1
miR_410 read count                      1
remaining read count                    0
exp                                     ffffffffffMMMMMMMMMMMMMMMMMMMMffffffffffffffffffffffffffffffffffffffffffffff
pri_seq                                 gauguuaaccucugaccguugacuucuauaguugcaaguuugauacuacggaggucagugguuagagguuuacacc
pri_struct                              ..(((.((((((((((((((((((((..((((..((....))..))))..)))))))))))))))))))).)))..	#MM
seq_6273401_x1                          ..........ucugaccguugacuucuaua..............................................	0


>miR_411
total read count                        1
miR_411 read count                      1
remaining read count                    0
exp                                     fffffffffffffffffffffffffffffffffffffffffffffffffffMMMMMMMMMMMMMMMMMMMMMffffffffff
pri_seq                                 agucacaucgugucguucucucagccuaguaccucaauugcaaaaaugcuguggugcugaugagagacugcucgucugugac
pri_struct                              .((((((.((.((.((.((((((...(((((((.((...(((....))))).))))))).)))))))).)).))..))))))	#MM
seq_6367030_x1                          ...................................................uggugcugaugagagacu.............	0


>miR_412
total read count                        1
miR_412 read count                      1
remaining read count                    0
exp                                     ffffffffffffffffffffffffffffffffffffffffffMMMMMMMMMMMMMMMMMMMMffffffffff
pri_seq                                 cguguggucagcgugaggagucuguguguggcgccacuucuccacgcauguccucguccgcugugcgcaugu
pri_struct                              ((((((..(((((.((.(((..(((((((((.(......).)))))))))..))).)))))))..)))))).	#MM
seq_6372930_x1                          ..........................................cacgcauguccucguccgcu..........	0


>miR_413
total read count                        1
miR_413 read count                      1
remaining read count                    0
exp                                     fffffffffffffffffffffffffffffffffffffffffffffffffffffMMMMMMMMMMMMMMMMMMMMMffffffffff
pri_seq                                 agaaagcuggaaaccucaauccauugacuucaauuguauuugucuuuucuauggaagucgaugauuacagguuuuuuagcuuuc
pri_struct                              .(((((((((((((((.((((.(((((((((....(............)....)))))))))))))..))).))))))))))))	#MM
seq_6226607_x1                          ....................................................ggaagucgaugauuacagguu...........	0


>miR_414
total read count                        1
miR_414 read count                      1
remaining read count                    0
exp                                     ffffffffffMMMMMMMMMMMMMMMMMMMMMMfffffffffffffffffffffffffffffffffffffffffffffffffffffffff
pri_seq                                 uacaauacguuaugguuugguaggcuuuuauggccguuuccacugugaaaaguuaccaaaaagcaaacuauaccauaccaccuuuuggg
pri_struct                              ........(.((((((.((((..((((((.(((...((((......)))).....)))))))))..)))).)))))).).((....)).	#MM
seq_6327962_x1                          ..........uaugguuugguaggcuuuuaug.........................................................	0


>miR_415
total read count                        1
miR_415 read count                      1
remaining read count                    0
exp                                     fffffffffffffffffffffffffffffffffffffffffMMMMMMMMMMMMMMMMMMMMffffffffff
pri_seq                                 cggcauuaagguggguggaauaauauaacaauucacucuuguuauaguauuccaccuacccugauuccacc
pri_struct                              .((.((((.(((((((((((((.((((((((.......)))))))).))))))))))))).)))).))...	#MM
seq_6220173_x1                          .........................................uuauaguauuccaccuacc...........	0


>miR_416
total read count                        4
miR_416 read count                      1
remaining read count                    3
exp                                     ffffffffffMMMMMMMMMMMMMMMMMMMMMMfffffffffffffffffffffffffffffffffffffffffffff
pri_seq                                 auuaacuuuauucaggaacagugugaauguaaaguaucacuucguuuacauucugcacacuccuggaucuuguuagc
pri_struct                              .(((((...((((((((...((((((((((((((........).))))))))).))))..))))))))...))))).	#MM
seq_6260346_x1                          ..........uucaggaacagugugaauguaa.............................................	0
seq_6189187_x2                          ..............................................uacauucugcacacuccuggau.........	0
seq_6247459_x1                          ...............................................acauucugcacacuccugg...........	0


>miR_417
total read count                        1
miR_417 read count                      1
remaining read count                    0
exp                                     ffffffffffffffffffffffffffffffffffffffffffffffffffffMMMMMMMMMMMMMMMMMMMMffffffffff
pri_seq                                 aauguugguagcuggcacacauaaacuuccauuguagggauaaaaauuacuauagaagucaauggaugccagcaaccagcau
pri_struct                              .((((((((.(((((((..(((..(((((...(((((..((....))..))))))))))..)))..))))))).))))))))	#MM
seq_6408924_x1                          ....................................................uagaagucaauggaugcca...........	0


>miR_418
total read count                        1
miR_418 read count                      1
remaining read count                    0
exp                                     ffffffffffffffffffffffffffffffffffffffffffffffffffffMMMMMMMMMMMMMMMMMMMMMMffffffffff
pri_seq                                 aauguuuaaaaaaucuguaacuauugacuuucauuguagguaacaugaauaacauggaagugaaugguuacagguuaucaacau
pri_struct                              .(((((.....((((((((((((((.((((((((.((..............)))))))))).))))))))))))))...)))))	#MM
seq_6259756_x1                          .....................................................auggaagugaaugguuacagg..........	0


>miR_419
total read count                        1
miR_419 read count                      1
remaining read count                    0
exp                                     ffffffffffMMMMMMMMMMMMMMMMMMMMMffffffffffffffffffffffffffffffffffffffffffffff
pri_seq                                 cugucugugcucauuuuugugacuaugcaacuggaaccagacuacuagcugcaaaccacaaaaaugacacagacagc
pri_struct                              (((((((((.(((((((((((....((((.((((..........)))).))))...)))))))))))))))))))).	#MM
seq_6376973_x1                          ............auuuuugugacuaugcaac..............................................	0


>miR_42
total read count                        35
miR_42 read count                       35
remaining read count                    0
exp                                     ffffffffffffffffffffffffffffffffffffffffffffffffffffffffMMMMMMMMMMMMMMMMMMMMMMffffffffff
pri_seq                                 cacgcggccuccguucuugaggucuugaguguuggaacugaauuugaugaugacguuacacgagaacacaaggacacaagaacgcaua
pri_struct                              ...(((..((..(((((((.(.(((((.(((.((...................)).))).))))).).)))))))...))..)))...	#MM
seq_6079226_x5                          ........................................................uacacgagaacacaaggacac...........	0
seq_5855874_x26                         ........................................................uacacgagaacacaaggacaca..........	0
seq_6126715_x3                          ........................................................uacacgagaacacaaggacacaa.........	0
seq_6249619_x1                          ..........................................................cacgagaacacaaggacaca..........	0


>miR_420
total read count                        1
miR_420 read count                      1
remaining read count                    0
exp                                     ffffffffffMMMMMMMMMMMMMMMMMMMMMffffffffffffffffffffffffffffffffffffffffffffff
pri_seq                                 gcugccauugcacggcucaaagacacguuguagagugcaauuuaacacaacugccucuaggagucgccaauggaaau
pri_struct                              ....((((((..((((((..(((((.(((((...((........)))))))))..)))..)))))).))))))....	#MM
seq_6384460_x1                          .........gcacggcucaaagacacguugu..............................................	0


>miR_421
total read count                        1
miR_421 read count                      1
remaining read count                    0
exp                                     ffffffffffMMMMMMMMMMMMMMMMMMMMMfffffffffffffffffffffffffffffffffffffffffffffffffff
pri_seq                                 gacccaacacaauugaauaguguggaacucaaguuacacuguaaaaaggcuggguuccacauuauuucuucauguuguuuca
pri_struct                              ((..(((((..(..(((((((((((((((((.(((............))))))))))))))))))))..)..)))))..)).	#MM
seq_6322684_x1                          ..........aauugaauaguguggaacuca...................................................	0


>miR_422
total read count                        1
miR_422 read count                      1
remaining read count                    0
exp                                     fffffffffffffffffffffffffffffffffffffffffffMMMMMMMMMMMMMMMMMMMMMffffffffff
pri_seq                                 ugucauaagcugguuuuugcugguaaugagaugaacaggaccaucuuagaaccagcaagaaccaguuuaaacca
pri_struct                              .....(((((((((((((((((((..(((((((........)))))))..))))))))))))))))))).....	#MM
seq_6416164_x1                          ...........................................ucuuagaaccagcaagaa.............	0


>miR_423
total read count                        1
miR_423 read count                      1
remaining read count                    0
exp                                     ffffffffffMMMMMMMMMMMMMMMMMMMMMMffffffffffffffffffffffffffffffffffffffffffffffffff
pri_seq                                 uaacacauauauacggacacuggaguguuucagcugaucuuugcggcuuugaaacacuucagcgucccuguaucuguguuag
pri_struct                              (((((((.(((((.((((.(((((((((((((((((.......))))..))))))))))))).)))).))))).))))))).	#MM
seq_6343811_x1                          ..........auacggacacuggaguguuuc...................................................	0


>miR_424
total read count                        1
miR_424 read count                      1
remaining read count                    0
exp                                     ffffffffffffffffffffffffffffffffffffffffffffffffffffffMMMMMMMMMMMMMMMMMMMMffffffffff
pri_seq                                 acuguacucaaauggccuccacagucaccagaacucaauccaauaaagcacuuuuugggauguggugggacgggagauucgcag
pri_struct                              .((((.(((...((.((.(((((.((.((((((...................))))))))))))).))..)).)))....))))	#MM
seq_6297719_x1                          .......................................................ugggauguggugggacggg..........	0


>miR_425
total read count                        4
miR_425 read count                      0
remaining read count                    4
exp                                     ffffffffffffffffffffffffffffffffffffffffffffffffffffffMMMMMMMMMMMMMMMMMMMMMMffffffffff
pri_seq                                 agaaugcuaaaaacugguaaccauugacuuccguauuauuuguuuuuccuacuauggaagugaaugguuacagauuuccagcauuc
pri_struct                              .(((((((..((((((.((((((((.(((((((((.((...........)).))))))))).))))))))))).)))..)))))))	#MM
seq_6424079_x1                          ...........aacugguaaccauugacuuc.......................................................	0
seq_6425525_x1                          ............acugguaaccauugacuu........................................................	0
seq_6462081_x1                          ............acugguaaccauugacuuc.......................................................	0
seq_6339816_x1                          ...................................................cuauggaagugaaugguuacag.............	0


>miR_426
total read count                        1
miR_426 read count                      1
remaining read count                    0
exp                                     ffffffffffMMMMMMMMMMMMMMMMMMMMffffffffffffffffffffffffffffffffffffffffffffff
pri_seq                                 cauuucuacuuucgguuaucuagcuuuaugaaggcagauaaacacucauacagcuagauaaccaaagauagcaacu
pri_struct                              .....(((((((.((((((((((((.(((((..(........)..))))).)))))))))))))))).))).....	#MM
seq_6211278_x1                          ..........uucgguuaucuagcuuuaug..............................................	0


>miR_427
total read count                        9
miR_427 read count                      1
remaining read count                    8
exp                                     ffffffffffMMMMMMMMMMMMMMMMMMMMMMMffffffffffffffffffffffffffffffffffffffffffffffff
pri_seq                                 gugacugugcugaggaugaggcugaaggccacugagcaugugcaguaagucuccugcagcuacuucaucuuccugcacugu
pri_struct                              ...((.((((.(((((((((((((.(((..(((..((....))....)))..))).)))))...))))))))..)))).))	#MM
seq_6231659_x1                          ..........ugaggaugaggcugaaggc....................................................	0
seq_6271197_x1                          .................................................ucuccugcagcuacuucaucu...........	0
seq_6192905_x2                          .................................................ucuccugcagcuacuucaucuu..........	0
seq_6130852_x3                          ..................................................cuccugcagcuacuucaucuu..........	0
seq_6401949_x1                          ..................................................cuccugcagcuacuucaucuuc.........	0
seq_6308274_x1                          ...................................................uccugcagcuacuucaucuu..........	0


>miR_428
total read count                        1
miR_428 read count                      1
remaining read count                    0
exp                                     ffffffffffMMMMMMMMMMMMMMMMMMMMMMfffffffffffffffffffffffffffffffffffff
pri_seq                                 cacaagcaaaauugagacuuagugcauuauuagucuguaauaagcacaaagcucucaucgcuguuaaca
pri_struct                              ....((((....((((((((.((((.((((((.....)))))))))).))).)))))....))))....	#MM
seq_6316647_x1                          ..........auugagacuuagugcauuauu......................................	0


>miR_429
total read count                        1
miR_429 read count                      1
remaining read count                    0
exp                                     ffffffffffMMMMMMMMMMMMMMMMMMMMMMffffffffffffffffffffffffffffffffffffffffffffffff
pri_seq                                 acgaaugucaaagcaggaacuguugacauccauaguaaacagaggauggaagucaacaguuccugcuauccaacauucuu
pri_struct                              ..((((((...((((((((((((((((.(((((..(......)..))))).)))))))))))))))).....))))))..	#MM
seq_6203658_x1                          ..........aagcaggaacuguugacauccau...............................................	0


>miR_43
total read count                        37
miR_43 read count                       35
remaining read count                    2
exp                                     ffffffffffffffffffffffffffffffffffffffffffffffffMMMMMMMMMMMMMMMMMMMMMMffffffffff
pri_seq                                 uacaguacaguuugguuugguaugcuuuuauggcaaaaggcguacaagucaaaaggcguaccgaacugaaccacacagua
pri_struct                              ....((...(((..(((((((((((((((.((((.............)))))))))))))))))))..)))...))....	#MM
seq_6306037_x1                          ..........uuugguuugguaugcuuuuau.................................................	0
seq_6435670_x1                          ..........uuugguuugguaugcuuuuaugg...............................................	0
seq_6040549_x7                          ................................................ucaaaaggcguaccgaac..............	0
seq_6029566_x7                          ................................................ucaaaaggcguaccgaacu.............	0
seq_6168577_x2                          ................................................ucaaaaggcguaccgaacug............	0
seq_6012363_x8                          ................................................ucaaaaggcguaccgaacuga...........	0
seq_6007616_x9                          ................................................ucaaaaggcguaccgaacugaa..........	0
seq_6409584_x1                          .................................................caaaaggcguaccgaacu.............	0
seq_6242175_x1                          ..................................................aaaaggcguaccgaacuga...........	0


>miR_430
total read count                        1
miR_430 read count                      1
remaining read count                    0
exp                                     ffffffffffMMMMMMMMMMMMMMMMMMMMMMffffffffffffffffffffffffffffffffffffffffffff
pri_seq                                 gcuccaguccaaagacaugcgcuaugagugaauuagguaagcuaaauuggccguaguguaugugugugauugagug
pri_struct                              ((((.((((((...((((((((((((.((.((((.((....)).)))).)))))))))))))).)).)))))))).	#MM
seq_6312261_x1                          ..........aaagacaugcgcuaugagugaa............................................	0


>miR_431
total read count                        1
miR_431 read count                      1
remaining read count                    0
exp                                     fffffffffffffffffffffffffffffffffffffffffffffffffffffffffffffffffffMMMMMMMMMMMMMMMMMMMMMMffffffffff
pri_seq                                 acuguauuaaaacacgcccacuaaaugcagagccacugugagguacgcccacugaaaguacaguugcucugcauuuagugggcguguuuuaauacagug
pri_struct                              (((((((((((((((((((((((((((((((((.((((((.(((......))).....)))))).))))))))))))))))))))))))))))))))).	#MM
seq_6383135_x1                          ...................................................................ucugcauuuagugggcguguu...........	0


>miR_432
total read count                        1
miR_432 read count                      1
remaining read count                    0
exp                                     ffffffffffMMMMMMMMMMMMMMMMMMMMMMMfffffffffffffffffffffffffffffffffffffffffffffffffffffffffffffffff
pri_seq                                 gaagugguugaaaguggacaaaagaaacacauucaaaugccuggugucaaccguaaugugauucauuuguccacuugugaucaaggguccguucuucg
pri_struct                              ((((.(((((.(((((((((((.(((.(((((.....(((..(((....))))))))))).))).))))))))))).)))))..(....)...)))).	#MM
seq_6464188_x1                          ..........aaaguggacaaaagaaacacau..................................................................	0


>miR_433
total read count                        2
miR_433 read count                      1
remaining read count                    1
exp                                     ffffffffffffffffffffffffffffffffffffffffffffffffffMMMMMMMMMMMMMMMMMMMMMffffffffff
pri_seq                                 cugagcgggaccgccccgucucugcuaccucauaauaaagucauaaugugagucggcggaggcagggugacgcugcguuug
pri_struct                              ....((((...(((((.(((((((((..((((((.((......)).))))))..))))))))).)))))...)))).....	#MM
seq_6206223_x1                          ..........ccgccccgucucugcuaccu...................................................	0
seq_6217648_x1                          ..................................................agucggcggaggcaggguga...........	0


>miR_434
total read count                        2
miR_434 read count                      1
remaining read count                    1
exp                                     ffffffffffMMMMMMMMMMMMMMMMMMMMMffffffffffffffffffffffffffffffffffffffffffffffffff
pri_seq                                 cugagcgggaccgccccgucucugcuaccucauaauaaagucauaaugugagucggcggaggcagggugacgcugcguuug
pri_struct                              ....((((...(((((.(((((((((..((((((.((......)).))))))..))))))))).)))))...)))).....	#MM
seq_6206223_x1                          ..........ccgccccgucucugcuaccu...................................................	0
seq_6217648_x1                          ..................................................agucggcggaggcaggguga...........	0


>miR_435
total read count                        2
miR_435 read count                      1
remaining read count                    1
exp                                     fffffffffffffffffffffffffffffffffffffffMMMMMMMMMMMMMMMMMMMMMffffffffff
pri_seq                                 ugcguugucgauugagagcauguggagaugggaauaaugugucucuguguucucucaaagcugugcauca
pri_struct                              ((((..((...(((((((.(((..((((((.(.....).))))))..))).))))))).))..))))...	#MM
seq_6472845_x1                          ..........auugagagcauguggagaug........................................	0
seq_6333236_x1                          .......................................ugucucuguguucucucaaag..........	0


>miR_436
total read count                        2
miR_436 read count                      1
remaining read count                    1
exp                                     ffffffffffMMMMMMMMMMMMMMMMMMMMffffffffffffffffffffffffffffffffffffffff
pri_seq                                 ugcguugucgauugagagcauguggagaugggaauaaugugucucuguguucucucaaagcugugcauca
pri_struct                              ((((..((...(((((((.(((..((((((.(.....).))))))..))).))))))).))..))))...	#MM
seq_6472845_x1                          ..........auugagagcauguggagaug........................................	0
seq_6333236_x1                          .......................................ugucucuguguucucucaaag..........	0


>miR_437
total read count                        1
miR_437 read count                      1
remaining read count                    0
exp                                     ffffffffffffffffffffffffffffffffffffffffffffffMMMMMMMMMMMMMMMMMMMMffffffffff
pri_seq                                 uuggugcauuggugcccccugcuggagaggauaaauaaaacacacaucuguccagcugagggcacuaaugcaccau
pri_struct                              .((((((((((((((((.(.((((((..((((.............)))).)))))).).)))))))))))))))).	#MM
seq_6291207_x1                          ..............................................ucuguccagcugagggcac...........	0


>miR_438
total read count                        1
miR_438 read count                      1
remaining read count                    0
exp                                     ffffffffffMMMMMMMMMMMMMMMMMMMMMMMffffffffffffffffffffffffffffffffffffffff
pri_seq                                 agaggagagcuugcucuacucuccauugacuugaaaccccaacaggucaaggugccagagcacccugucccug
pri_struct                              ((.(((.((..((((((...(.((.((((((((.........)))))))))).)..))))))..)).))))).	#MM
seq_6295732_x1                          ..........uugcucuacucuccauugacuu.........................................	0


>miR_439
total read count                        1
miR_439 read count                      1
remaining read count                    0
exp                                     fffffffffffffffffffffffffffffffffffffffffffffffffffffMMMMMMMMMMMMMMMMMMMMffffffffff
pri_seq                                 gaggaaguaggagcuuguaaaucacacuucccuuguguauuucugccagccgguaggaauaacguuagggaagcucaaaucuu
pri_struct                              (((.((((....))))..........(((((((..((((((((((((....))))))))).)))..)))))))))).......	#MM
seq_6236386_x1                          .....................................................uaggaauaacguuagggaag..........	0


>miR_44
total read count                        33
miR_44 read count                       33
remaining read count                    0
exp                                     ffffffffffMMMMMMMMMMMMMMMMMMMMfffffffffffffffffffffffffffffffffffffffffffffffffff
pri_seq                                 ugugacccggaucacugagcugauggagacgacugcagcacaccucaucaucugcaucagcggaguguguccgggucacag
pri_struct                              ((((((((((((((((..(((((((.(((.((.((.((.....)))))).))).)))))))..)))).)))))))))))).	#MM
seq_5983463_x11                         ..........aucacugagcugauggaga....................................................	0
seq_5960684_x12                         ..........aucacugagcugauggagac...................................................	0
seq_6130342_x3                          ..........aucacugagcugauggagacg..................................................	0
seq_6041978_x6                          ..........aucacugagcugauggagacga.................................................	0
seq_6429629_x1                          ...........ucacugagcugauggagacga.................................................	0


>miR_440
total read count                        2
miR_440 read count                      1
remaining read count                    1
exp                                     ffffffffffMMMMMMMMMMMMMMMMMMMMMMffffffffffffffffffffffffffffffffffffffffffffffffffff
pri_seq                                 gaaugcuggaaaccagcugccauugaucuccagagucagaauaaaaauauuauggaagucaauggcugcugcucuccaacauua
pri_struct                              .((((.((((...((((.((((((((..((((....................))))..)))))))).))))...)))).)))).	#MM
seq_6212302_x1                          ..........aaccagcugccauugaucu.......................................................	0
seq_6444052_x1                          .................................................uuauggaagucaauggcu.................	0


>miR_441
total read count                        1
miR_441 read count                      1
remaining read count                    0
exp                                     ffffffffffMMMMMMMMMMMMMMMMMMMMMffffffffffffffffffffffffffffffffffffffff
pri_seq                                 aguuucuacuuucgguucucuagcuuuaugauauuucauaacucauacagcuagauaaccaaagagaaaaa
pri_struct                              ..(((((.((((.((((.(((((((.(((((...........))))).))))))).)))))))))))))..	#MM
seq_6429983_x1                          ...........ucgguucucuagcuuuauga........................................	0


>miR_442
total read count                        1
miR_442 read count                      1
remaining read count                    0
exp                                     ffffffffffffffffffffffffffffffffffffffffffffffffffffffffffffMMMMMMMMMMMMMMMMMMMMMMffffffffff
pri_seq                                 agggcccgucucuuucuaaccuggccggaaaugcuaagccaauaagccccaagcgucuggcuagacucugggccgggagagaaagugagucc
pri_struct                              .((((...((.((((((..((((((((((....(((.((((....((.....))...)))))))..))).)))))))..)))))).))))))	#MM
seq_6249105_x1                          ...........................................................gcuagacucugggccgggaga............	0


>miR_443
total read count                        1
miR_443 read count                      1
remaining read count                    0
exp                                     fffffffffffffffffffffffffffffffffffffffffMMMMMMMMMMMMMMMMMMMMffffffffff
pri_seq                                 cuaucugcuggugggcgccgcgguguucguggcgcuggaguccgacaccgagagcgcccgaaagcggaugc
pri_struct                              .((((((((..((((((((.((((((.((.(((......))))))))))).).)))))))..)))))))).	#MM
seq_6218055_x1                          .........................................ccgacaccgagagcgcccga..........	0


>miR_444
total read count                        2
miR_444 read count                      1
remaining read count                    1
exp                                     fffffffffffffffffffffffffffffffffffffffffffffffffffffMMMMMMMMMMMMMMMMMMMMMMffffffffff
pri_seq                                 ggcccugucuuacuguuugccuguuuggucucuuacaacaaaugauaucuuggagccaauagcuagacuguacaauagggccuau
pri_struct                              ((((((((..(((.(((((.(((((.((.((((..................))))))))))).))))).)))..))))))))...	#MM
seq_6295350_x1                          ..........uacuguuugccuguuugg.........................................................	0
seq_6238278_x1                          .....................................................agccaauagcuagacuguaca...........	0


>miR_445
total read count                        2
miR_445 read count                      1
remaining read count                    1
exp                                     ffffffffffMMMMMMMMMMMMMMMMMMMMMffffffffffffffffffffffffffffffffffffffffffffffffffffff
pri_seq                                 ggcccugucuuacuguuugccuguuuggucucuuacaacaaaugauaucuuggagccaauagcuagacuguacaauagggccuau
pri_struct                              ((((((((..(((.(((((.(((((.((.((((..................))))))))))).))))).)))..))))))))...	#MM
seq_6295350_x1                          ..........uacuguuugccuguuugg.........................................................	0
seq_6238278_x1                          .....................................................agccaauagcuagacuguaca...........	0


>miR_446
total read count                        
miR_446 read count                      0
remaining read count                    0
exp                                     ffffffffffMMMMMMMMMMMMMMMMMMMMMMfffffffffffffffffffffffffffffffffffffff
pri_seq                                 gagggggccuugaggaagacccaggacacgcugucucucggcuggccugggaacgccucaggaucccccag
pri_struct                              ..(((((.(((((((....((((((.((.((((.....)))))).))))))....)))))))..)))))..	#MM


>miR_447
total read count                        
miR_447 read count                      0
remaining read count                    0
exp                                     ffffffffffffffffffffffffffffffffffffffffffffffffMMMMMMMMMMMMMMMMMMMMffffffffff
[truncated: 150,643 more chars]
