# Supplementary material for: MicroRNA-mediated gene regulation plays a minor role in the transcriptomic plasticity of cold-acclimated Zebrafish brain tissue
Source: BMC Genomics. 2011 Dec 14;12:605. doi: 10.1186/1471-2164-12-605 (PMC3258298; doi:10.1186/1471-2164-12-605)
Supplement: Additional file 4 — Data S2. Newly identified miRNAs and their precursors in cold-acclimated zebrafish brain. The method used here is the same as stated in Additional file 3. [file 1471-2164-12-605-S4.TXT]

>miR_1
total read count                        80623
miR_1 read count                        80617
remaining read count                    6
exp                                     ffffffffffffffffffffffffffffffffffffffffffffMMMMMMMMMMMMMMMMMMMMMMffffffffff
pri_seq                                 uguggucuugaguuuuggugcacuuuggugauugaugaugacguuacacgagaacaccaggacacaagaacgcuaa
pri_struct                              .(((.(((((.(((((((((...(((.(((..(((((....)))))))).))).))))))))).))))).)))...	#MM
seq_10582087_x1                         ..........aguuuuggugcacuuugguga.............................................	0
seq_10655592_x1                         ..........aguuuuggugcacuuuggugau............................................	0
seq_10793790_x1                         ..........aguuuuggugcacuuuggugauu...........................................	0
seq_10501425_x2                         ......................cuuuggugauugaugaugac..................................	0
seq_10792208_x1                         .................................gaugaugacguuacacga.........................	0
seq_10125145_x42                        ...........................................uuacacgagaacaccagg...............	0
seq_10132941_x40                        ...........................................uuacacgagaacaccagga..............	0
seq_10406490_x5                         ...........................................uuacacgagaacaccaggac.............	0
seq_10295478_x13                        ...........................................uuacacgagaacaccaggaca............	0
seq_9805456_x213                        ...........................................uuacacgagaacaccaggacac...........	0
seq_9702613_x332                        ...........................................uuacacgagaacaccaggacaca..........	0
seq_10348454_x8                         ...........................................uuacacgagaacaccaggacacaa.........	0
seq_9209650_x1529                       ............................................uacacgagaacaccagga..............	0
seq_9580678_x522                        ............................................uacacgagaacaccaggac.............	0
seq_9388194_x977                        ............................................uacacgagaacaccaggaca............	0
seq_7616464_x16414                      ............................................uacacgagaacaccaggacac...........	0
seq_6076525_x55787                      ............................................uacacgagaacaccaggacaca..........	0
seq_8804268_x3773                       ............................................uacacgagaacaccaggacacaa.........	0
seq_10376837_x6                         ............................................uacacgagaacaccaggacacaag........	0
seq_10503143_x2                         ............................................uacacgagaacaccaggacacaaga.......	0
seq_10406570_x5                         .............................................acacgagaacaccaggac.............	0
seq_10304947_x12                        .............................................acacgagaacaccaggaca............	0
seq_9898040_x141                        .............................................acacgagaacaccaggacac...........	0
seq_9584322_x517                        .............................................acacgagaacaccaggacaca..........	0
seq_10124473_x42                        .............................................acacgagaacaccaggacacaa.........	0
seq_10488989_x2                         ..............................................cacgagaacaccaggaca............	0
seq_10209547_x25                        ..............................................cacgagaacaccaggacac...........	0
seq_9932508_x118                        ..............................................cacgagaacaccaggacaca..........	0
seq_10353862_x8                         ..............................................cacgagaacaccaggacacaa.........	0
seq_10483395_x2                         ..............................................cacgagaacaccaggacacaag........	0
seq_10264359_x17                        ...............................................acgagaacaccaggacac...........	0
seq_10069045_x58                        ...............................................acgagaacaccaggacaca..........	0
seq_10418868_x4                         ...............................................acgagaacaccaggacacaa.........	0
seq_10457081_x3                         ................................................cgagaacaccaggacaca..........	0


>miR_10
total read count                        3831
miR_10 read count                       680
remaining read count                    3151
exp                                     ffffffffffMMMMMMMMMMMMMMMMMMMMMMffffffffffffffffffffffffffffffffffffffffffffffff
pri_seq                                 gcuggcuguguggguuccuggcgugcugauuugugacuuaagauaaaaaucacauugccagggauuaccacacaaccgcc
pri_struct                              ((.((.(((((((((((((((((((.((((((..............)))))))).))))))))))..))))))).)))).	#MM
seq_10275152_x15                        ..........uggguuccuggcgugcug....................................................	0
seq_10171043_x32                        ..........uggguuccuggcgugcuga...................................................	0
seq_10037945_x69                        ..........uggguuccuggcgugcugau..................................................	0
seq_10093293_x51                        ..........uggguuccuggcgugcugauu.................................................	0
seq_9627342_x439                        ..........uggguuccuggcgugcugauuu................................................	0
seq_10468533_x2                         ...........ggguuccuggcgugcuga...................................................	0
seq_10429980_x4                         ...........ggguuccuggcgugcugau..................................................	0
seq_10362524_x7                         ...........ggguuccuggcgugcugauu.................................................	0
seq_10058218_x61                        ...........ggguuccuggcgugcugauuu................................................	0
seq_10480155_x2                         ...............................................aaucacauugccagggauu..............	0
seq_10389215_x6                         ...............................................aaucacauugccagggauua.............	0
seq_10215196_x24                        ...............................................aaucacauugccagggauuac............	0
seq_10186692_x29                        ...............................................aaucacauugccagggauuacc...........	0
seq_10315132_x11                        ...............................................aaucacauugccagggauuacca..........	0
seq_10045858_x66                        ................................................aucacauugccagggauu..............	0
seq_9556242_x569                        ................................................aucacauugccagggauua.............	0
seq_9665776_x385                        ................................................aucacauugccagggauuac............	0
seq_9650283_x410                        ................................................aucacauugccagggauuacc...........	0
seq_9292121_x1289                       ................................................aucacauugccagggauuacca..........	0
seq_9775765_x242                        ................................................aucacauugccagggauuaccac.........	0
seq_10349526_x8                         ................................................aucacauugccagggauuaccaca........	0
seq_10424992_x4                         .................................................ucacauugccagggauuacc...........	0
seq_10424024_x4                         .................................................ucacauugccagggauuacca..........	0
seq_10515859_x2                         .................................................ucacauugccagggauuaccac.........	0
seq_10679290_x1                         .................................................ucacauugccagggauuaccaca........	0
seq_10246117_x19                        ...................................................acauugccagggauuacc...........	0
seq_10060597_x61                        ...................................................acauugccagggauuacca..........	0
seq_10247428_x19                        ...................................................acauugccagggauuaccac.........	0


>miR_100
total read count                        16
miR_100 read count                      16
remaining read count                    0
exp                                     ffffffffffMMMMMMMMMMMMMMMMMMMMMffffffffffffffffffffffffffffffffffffffffffffffffff
pri_seq                                 accgcuguguacggauagaauuagcggagcggggagcgcucucucuccccacuccgcugauucugucaguguacagcgguc
pri_struct                              ((((((((((((.((((((((((((((((.((((((........)))))).)))))))))))))))).)))))))))))).	#MM
seq_10646494_x1                         .........uacggauagaauuagcggagc...................................................	0
seq_10572240_x1                         ..........acggauagaauuagcgga.....................................................	0
seq_10337114_x9                         ..........acggauagaauuagcggag....................................................	0
seq_10505299_x2                         ..........acggauagaauuagcggagc...................................................	0
seq_10506953_x2                         ..........acggauagaauuagcggagcg..................................................	0
seq_10623378_x1                         ............ggauagaauuagcggagcgggg...............................................	0


>miR_101
total read count                        53
miR_101 read count                      53
remaining read count                    0
exp                                     ffffffffffffffffffffffffffffffffffffffffffffffffffffffffffffMMMMMMMMMMMMMMMMMMMMMffffffffff
pri_seq                                 ggcagcacuugagggaauggcagcucuggagauggccuuucaggagcaggaacagacuuugaacuggaagccaucuugugagcuggcugac
pri_struct                              ..((((.((....)).....((((((..((((((((.((((((...((((.......))))..))))))))))))))..))))))))))..	#MM
seq_10441631_x3                         ............................................................gaacuggaagccaucuug.............	0
seq_10433268_x4                         ............................................................gaacuggaagccaucuugu............	0
seq_10258477_x17                        ............................................................gaacuggaagccaucuugug...........	0
seq_10213516_x24                        ............................................................gaacuggaagccaucuuguga..........	0
seq_10673923_x1                         .............................................................aacuggaagccaucuugu............	0
seq_10494981_x2                         .............................................................aacuggaagccaucuugug...........	0
seq_10471435_x2                         .............................................................aacuggaagccaucuuguga..........	0


>miR_102
total read count                        43
miR_102 read count                      30
remaining read count                    13
exp                                     ffffffffffMMMMMMMMMMMMMMMMMMMMffffffffffffffffffffffffffffffffffffffffffffffffffff
pri_seq                                 gaauguuggaaaccuguaaccauuagcuuccauaguagcaaaacauauaauggaagucaauuguuacagguuuccagcuuuc
pri_struct                              (((.((((((((((((((((.(((..(((((((.(((........))).)))))))..))).)))))))))))))))).)))	#MM
seq_10616840_x1                         ..........aaccuguaaccauuagcu......................................................	0
seq_10453337_x3                         ..........aaccuguaaccauuagcuu.....................................................	0
seq_10277387_x15                        ..........aaccuguaaccauuagcuuc....................................................	0
seq_10417392_x4                         ..........aaccuguaaccauuagcuucc...................................................	0
seq_10501597_x2                         ..........aaccuguaaccauuagcuuccau.................................................	0
seq_10622031_x1                         ...........accuguaaccauuagcuucc...................................................	0
seq_10488739_x2                         ...........accuguaaccauuagcuuccau.................................................	0
seq_10486379_x2                         ............ccuguaaccauuagcuuccau.................................................	0
seq_10544891_x1                         .................................................auggaagucaauuguuacag.............	0
seq_10642992_x1                         .................................................auggaagucaauuguuacagguu..........	0
seq_10485439_x2                         ..................................................uggaagucaauuguuaca..............	0
seq_10789873_x1                         ...................................................ggaagucaauuguuacagg............	0
seq_10437626_x3                         ...................................................ggaagucaauuguuacagguu..........	0
seq_10486171_x2                         ...................................................ggaagucaauuguuacagguuu.........	0
seq_10648690_x1                         ....................................................gaagucaauuguuacagguu..........	0
seq_10512607_x2                         ....................................................gaagucaauuguuacagguuu.........	0


>miR_103
total read count                        72
miR_103 read count                      47
remaining read count                    25
exp                                     ffffffffffffffffffffffffffffffffffffffffffffffMMMMMMMMMMMMMMMMMMMMMMffffffffff
pri_seq                                 uuaaagaauguugaaaacuaguagccauugacuugcuaugaaugucaguggcuacagauuuccaacauucuucaaaau
pri_struct                              ...(((((((((((((.((.((((((((((((...........)))))))))))))).))).))))))))))......	#MM
seq_10564283_x1                         ........uguugaaaacuaguagccauu.................................................	0
seq_10485281_x2                         ........uguugaaaacuaguagccauug................................................	0
seq_10655276_x1                         ........uguugaaaacuaguagccauuga...............................................	0
seq_10585112_x1                         .........guugaaaacuaguagccauug................................................	0
seq_10346798_x8                         ..........uugaaaacuaguagccauu.................................................	0
seq_10388111_x6                         ..........uugaaaacuaguagccauug................................................	0
seq_10421476_x4                         ..........uugaaaacuaguagccauuga...............................................	0
seq_10467201_x2                         ..........uugaaaacuaguagccauugacu.............................................	0
seq_10570508_x1                         .............................................caguggcuacagauuuccaaca...........	0
seq_10513269_x2                         .............................................caguggcuacagauuuccaacau..........	0
seq_10356486_x8                         ..............................................aguggcuacagauuuccaaca...........	0
seq_10159648_x34                        ..............................................aguggcuacagauuuccaacau..........	0
seq_10611434_x1                         ...............................................guggcuacagauuuccaacau..........	0
seq_10587310_x1                         ...............................................guggcuacagauuuccaacauu.........	0


>miR_104
total read count                        14
miR_104 read count                      12
remaining read count                    2
exp                                     ffffffffffMMMMMMMMMMMMMMMMMMMMMffffffffffffffffffffffffffffffffffffffffffffff
pri_seq                                 gaaaaccuguaaucauuggccugaacaguauuuguuuuuucuauuguacuguagaugucaauaguuacagauuuuca
pri_struct                              (((((.(((((((.((((((....(((((((..............)))))))....)))))).))))))).))))).	#MM
seq_10509179_x2                         .......uguaaucauuggccugaacag.................................................	0
seq_10750759_x1                         ..........aaucauuggccugaacagu................................................	0
seq_10317959_x11                        ..........aaucauuggccugaacaguau..............................................	0


>miR_105
total read count                        4
miR_105 read count                      4
remaining read count                    0
exp                                     ffffffffffffffffffffffffffffffffffffffffMMMMMMMMMMMMMMMMMMMMMMffffffffff
pri_seq                                 uggaaaccuguaacuacugacuuccuuaguauuuuuuccacuacuguggaagucaaugguuucagguuuucc
pri_struct                              .(((((((((.(((((.((((((((.(((((..........))))).)))))))).))))).))))))))).	#MM
seq_10546710_x1                         ........................................cuacuguggaagucaauggu............	0
seq_10701613_x1                         ........................................cuacuguggaagucaaugguuu..........	0
seq_10631554_x1                         .........................................uacuguggaagucaaugguu...........	0
seq_10544257_x1                         .........................................uacuguggaagucaaugguuu..........	0


>miR_106
total read count                        1
miR_106 read count                      1
remaining read count                    0
exp                                     ffffffffffffffffffffffffffffffffffffffffffffffffffffMMMMMMMMMMMMMMMMMMMMMMffffffffff
pri_seq                                 gcuaucugaacuguggccaggcccguuuccagaucaauagagaagugugaggcucugaaucgggcucuggcaugguucaguugg
pri_struct                              .(((.((((((((((.(((((((((.(((.(((.(.(((......)))...).)))))).))))).)))))))))))))).)))	#MM
seq_10586855_x1                         ....................................................cucugaaucgggcucuggcau...........	0


>miR_107
total read count                        149
miR_107 read count                      11
remaining read count                    138
exp                                     ffffffffffffffffffffffffffffffffffffffffffffffffffffMMMMMMMMMMMMMMMMMMMMMMffffffffff
pri_seq                                 aaugguggaaaccgguaaccauugacuuccauauuauuggacuuuccugccauggauguagaugguuaccaguuuccuacauuu
pri_struct                              ((((..((((((.((((((((((.((.(((((......((.....))....))))).)).)))))))))).))))))..)))).	#MM
seq_10779052_x1                         .......gaaaccgguaaccauuga...........................................................	0
seq_10604112_x1                         ........aaaccgguaaccauugac..........................................................	0
seq_10481891_x2                         .........aaccgguaaccauugacu.........................................................	0
seq_10467421_x2                         .........aaccgguaaccauugacuucca.....................................................	0
seq_10703960_x1                         .........aaccgguaaccauugacuuccau....................................................	0
seq_10413292_x4                         ..........accgguaaccauugacuu........................................................	0
seq_10398120_x5                         ..........accgguaaccauugacuuc.......................................................	0
seq_10418832_x4                         ..........accgguaaccauugacuucc......................................................	0
seq_10099097_x49                        ..........accgguaaccauugacuucca.....................................................	0
seq_10052989_x63                        ..........accgguaaccauugacuuccau....................................................	0
seq_10459646_x3                         ..........accgguaaccauugacuuccaua...................................................	0
seq_10452863_x3                         ...........ccgguaaccauugacuuccau....................................................	0
seq_10773001_x1                         ...................................................auggauguagaugguuacc..............	0
seq_10614610_x1                         ...................................................auggauguagaugguuaccag............	0
seq_10770350_x1                         ...................................................auggauguagaugguuaccagu...........	0
seq_10692142_x1                         ....................................................uggauguagaugguuacc..............	0
seq_10526433_x1                         ....................................................uggauguagaugguuacca.............	0
seq_10662765_x1                         ....................................................uggauguagaugguuaccag............	0
seq_10466311_x2                         ....................................................uggauguagaugguuaccagu...........	0
seq_10512107_x2                         ....................................................uggauguagaugguuaccaguu..........	0
seq_10741100_x1                         ....................................................uggauguagaugguuaccaguuu.........	0


>miR_108
total read count                        6
miR_108 read count                      6
remaining read count                    0
exp                                     ffffffffffMMMMMMMMMMMMMMMMMMMMMffffffffffffffffffffffffffffffffffffffffffffff
pri_seq                                 gaaagcugcagaccuguaaccauugacgucuguuuuuuuucccuauggaaaucaaugguuacagguuuucgguuucu
pri_struct                              ..((((((.(((((((((((((((((..(((((...........)))))..))))))))))))))))).))))))..	#MM
seq_10784413_x1                         ..........gaccuguaaccauugacgu................................................	0
seq_10762748_x1                         ..........gaccuguaaccauugacguc...............................................	0
seq_10630422_x1                         ..........gaccuguaaccauugacgucu..............................................	0
seq_10788651_x1                         ...........accuguaaccauugacgu................................................	0
seq_10527013_x1                         ...........accuguaaccauugacguc...............................................	0
seq_10775737_x1                         ...........accuguaaccauugacgucu..............................................	0


>miR_109
total read count                        55
miR_109 read count                      42
remaining read count                    13
exp                                     fffffffffffffffffffffffffffffffffffffffffffffffffMMMMMMMMMMMMMMMMMMMMffffffffff
pri_seq                                 accuuucgagucuucugguucuugagucguucguucaucaugugacagaaugacucaaauucgaagacucaagagauga
pri_struct                              ..((((.((((((((..(((..((((((((((..((((...))))..)))))))))))))..)))))))).))))....	#MM
seq_10641882_x1                         ....uucgagucuucugguucu.........................................................	0
seq_10728669_x1                         ....uucgagucuucugguucuu........................................................	0
seq_10717037_x1                         ....uucgagucuucugguucuug.......................................................	0
seq_10493393_x2                         .......gagucuucugguucuugagucgu.................................................	0
seq_10749149_x1                         .......gagucuucugguucuugagucguu................................................	0
seq_10484243_x2                         ........agucuucugguucuugaguc...................................................	0
seq_10478895_x2                         ........agucuucugguucuugagucg..................................................	0
seq_10516153_x2                         ........agucuucugguucuugagucgu.................................................	0
seq_10664078_x1                         ............uucugguucuugagucguucg..............................................	0
seq_10672170_x1                         .................................................augacucaaauucgaaga............	0
seq_10317761_x11                        .................................................augacucaaauucgaagac...........	0
seq_10318355_x11                        .................................................augacucaaauucgaagacu..........	0
seq_10313042_x11                        .................................................augacucaaauucgaagacuc.........	0
seq_10394125_x5                         .................................................augacucaaauucgaagacuca........	0
seq_10652805_x1                         .................................................augacucaaauucgaagacucaa.......	0
seq_10660017_x1                         ..................................................ugacucaaauucgaagac...........	0
seq_10608596_x1                         ..................................................ugacucaaauucgaagacu..........	0


>miR_11
total read count                        246
miR_11 read count                       232
remaining read count                    14
exp                                     ffffffffffffffffffffffffffffffffffffffffffffffffffMMMMMMMMMMMMMMMMMMMMMMffffffffff
pri_seq                                 acauuucgagucuucugguucuugagucguucguucaucacgugacagaauaacucaaacccgaggacucgagaguugaaug
pri_struct                              ...((((((((((((.((((..(((((..(((..((((...))))..)))..))))))))).))))))))))))........	#MM
seq_10641882_x1                         ....uucgagucuucugguucu............................................................	0
seq_10728669_x1                         ....uucgagucuucugguucuu...........................................................	0
seq_10717037_x1                         ....uucgagucuucugguucuug..........................................................	0
seq_10493393_x2                         .......gagucuucugguucuugagucgu....................................................	0
seq_10749149_x1                         .......gagucuucugguucuugagucguu...................................................	0
seq_10484243_x2                         ........agucuucugguucuugaguc......................................................	0
seq_10478895_x2                         ........agucuucugguucuugagucg.....................................................	0
seq_10516153_x2                         ........agucuucugguucuugagucgu....................................................	0
seq_10664078_x1                         ............uucugguucuugagucguucg.................................................	0
seq_10742690_x1                         .........................................gugacagaauaacucaaacccga..................	0
seq_10438943_x3                         ................................................aauaacucaaacccgaggacu.............	0
seq_10549892_x1                         ................................................aauaacucaaacccgaggacuc............	0
seq_10220915_x23                        .................................................auaacucaaacccgagga...............	0
seq_10360760_x7                         .................................................auaacucaaacccgaggac..............	0
seq_10343117_x9                         .................................................auaacucaaacccgaggacu.............	0
seq_10767344_x1                         .................................................auaacucaaacccgaggacuc............	0
seq_10446506_x3                         .................................................auaacucaaacccgaggacucg...........	0
seq_10463618_x3                         .................................................auaacucaaacccgaggacucga..........	0
seq_10441778_x3                         ..................................................uaacucaaacccgaggac..............	0
seq_10431824_x4                         ..................................................uaacucaaacccgaggacu.............	0
seq_10436393_x3                         ..................................................uaacucaaacccgaggacuc............	0
seq_10486075_x2                         ..................................................uaacucaaacccgaggacucg...........	0
seq_9897617_x141                        ..................................................uaacucaaacccgaggacucga..........	0
seq_10521599_x1                         ...................................................aacucaaacccgaggacucg...........	0
seq_10396755_x5                         ...................................................aacucaaacccgaggacucga..........	0
seq_10689226_x1                         ....................................................acucaaacccgaggacucg...........	0
seq_10319829_x11                        ....................................................acucaaacccgaggacucga..........	0
seq_10373976_x7                         ....................................................acucaaacccgaggacucgag.........	0
seq_10608189_x1                         .....................................................cucaaacccgaggacucga..........	0
seq_10465166_x3                         .....................................................cucaaacccgaggacucgag.........	0


>miR_110
total read count                        24
miR_110 read count                      24
remaining read count                    0
exp                                     fffffffffffffffffffffffffffffffffffffffffffffMMMMMMMMMMMMMMMMMMMMMffffffffff
pri_seq                                 agugguacgguucgguucuguacgcuuuuauggccguuuccacugucaaaaagcguaccgaacuaaacuguaccac
pri_struct                              .(((((((((((..((((.((((((((((.((((.((....)).)))))))))))))).))))..)))))))))))	#MM
seq_10607425_x1                         ............................................gucaaaaagcguaccgaa..............	0
seq_10666700_x1                         ............................................gucaaaaagcguaccgaac.............	0
seq_10482469_x2                         .............................................ucaaaaagcguaccgaac.............	0
seq_10341299_x9                         .............................................ucaaaaagcguaccgaacuaa..........	0
seq_10439264_x3                         .............................................ucaaaaagcguaccgaacuaaa.........	0
seq_10405810_x5                         ..............................................caaaaagcguaccgaacuaa..........	0
seq_10490987_x2                         ...............................................aaaaagcguaccgaacuaa..........	0
seq_10710351_x1                         ................................................aaaagcguaccgaacuaaac........	0


>miR_111
total read count                        21
miR_111 read count                      21
remaining read count                    0
exp                                     fffffffffffffffffffffffffffffffffffffffffffffffffffffffffMMMMMMMMMMMMMMMMMMMMMffffffffff
pri_seq                                 ugccaaaaaagugguucgguucgguaaacggccuuuugacaguggaaauggccauacaagcguaccaaaccgaaccauaccguacugc
pri_struct                              ..........(((((((((((.((((..(((((((((.......)))).))))......)..)))).)))))))))))..........	#MM
seq_10413844_x4                         .........................................................aagcguaccaaaccgaac.............	0
seq_10439693_x3                         .........................................................aagcguaccaaaccgaacc............	0
seq_10514943_x2                         .........................................................aagcguaccaaaccgaacca...........	0
seq_10325319_x10                        .........................................................aagcguaccaaaccgaaccau..........	0
seq_10700331_x1                         .........................................................aagcguaccaaaccgaaccaua.........	0
seq_10738214_x1                         ..........................................................agcguaccaaaccgaaccau..........	0


>miR_112
total read count                        18
miR_112 read count                      18
remaining read count                    0
exp                                     ffffffffffMMMMMMMMMMMMMMMMMMMMMMfffffffffffffffffffffffffffffffffffffffffffff
pri_seq                                 ggugguccuccaggaaugugauugagaagcauuggucuagagcaguguuucucaaccauguuccuguaggaccaccg
pri_struct                              (((((((((.((((((((((.(((((((((((((.(....).))))))))))))).)))))))))).))))))))).	#MM
seq_10398265_x5                         ........uccaggaaugugauugagaagc...............................................	0
seq_10524297_x1                         .........ccaggaaugugauugagaagc...............................................	0
seq_10317387_x11                        ..........caggaaugugauugagaagcau.............................................	0
seq_10718168_x1                         ..........caggaaugugauugagaagcauu............................................	0


>miR_113
total read count                        59
miR_113 read count                      59
remaining read count                    0
exp                                     fffffffffffffffffffffffffffffffffffffffffffffMMMMMMMMMMMMMMMMMMMMMMffffffffff
pri_seq                                 cuucacguucgcgcugcucuguugcccguuuccccuugcucugggucacgggacgcagggcacgcacgggccugacg
pri_struct                              ..(((.(((((.((((((((((..(((((..(((........)))..)))))..)))))))).)).))))).)))..	#MM
seq_10662697_x1                         ............................................gucacgggacgcagggcacgcac..........	0
seq_10476943_x2                         .............................................ucacgggacgcagggcac..............	0
seq_10405890_x5                         .............................................ucacgggacgcagggcacg.............	0
seq_10360830_x7                         .............................................ucacgggacgcagggcacgc............	0
seq_10300951_x13                        .............................................ucacgggacgcagggcacgca...........	0
seq_10180926_x30                        .............................................ucacgggacgcagggcacgcac..........	0
seq_10577479_x1                         ...............................................acgggacgcagggcacgcac..........	0


>miR_114
total read count                        11
miR_114 read count                      11
remaining read count                    0
exp                                     fffffffffffffffffffffffffffffffffffffffffffffffffffffffffffffffffMMMMMMMMMMMMMMMMMMMMffffffffff
pri_seq                                 uucgcgcuccaguccgugugucuguguuugcacugggugaagagcgguaaacugagcgcaaaccaagcacagauacacggagacugaagcgcgaa
pri_struct                              .(((((((.(((((((((((((((((((((...((.((......(((....))).)).))...))))))))))))))))))..))).))))))).	#MM
seq_10515427_x2                         ................................................................aagcacagauacacggagacu..........	0
seq_10785361_x1                         .................................................................agcacagauacacggaga............	0
seq_10438052_x3                         .................................................................agcacagauacacggagac...........	0
seq_10426020_x4                         .................................................................agcacagauacacggagacu..........	0
seq_10603954_x1                         ..................................................................gcacagauacacggagacu..........	0


>miR_115
total read count                        8
miR_115 read count                      6
remaining read count                    2
exp                                     fffffffffffffffffffffffffffffffffffffffffffffffffMMMMMMMMMMMMMMMMMMMMMMffffffffff
pri_seq                                 augcuggaaaccuguaacuauugacuuccauuguguuuguuuuccuacuguggacauuaaugguuacagguuuucagauuu
pri_struct                              ...(((((((((((((((((((((..(((((.(((..........))).)))))..)))))))))))))))))))))....	#MM
seq_10476395_x2                         ..........ccuguaacuauugacuuccauu.................................................	0
seq_10644023_x1                         ................................................uguggacauuaaugguua...............	0
seq_10683585_x1                         ................................................uguggacauuaaugguuaca.............	0
seq_10523675_x1                         ................................................uguggacauuaaugguuacag............	0
seq_10481073_x2                         .................................................guggacauuaaugguuacagg...........	0
seq_10561814_x1                         .................................................guggacauuaaugguuacaggu..........	0


>miR_116
total read count                        47
miR_116 read count                      35
remaining read count                    12
exp                                     ffffffffffMMMMMMMMMMMMMMMMMMMMffffffffffffffffffffffffffffffffffffffffffffffffffffffff
pri_seq                                 cucgggcuggacucuucacucgucuguguucagcucuggaugaugugaugcugaacacggcccugagugagggauucuggccugau
pri_struct                              .((((((..((.((((((((((.(((((((((((((..........)).)))))))))))...))))))))))..))..)))))).	#MM
seq_10448330_x3                         ..........acucuucacucgucugug..........................................................	0
seq_10513835_x2                         ..........acucuucacucgucugugu.........................................................	0
seq_10448417_x3                         ..........acucuucacucgucuguguu........................................................	0
seq_10221214_x23                        ..........acucuucacucgucuguguuc.......................................................	0
seq_10458635_x3                         ..........acucuucacucgucuguguuca......................................................	0
seq_10582032_x1                         ..........acucuucacucgucuguguucag.....................................................	0
seq_10572509_x1                         ...............................agcucuggaugaugugaug....................................	0
seq_10455590_x3                         ...............................agcucuggaugaugugaugc...................................	0
seq_10726208_x1                         ...............................agcucuggaugaugugaugcu..................................	0
seq_10798604_x1                         ...............................agcucuggaugaugugaugcug.................................	0
seq_10561620_x1                         ...................................................ugaacacggcccugaguga................	0
seq_10424184_x4                         ...................................................ugaacacggcccugagugag...............	0
seq_10603932_x1                         ....................................................gaacacggcccugagugaggg.............	0


>miR_117
total read count                        18
miR_117 read count                      18
remaining read count                    0
exp                                     fffffffffffffffffffffffffffffffffffffffffffffffMMMMMMMMMMMMMMMMMMMMMMffffffffff
pri_seq                                 cugagucaaugugagucugucuuuugguucauguccacuuucauccaugagcaaaugacagguacucgaugugucucug
pri_struct                              ..(((.((...((((((((((.((((.((((((............)))))))))).)))))..)))))...)).)))..	#MM
seq_10447712_x3                         ...............................................ugagcaaaugacagguac..............	0
seq_10793224_x1                         ...............................................ugagcaaaugacagguacu.............	0
seq_10513015_x2                         ...............................................ugagcaaaugacagguacucg...........	0
seq_10337672_x9                         ...............................................ugagcaaaugacagguacucga..........	0
seq_10497731_x2                         ...............................................ugagcaaaugacagguacucgau.........	0
seq_10788362_x1                         ...............................................ugagcaaaugacagguacucgaugu.......	0


>miR_118
total read count                        15
miR_118 read count                      12
remaining read count                    3
exp                                     ffffffffffMMMMMMMMMMMMMMMMMMMMMfffffffffffffffffffffffffffffffffffffffffffffffffffffff
pri_seq                                 aaguauccucagcuguauccuauuuagacuuuaccgugcugcaggagagugugaagucuagaugcgauacagaugaggauacucac
pri_struct                              .((((((((((.(((((((.(((((((((((((((...((.....)).).)))))))))))))).))))))).))))))))))...	#MM
seq_10449689_x3                         ..........agcuguauccuauuuaga..........................................................	0
seq_10430344_x4                         ..........agcuguauccuauuuagac.........................................................	0
seq_10517151_x2                         ..........agcuguauccuauuuagacu........................................................	0
seq_10444295_x3                         ..........agcuguauccuauuuagacuuu......................................................	0
seq_10595284_x1                         ......................................................agucuagaugcgauacagaug...........	0
seq_10704913_x1                         ......................................................agucuagaugcgauacagauga..........	0
seq_10535373_x1                         .......................................................gucuagaugcgauacagaug...........	0


>miR_119
total read count                        15
miR_119 read count                      14
remaining read count                    1
exp                                     ffffffffffMMMMMMMMMMMMMMMMMMMMMMffffffffffffffffffffffffffffffffffffffffff
pri_seq                                 gacuuuuggaaaccugugacuauugacuuccauauuuguuuuggaugccagugguuacagguuuccaacauucu
pri_struct                              .....((((((((((((((((((((.(.((((.........)))).).))))))))))))))))))))......	#MM
seq_10422356_x4                         ..........aaccugugacuauugacu..............................................	0
seq_10700879_x1                         ..........aaccugugacuauugacuu.............................................	0
seq_10455701_x3                         ..........aaccugugacuauugacuucc...........................................	0
seq_10408340_x5                         ..........aaccugugacuauugacuucca..........................................	0
seq_10535231_x1                         ..........aaccugugacuauugacuuccau.........................................	0
seq_10722882_x1                         ...........................................gaugccagugguuacagg.............	0


>miR_12
total read count                        144
miR_12 read count                       134
remaining read count                    10
exp                                     ffffffffffffffffffffffffffffffffffffffffffffffffffMMMMMMMMMMMMMMMMMMMMffffffffff
pri_seq                                 caccuuucgagucuucugguucuugagucauucguucaucacuugacagaaugacucaaacccgaagacucgagagauga
pri_struct                              ((.(((((((((((((.((((..((((((((((..(((.....)))..)))))))))))))).))))))))))))).)).	#MM
seq_10641882_x1                         .....uucgagucuucugguucu.........................................................	0
seq_10728669_x1                         .....uucgagucuucugguucuu........................................................	0
seq_10717037_x1                         .....uucgagucuucugguucuug.......................................................	0
seq_10484243_x2                         .........agucuucugguucuugaguc...................................................	0
seq_10399555_x5                         .........agucuucugguucuugagucauu................................................	0
seq_10694457_x1                         .................................................aaugacucaaacccgaagacu..........	0
seq_10385273_x6                         ..................................................augacucaaacccgaaga............	0
seq_10300171_x13                        ..................................................augacucaaacccgaagac...........	0
seq_10090641_x51                        ..................................................augacucaaacccgaagacu..........	0
seq_10183212_x29                        ..................................................augacucaaacccgaagacuc.........	0
seq_10248948_x19                        ..................................................augacucaaacccgaagacucg........	0
seq_10401355_x5                         ..................................................augacucaaacccgaagacucga.......	0
seq_10749170_x1                         ...................................................ugacucaaacccgaagac...........	0
seq_10466629_x2                         ...................................................ugacucaaacccgaagacu..........	0
seq_10381133_x6                         ...................................................ugacucaaacccgaagacucga.......	0
seq_10653571_x1                         ....................................................gacucaaacccgaagacu..........	0


>miR_120
total read count                        3
miR_120 read count                      2
remaining read count                    1
exp                                     fffffffffffffffffffffffffffffffffffffffffffffMMMMMMMMMMMMMMMMMMMMMffffffffff
pri_seq                                 ggccuguucacacauacagaccuuucuggaaaauugccagucauuuuccagaaaguucuguaugugugaaagggga
pri_struct                              ..(((.((((((((((((((.(((((((((((((........))))))))))))).)))))))))))))).)))..	#MM
seq_10736081_x1                         .............................................uuccagaaaguucuguaug............	0
seq_10619790_x1                         .............................................uuccagaaaguucuguaugu...........	0
seq_10640178_x1                         .......................................................uucuguaugugugaaaggg..	0


>miR_121
total read count                        16
miR_121 read count                      16
remaining read count                    0
exp                                     fffffffffffffffffffffffffffffffffffffffffffffffffffMMMMMMMMMMMMMMMMMMMMffffffffff
pri_seq                                 aaaauccagggaacagcccugaaauucagacagcugugcagugacuucaugucugaauacacggacugcucccuggauauu
pri_struct                              ...(((((((((.(((((.((..(((((((((...((......))....))))))))).)).)).))).)))))))))...	#MM
seq_10454597_x3                         ...................................................ucugaauacacggacugcu...........	0
seq_10380329_x6                         ...................................................ucugaauacacggacugcuc..........	0
seq_10443212_x3                         ...................................................ucugaauacacggacugcucc.........	0
seq_10464194_x3                         ...................................................ucugaauacacggacugcuccc........	0
seq_10633417_x1                         ...................................................ucugaauacacggacugcucccu.......	0


>miR_122
total read count                        8
miR_122 read count                      7
remaining read count                    1
exp                                     ffffffffffffffffffffffffffffffffffffffffffffffMMMMMMMMMMMMMMMMMMMMffffffffff
pri_seq                                 agugguacaguucgguuuaguaugcuuuuauggccguuuccacugucaaaaggcguauagaaccaaaccguaccau
pri_struct                              .(((((((.(((.(((((.((((((((((.((((.((....)).)))))))))))))).))))).))).)))))))	#MM
seq_10719400_x1                         .............gguuuaguaugcuuuuau.............................................	0
seq_10435979_x3                         .............................................ucaaaaggcguauagaaccaa..........	0
seq_10695444_x1                         ..............................................caaaaggcguauagaacca...........	0
seq_10450046_x3                         ..............................................caaaaggcguauagaaccaa..........	0


>miR_123
total read count                        36
miR_123 read count                      36
remaining read count                    0
exp                                     ffffffffffMMMMMMMMMMMMMMMMMMMMMMMffffffffffffffffffffffffffffffffffffffffff
pri_seq                                 cuugguuuggaucaggaauggugggaaauggcugccgagagaguuaguuccucuucuuccugugccagacugagu
pri_struct                              ((..((((((..((((((..(.(((((.(((((..(....)))))).))))).)..))))))..))))))..)).	#MM
seq_10672226_x1                         ..........aucaggaauggugggaaa...............................................	0
seq_10510915_x2                         ..........aucaggaauggugggaaau..............................................	0
seq_10326079_x10                        ..........aucaggaauggugggaaaug.............................................	0
seq_10454837_x3                         ..........aucaggaauggugggaaaugg............................................	0
seq_10521656_x1                         ..........aucaggaauggugggaaauggc...........................................	0
seq_10247713_x19                        ..........aucaggaauggugggaaauggcu..........................................	0


>miR_124
total read count                        21
miR_124 read count                      7
remaining read count                    14
exp                                     ffffffffffffffffffffffffffffffffffffffffffffffffffffffffMMMMMMMMMMMMMMMMMMMMMffffffffff
pri_seq                                 gaaaaacagguaaccacugacuuucauaguaaaaaaaaaaaaaaacagauaccaugaaagucaaugguuacagguuuccaacauuuu
pri_struct                              ...((((..(((((((.((((((((((.(((..................))).)))))))))).)))))))..))))..........	#MM
seq_10448540_x3                         ..........uaaccacugacuuucauaguaa.......................................................	0
seq_10469349_x2                         ....................................................caugaaagucaaugguuac................	0
seq_10387889_x6                         .....................................................augaaagucaaugguuac................	0
seq_10531940_x1                         .....................................................augaaagucaaugguuaca...............	0
seq_10494499_x2                         .....................................................augaaagucaaugguuacagg.............	0
seq_10505501_x2                         ......................................................ugaaagucaaugguuacag..............	0
seq_10486033_x2                         .......................................................gaaagucaaugguuacagguuu..........	0
seq_10436630_x3                         ........................................................aaagucaaugguuacagguuu..........	0


>miR_125
total read count                        43
miR_125 read count                      43
remaining read count                    0
exp                                     ffffffffffMMMMMMMMMMMMMMMMMMMMMMfffffffffffffffffffffffffffffffffffffffffffffff
pri_seq                                 ccuaccaaugaucauuuuugugacuaugcaacuggacccagacuacuagcugcaaaucacaaaaaugacacugggaggu
pri_struct                              (((.(((.((.((((((((((((...((((.((((..........)))).))))..)))))))))))))).))).))).	#MM
seq_10471415_x2                         ..........aucauuuuugugacuaugc..................................................	0
seq_10512449_x2                         ..........aucauuuuugugacuaugca.................................................	0
seq_10284697_x14                        ..........aucauuuuugugacuaugcaa................................................	0
seq_10237938_x20                        ..........aucauuuuugugacuaugcaac...............................................	0
seq_10779702_x1                         ..........aucauuuuugugacuaugcaacu..............................................	0
seq_10705134_x1                         ...........ucauuuuugugacuaugcaac...............................................	0
seq_10672706_x1                         .............auuuuugugacuaugcaa................................................	0
seq_10698873_x1                         .............auuuuugugacuaugcaac...............................................	0
seq_10738460_x1                         .............auuuuugugacuaugcaacu..............................................	0


>miR_126
total read count                        
miR_126 read count                      0
remaining read count                    0
exp                                     ffffffffffffffffffffffffffffffffffffffffffffffffffffffffffffffffMMMMMMMMMMMMMMMMMMMMffffffffff
pri_seq                                 uucaccuuucgagucuucugguuuuugagucauucguucaucaagugacagcaugugaagagggaugacucaaacccgaguacucaagaaauga
pri_struct                              .(((..(((.((((.(((.((((..((((((((((.(((.(((.(((....))).))).))))))))))))))))).))).)))).)))..)))	#MM


>miR_127
total read count                        44
miR_127 read count                      16
remaining read count                    28
exp                                     ffffffffffMMMMMMMMMMMMMMMMMMMMMMfffffffffffffffffffffffffffffffffffffffffffffffffff
pri_seq                                 gaaagcuggaaacuuguaaccaaugacuuccauaguauuuguucuuuucugcuauggaagugguuacagguuuucauauuucu
pri_struct                              ((((..(((((((((((((((....((((((((((((............)))))))))))))))))))))))))))..)))).	#MM
seq_10471949_x2                         ..........aacuuguaaccaaugacuucc....................................................	0
seq_10568802_x1                         ..........aacuuguaaccaaugacuucca...................................................	0
seq_10763875_x1                         ..........aacuuguaaccaaugacuuccau..................................................	0
seq_10394010_x5                         ...........acuuguaaccaaugacuucca...................................................	0
seq_10425156_x4                         ...........acuuguaaccaaugacuuccau..................................................	0
seq_10471933_x2                         ...........acuuguaaccaaugacuuccaua.................................................	0
seq_10791271_x1                         .............uuguaaccaaugacuuccau..................................................	0
seq_10577095_x1                         ...................................................cuauggaagugguuacag..............	0
seq_10601370_x1                         ...................................................cuauggaagugguuacaggu............	0
seq_10461674_x3                         ...................................................cuauggaagugguuacagguu...........	0
seq_10386815_x6                         ...................................................cuauggaagugguuacagguuu..........	0
seq_10444967_x3                         ...................................................cuauggaagugguuacagguuuu.........	0
seq_10490959_x2                         ....................................................uauggaagugguuacagguuu..........	0
seq_10307527_x12                        ....................................................uauggaagugguuacagguuuu.........	0


>miR_128
total read count                        19
miR_128 read count                      17
remaining read count                    2
exp                                     ffffffffffffffffffffffffffffffffffffffffffffffffffffffffffffffMMMMMMMMMMMMMMMMMMMMMffffffffff
pri_seq                                 cacugcagagccauuugggcagagcugagcuccagugaggggcucaugcucccccuggcuggagcgcagcucugcucaaauggcucugcagcg
pri_struct                              ..(((((((((((((((((((((((((.((((((((.(((((.........))))).)))))))).)))))))))))))))))))))))))..	#MM
seq_10740469_x1                         ...........cauuugggcagagcugag................................................................	0
seq_10653495_x1                         ...............ugggcagagcugagcuccaguga.......................................................	0
seq_10779059_x1                         ..............................................................agcgcagcucugcucaaaug...........	0
seq_10403830_x5                         ..............................................................agcgcagcucugcucaaaugg..........	0
seq_10406615_x5                         ..............................................................agcgcagcucugcucaaauggc.........	0
seq_10462259_x3                         ..............................................................agcgcagcucugcucaaauggcu........	0
seq_10707043_x1                         ...............................................................gcgcagcucugcucaaaugg..........	0
seq_10481763_x2                         ................................................................cgcagcucugcucaaauggcu........	0


>miR_129
total read count                        30
miR_129 read count                      30
remaining read count                    0
exp                                     ffffffffffffffffffffffffffffffffffffffffffffffffMMMMMMMMMMMMMMMMMMMMMMffffffffff
pri_seq                                 uuggucgcugauugccauugacuucuauaguauuaauuuauuuuuauccuacuguggaagucgauggguuccagcaacca
pri_struct                              .((((.((((....((((((((((((((((((.(((.......)))...))))))))))))))))))....)))).))))	#MM
seq_10371400_x7                         ...............................................ccuacuguggaagucgauggg............	0
seq_10309963_x12                        ...............................................ccuacuguggaagucgaugggu...........	0
seq_10462382_x3                         ................................................cuacuguggaagucgaugg.............	0
seq_10533632_x1                         ................................................cuacuguggaagucgaugggu...........	0
seq_10389437_x6                         ................................................cuacuguggaagucgauggguu..........	0
seq_10713123_x1                         .................................................uacuguggaagucgauggguu..........	0


>miR_13
total read count                        166
miR_13 read count                       150
remaining read count                    16
exp                                     ffffffffffMMMMMMMMMMMMMMMMMMMMMMfffffffffffffffffffffffffffffffffffffffffffff
pri_seq                                 guaaaccaguuguggugauuagaacaggcugacuuuugcaagugugaugcggccuacuaacaccacacacauguaga
pri_struct                              ........(((((((((.((((...((((((....(..(....)..)..)))))).))))))))))).)).......	#MM
seq_10747754_x1                         .......aguuguggugauuagaacagg.................................................	0
seq_10749686_x1                         .......aguuguggugauuagaacaggc................................................	0
seq_10367907_x7                         .......aguuguggugauuagaacaggcu...............................................	0
seq_10628219_x1                         ........guuguggugauuagaacaggc................................................	0
seq_10301755_x12                        ........guuguggugauuagaacaggcu...............................................	0
seq_10331529_x10                        .........uuguggugauuagaacaggcu...............................................	0
seq_10729246_x1                         ..........uguggugauuagaacagg.................................................	0
seq_10656692_x1                         ..........uguggugauuagaacaggc................................................	0
seq_10192348_x28                        ..........uguggugauuagaacaggcu...............................................	0
seq_10768937_x1                         ..........uguggugauuagaacaggcug..............................................	0
seq_10053934_x63                        ..........uguggugauuagaacaggcuga.............................................	0
seq_10261435_x17                        ..........uguggugauuagaacaggcugac............................................	0
seq_10278872_x15                        ..........uguggugauuagaacaggcugacu...........................................	0
seq_10649748_x1                         ...........guggugauuagaacaggcugacu...........................................	0
seq_10470883_x2                         ...............................................ugcggccuacuaacacca............	0
seq_10663284_x1                         ...............................................ugcggccuacuaacaccac...........	0
seq_10512785_x2                         ...............................................ugcggccuacuaacaccacac.........	0
seq_10477939_x2                         ...............................................ugcggccuacuaacaccacaca........	0


>miR_130
total read count                        10
miR_130 read count                      10
remaining read count                    0
exp                                     ffffffffffMMMMMMMMMMMMMMMMMMMMMMfffffffffffffffffffffffffffffffffffffffffffff
pri_seq                                 aaagcugaaaaucuguaaucauugacuuccauaggaaauuccaugugugagucaauaguuacagguuuccagcuuuc
pri_struct                              (((((((.(((((((((((.(((((((..((((((.....)).))))..))))))).))))))))))).))))))).	#MM
seq_10514483_x2                         ..........aucuguaaucauugacuu.................................................	0
seq_10597046_x1                         ..........aucuguaaucauugacuucc...............................................	0
seq_10431440_x4                         ..........aucuguaaucauugacuucca..............................................	0
seq_10446716_x3                         ..........aucuguaaucauugacuuccau.............................................	0


>miR_131
total read count                        22
miR_131 read count                      21
remaining read count                    1
exp                                     ffffffffffffffffffffffffffffffffffffffffffffffffffffffffffMMMMMMMMMMMMMMMMMMMMMffffffffff
pri_seq                                 uugugaggcugagaggucacgcgagugguggcaggguuaccacaaacuaaccgaaucuuccaucagucacgugaccuaccagcaucaua
pri_struct                              .(((((.((((..((((((((.((.((((((.(((((((........)))))....)).)))))).)).))))))))..)))).)))))	#MM
seq_10587677_x1                         ............gaggucacgcgaguggug...........................................................	0
seq_10703070_x1                         ........................................................cuuccaucagucacgugac..............	0
seq_10585019_x1                         ........................................................cuuccaucagucacgugaccu............	0
seq_10469189_x2                         ..........................................................uccaucagucacgugacc.............	0
seq_10594742_x1                         ..........................................................uccaucagucacgugaccu............	0
seq_10546634_x1                         ..........................................................uccaucagucacgugaccua...........	0
seq_10369839_x7                         ..........................................................uccaucagucacgugaccuac..........	0
seq_10403400_x5                         ..........................................................uccaucagucacgugaccuacc.........	0
seq_10738243_x1                         ..........................................................uccaucagucacgugaccuacca........	0
seq_10477239_x2                         ............................................................caucagucacgugaccuac..........	0


>miR_132
total read count                        8
miR_132 read count                      8
remaining read count                    0
exp                                     ffffffffffMMMMMMMMMMMMMMMMMMMMMMMMffffffffffffffffffffffffffffffffffffffff
pri_seq                                 caucagcugguucuauccucaaucacuggaacacuguuuaauuagcuuucaguuugguguaaaacuagcuuuaa
pri_struct                              ....((((((((.((..(.(((..(((((((..(((......))).)))))))))))..)).))))))))....	#MM
seq_10677234_x1                         ........gguucuauccucaaucacuggaa...........................................	0
seq_10500217_x2                         .........guucuauccucaaucacuggaacac........................................	0
seq_10413652_x4                         ..........uucuauccucaaucacuggaacac........................................	0
seq_10734703_x1                         ..........uucuauccucaaucacuggaacacu.......................................	0


>miR_133
total read count                        3
miR_133 read count                      3
remaining read count                    0
exp                                     fffffffffffffffffffffffffffffffffffffffffffMMMMMMMMMMMMMMMMMMMMMffffffffff
pri_seq                                 ugaaauggacauguuagccgugcuaucccgggcugcuucggccguggguuggagaugguuuauaccccagcuuc
pri_struct                              .(((.(((...(((.((((((.(((.(((((((((...))))).)))).)))..)))))).)))..)))..)))	#MM
seq_10568211_x1                         .........................................ccguggguuggagaugguuua............	0
seq_10659370_x1                         .........................................ccguggguuggagaugguuuau...........	0
seq_10731620_x1                         ...........................................guggguuggagaugguuua............	0


>miR_134
total read count                        58
miR_134 read count                      58
remaining read count                    0
exp                                     fffffffffffffffffffffffffffffffffffffffffffffMMMMMMMMMMMMMMMMMMMMffffffffff
pri_seq                                 aaugagugguacgguucaguacgcuuuuauggccguuuccacagucaaaaggcauaccgaaccguaccccuuuuu
pri_struct                              ...(((.((((((((((.(((.((((((.((((.((....)).)))))))))).))).)))))))))).)))...	#MM
seq_10490011_x2                         ............................................ucaaaaggcauaccgaac.............	0
seq_10605699_x1                         ............................................ucaaaaggcauaccgaacc............	0
seq_10209997_x25                        ............................................ucaaaaggcauaccgaaccgu..........	0
seq_10258494_x17                        ............................................ucaaaaggcauaccgaaccgua.........	0
seq_10514861_x2                         .............................................caaaaggcauaccgaaccg...........	0
seq_10387487_x6                         .............................................caaaaggcauaccgaaccgu..........	0
seq_10430808_x4                         .............................................caaaaggcauaccgaaccgua.........	0
seq_10554565_x1                         ..............................................aaaaggcauaccgaaccgu..........	0


>miR_135
total read count                        59
miR_135 read count                      59
remaining read count                    0
exp                                     fffffffffffffffffffffffffffffffffffffffffffffMMMMMMMMMMMMMMMMMMMMMMffffffffff
pri_seq                                 ugugguacgguacgguucgguuugcuuuuauggcuguuuccacugucaaaaggcauaccgaaccguacuguauuacu
pri_struct                              .((((((((((((((((((((.(((((((.((((.((....)).))))))))))).)))))))))))))))))))).	#MM
seq_10738468_x1                         ...........................................ugucaaaaggcauaccga................	0
seq_10490011_x2                         .............................................ucaaaaggcauaccgaac..............	0
seq_10605699_x1                         .............................................ucaaaaggcauaccgaacc.............	0
seq_10209997_x25                        .............................................ucaaaaggcauaccgaaccgu...........	0
seq_10258494_x17                        .............................................ucaaaaggcauaccgaaccgua..........	0
seq_10514861_x2                         ..............................................caaaaggcauaccgaaccg............	0
seq_10387487_x6                         ..............................................caaaaggcauaccgaaccgu...........	0
seq_10430808_x4                         ..............................................caaaaggcauaccgaaccgua..........	0
seq_10554565_x1                         ...............................................aaaaggcauaccgaaccgu...........	0


>miR_136
total read count                        24
miR_136 read count                      20
remaining read count                    4
exp                                     ffffffffffMMMMMMMMMMMMMMMMMMMMMMffffffffffffffffffffffffffffffffffffffffffffffff
pri_seq                                 uacgguacgguucgguuugguaugcuuuuauggccguuuccacugucaaaaagcguacccaaccaaaccguaccguacca
pri_struct                              ((((((((((((.((((.(((((((((((.((((.((....)).))))))))))))))).)))).))))))))))))...	#MM
seq_10743414_x1                         .......cgguucgguuugguaugcuuu....................................................	0
seq_10679187_x1                         .........guucgguuugguaugcuuuu...................................................	0
seq_10472725_x2                         .........guucgguuugguaugcuuuua..................................................	0
seq_10500907_x2                         .........guucgguuugguaugcuuuuau.................................................	0
seq_10655874_x1                         .........guucgguuugguaugcuuuuaug................................................	0
seq_10492319_x2                         ..........uucgguuugguaugcuuuua..................................................	0
seq_10396200_x5                         ..........uucgguuugguaugcuuuuau.................................................	0
seq_10400020_x5                         ..........uucgguuugguaugcuuuuaug................................................	0
seq_10506451_x2                         ..........uucgguuugguaugcuuuuaugg...............................................	0
seq_10615828_x1                         .................................................aaagcguacccaaccaaac............	0
seq_10490185_x2                         .................................................aaagcguacccaaccaaaccg..........	0


>miR_137
total read count                        15
miR_137 read count                      14
remaining read count                    1
exp                                     ffffffffffMMMMMMMMMMMMMMMMMMMMMffffffffffffffffffffffffffffffffffffffffffffffffffffffffff
pri_seq                                 gaauguuggaaacugguaaccauuggcuucuguuguagaaaaagcaaauacuauguaaguaaaugguuaccgguuuucaacauucuuca
pri_struct                              ((((((((((((((((((((((((.((((..((.(((...........))).))..)))).))))))))))))))))))))))))....	#MM
seq_10486919_x2                         ..........aacugguaaccauuggcu.............................................................	0
seq_10452119_x3                         ..........aacugguaaccauuggcuuc...........................................................	0
seq_10425084_x4                         ..........aacugguaaccauuggcuucu..........................................................	0
seq_10424348_x4                         ...........acugguaaccauuggcuuc...........................................................	0
seq_10759205_x1                         ...........acugguaaccauuggcuucu..........................................................	0
seq_10727534_x1                         .............................................................aaugguuaccgguuuuca..........	0


>miR_138
total read count                        27
miR_138 read count                      27
remaining read count                    0
exp                                     fffffffffffffffffffffffffffffffffffffffffffffMMMMMMMMMMMMMMMMMMMMffffffffff
pri_seq                                 ugcuggaaaacuguaaccauuuacuucauaguaaaaacaaauacuauggaagugaauggguacagguuuccagcu
pri_struct                              .((((((((.(((((.(((((((((((((((((........)))))).))))))))))).))))).)))))))).	#MM
seq_10507555_x2                         .............................................auggaagugaauggguaca...........	0
seq_10368271_x7                         .............................................auggaagugaauggguacag..........	0
seq_10423832_x4                         .............................................auggaagugaauggguacagg.........	0
seq_10434612_x4                         .............................................auggaagugaauggguacagguu.......	0
seq_10580080_x1                         .............................................auggaagugaauggguacagguuu......	0
seq_10668199_x1                         ..............................................uggaagugaauggguaca...........	0
seq_10717496_x1                         ..............................................uggaagugaauggguacag..........	0
seq_10657151_x1                         ..............................................uggaagugaauggguacaggu........	0
seq_10483629_x2                         ..............................................uggaagugaauggguacagguu.......	0
seq_10474879_x2                         ..............................................uggaagugaauggguacagguuu......	0
seq_10481261_x2                         ...............................................ggaagugaauggguacagguuu......	0


>miR_139
total read count                        25
miR_139 read count                      24
remaining read count                    1
exp                                     fffffffffffffffffffffffffffffffffffffffffffffffMMMMMMMMMMMMMMMMMMMMMMMffffffffff
pri_seq                                 auucgcgcuuuaugacauggugcguuauccugcugaagguagccaucagaugaugaguacacuguggucauaaagagaug
pri_struct                              ..((...(((((((((((((((..(((((...((((.((...)).))))..)))))...)))))).))))))))).))..	#MM
seq_10212028_x24                        ...............................................agaugaugaguacacugugguca..........	0
seq_10790979_x1                         ...........................................................cacuguggucauaaagagau.	0


>miR_14
total read count                        314
miR_14 read count                       306
remaining read count                    8
exp                                     ffffffffffMMMMMMMMMMMMMMMMMMMMMMffffffffffffffffffffffffffffffffffffffffffffffff
pri_seq                                 aaauguugaaaccuguaaccauugacuuccauagaaaaacaaaugccauggaaguuaaugguugcagguuuucagcauuu
pri_struct                              ((((((((((((((((((((((((((((((((.(...........).))))))))))))))))))))).)))))))))))	#MM
seq_10599829_x1                         .......gaaaccuguaaccauugacu.....................................................	0
seq_10515735_x2                         .......gaaaccuguaaccauugacuuc...................................................	0
seq_10466985_x2                         ........aaaccuguaaccauugac......................................................	0
seq_10501869_x2                         ........aaaccuguaaccauugacu.....................................................	0
seq_10448375_x3                         ........aaaccuguaaccauugacuu....................................................	0
seq_10270677_x16                        ........aaaccuguaaccauugacuuc...................................................	0
seq_10309927_x12                        .........aaccuguaaccauugacu.....................................................	0
seq_10364365_x7                         .........aaccuguaaccauugacuu....................................................	0
seq_10353126_x8                         .........aaccuguaaccauugacuuc...................................................	0
seq_10247162_x19                        .........aaccuguaaccauugacuucc..................................................	0
seq_10215436_x24                        .........aaccuguaaccauugacuucca.................................................	0
seq_10355198_x8                         .........aaccuguaaccauugacuuccau................................................	0
seq_10577900_x1                         .........aaccuguaaccauugacuuccaua...............................................	0
seq_10471513_x2                         ..........accuguaaccauugacuu....................................................	0
seq_10257357_x18                        ..........accuguaaccauugacuuc...................................................	0
seq_10247751_x19                        ..........accuguaaccauugacuucc..................................................	0
seq_10200687_x26                        ..........accuguaaccauugacuucca.................................................	0
seq_9932272_x118                        ..........accuguaaccauugacuuccau................................................	0
seq_10358382_x8                         ..........accuguaaccauugacuuccaua...............................................	0
seq_10712772_x1                         ...........ccuguaaccauugacuucc..................................................	0
seq_10774967_x1                         ...........ccuguaaccauugacuucca.................................................	0
seq_10507469_x2                         ...........ccuguaaccauugacuuccau................................................	0
seq_10419268_x4                         ...........ccuguaaccauugacuuccaua...............................................	0
seq_10433652_x4                         ............cuguaaccauugacuuccau................................................	0
seq_10749899_x1                         ...............uaaccauugacuuccauag..............................................	0
seq_10748697_x1                         ................................................uggaaguuaaugguugcag.............	0
seq_10466521_x2                         ................................................uggaaguuaaugguugcagguu..........	0
seq_10631728_x1                         ..................................................gaaguuaaugguugcagguu..........	0
seq_10577974_x1                         ..................................................gaaguuaaugguugcagguuu.........	0


>miR_140
total read count                        24
miR_140 read count                      24
remaining read count                    0
exp                                     ffffffffffMMMMMMMMMMMMMMMMMMMMfffffffffffffffffffffffffffffffffffffffffffffffff
pri_seq                                 gcuucgccuauggagaauggagauggggagcgucccaaaucugcuucccgcucuccaucaccucaggcugaacagagca
pri_struct                              (((((((((..((.((.(((((((((((((((.........))))))))).)))))))).))..)))).))....))).	#MM
seq_10753589_x1                         ........uauggagaauggagaugg.....................................................	0
seq_10628676_x1                         ..........uggagaauggagaugggg...................................................	0
seq_10454249_x3                         ..........uggagaauggagaugggga..................................................	0
seq_10334738_x9                         ..........uggagaauggagauggggag.................................................	0
seq_10397485_x5                         ..........uggagaauggagauggggagc................................................	0
seq_10436984_x3                         ..........uggagaauggagauggggagcg...............................................	0
seq_10518363_x2                         ..........uggagaauggagauggggagcgu..............................................	0


>miR_141
total read count                        32
miR_141 read count                      26
remaining read count                    6
exp                                     fffffffffffffffffffffffffffffffffffffffffffffffffMMMMMMMMMMMMMMMMMMMMMMffffffffff
pri_seq                                 gugacugugcugaggaugaggcugaaggccacugagcaugugcaguaagucuccugcagcuacuucaucuuccugcacugu
pri_struct                              ...((.((((.(((((((((((((.(((..(((..((....))....)))..))).)))))...))))))))..)))).))	#MM
seq_10636459_x1                         ..........ugaggaugaggcugaaggcc...................................................	0
seq_10484865_x2                         ..........ugaggaugaggcugaaggcca..................................................	0
seq_10624850_x1                         ..........ugaggaugaggcugaaggccac.................................................	0
seq_10465683_x2                         ..........ugaggaugaggcugaaggccacu................................................	0
seq_10442516_x3                         .................................................ucuccugcagcuacuucaucu...........	0
seq_10273813_x16                        .................................................ucuccugcagcuacuucaucuu..........	0
seq_10571544_x1                         .................................................ucuccugcagcuacuucaucuuc.........	0
seq_10653091_x1                         .................................................ucuccugcagcuacuucaucuucc........	0
seq_10500915_x2                         ..................................................cuccugcagcuacuucaucuu..........	0
seq_10724978_x1                         ..................................................cuccugcagcuacuucaucuuc.........	0
seq_10604862_x1                         ..................................................cuccugcagcuacuucaucuucc........	0
seq_10627679_x1                         ...................................................uccugcagcuacuucaucuu..........	0


>miR_142
total read count                        17
miR_142 read count                      10
remaining read count                    7
exp                                     ffffffffffMMMMMMMMMMMMMMMMMMMMMffffffffffffffffffffffffffffffffffffffffffffffffffffff
pri_seq                                 aaaaacgaaaaucuguaaucauugacuuccaugguauuugcauuuccuacaauuaaagucaaugguuacagguuuccagcaagua
pri_struct                              ......(.((((((((((((((((((((.....(((...........))).....)))))))))))))))))))).)........	#MM
seq_10514483_x2                         ..........aucuguaaucauugacuu.........................................................	0
seq_10597046_x1                         ..........aucuguaaucauugacuucc.......................................................	0
seq_10431440_x4                         ..........aucuguaaucauugacuucca......................................................	0
seq_10446716_x3                         ..........aucuguaaucauugacuuccau.....................................................	0
seq_10735502_x1                         ....................................................uuaaagucaaugguuaca...............	0
seq_10675314_x1                         ....................................................uuaaagucaaugguuacag..............	0
seq_10571440_x1                         ....................................................uuaaagucaaugguuacagguu...........	0
seq_10639405_x1                         ....................................................uuaaagucaaugguuacagguuu..........	0
seq_10436630_x3                         ......................................................aaagucaaugguuacagguuu..........	0


>miR_143
total read count                        59
miR_143 read count                      59
remaining read count                    0
exp                                     fffffffffffffffffffffffffffffffffffffffffffffMMMMMMMMMMMMMMMMMMMMMffffffffff
pri_seq                                 agugguacgguccggucggguagacuuuuauggcuguuuccacugucaaaaggcauaccgaaccguaccguaccac
pri_struct                              .((((((((((.((((..((((..(((((.((((.((....)).)))))))))..))))..)))).))))))))))	#MM
seq_10738468_x1                         ...........................................ugucaaaaggcauaccga...............	0
seq_10490011_x2                         .............................................ucaaaaggcauaccgaac.............	0
seq_10605699_x1                         .............................................ucaaaaggcauaccgaacc............	0
seq_10209997_x25                        .............................................ucaaaaggcauaccgaaccgu..........	0
seq_10258494_x17                        .............................................ucaaaaggcauaccgaaccgua.........	0
seq_10514861_x2                         ..............................................caaaaggcauaccgaaccg...........	0
seq_10387487_x6                         ..............................................caaaaggcauaccgaaccgu..........	0
seq_10430808_x4                         ..............................................caaaaggcauaccgaaccgua.........	0
seq_10554565_x1                         ...............................................aaaaggcauaccgaaccgu..........	0


>miR_144
total read count                        89
miR_144 read count                      22
remaining read count                    67
exp                                     ffffffffffffffffffffffffffffffffffffffffffffffffffffffffffffffffffMMMMMMMMMMMMMMMMMMMMMffffffffff
pri_seq                                 gaaauuuuaaauccuguaaccguugacuuccacuuuauuauuauucuucuucuaggaaaauaaauggaagucaauggauacagguuuucagcuuucu
pri_struct                              ((((.((.(((.((((((.(((((((((((((.((((((....(((((.....)))))))))))))))))))))))).)))))).))).)).)))).	#MM
seq_10453835_x3                         ........aaauccuguaaccguugacuuc...................................................................	0
seq_10465795_x2                         .........aauccuguaaccguugacuuc...................................................................	0
seq_10454420_x3                         .........aauccuguaaccguugacuucc..................................................................	0
seq_10592388_x1                         .........aauccuguaaccguugacuucca.................................................................	0
seq_10443989_x3                         ..........auccuguaaccguugacuu....................................................................	0
seq_10384283_x6                         ..........auccuguaaccguugacuuc...................................................................	0
seq_10331969_x10                        ..........auccuguaaccguugacuucc..................................................................	0
seq_10228838_x22                        ..........auccuguaaccguugacuucca.................................................................	0
seq_10416256_x4                         ...........uccuguaaccguugacuuc...................................................................	0
seq_10414308_x4                         ...........uccuguaaccguugacuucc..................................................................	0
seq_10425792_x4                         ...........uccuguaaccguugacuucca.................................................................	0
seq_10788852_x1                         ...........uccuguaaccguugacuuccacu...............................................................	0
seq_10652790_x1                         ............ccuguaaccguugacuucc..................................................................	0
seq_10449773_x3                         .............cuguaaccguugacuucc..................................................................	0
seq_10750886_x1                         .................................................................ggaagucaauggauacag..............	0
seq_10482643_x2                         .................................................................ggaagucaauggauacagguu...........	0
seq_10471523_x2                         ..................................................................gaagucaauggauacagguu...........	0
seq_10286867_x14                        ..................................................................gaagucaauggauacagguuu..........	0
seq_10522107_x1                         ..................................................................gaagucaauggauacagguuuu.........	0
seq_10759253_x1                         ...................................................................aagucaauggauacagguuu..........	0
seq_10695085_x1                         ...................................................................aagucaauggauacagguuuu.........	0


>miR_145
total read count                        20
miR_145 read count                      20
remaining read count                    0
exp                                     ffffffffffMMMMMMMMMMMMMMMMMMMMMMffffffffffffffffffffffffffffffffffffffff
pri_seq                                 gggggugggaugggggacucaacaagcagauucugauaccguggucugcuugucugucccgcgcaggcucug
pri_struct                              .(((((..(.((.(((((...((((((((((..((....))..))))))))))..))))).)))..))))).	#MM
seq_10497839_x2                         ........gaugggggacucaacaagcaga..........................................	0
seq_10742919_x1                         .........augggggacucaacaagca............................................	0
seq_10497071_x2                         .........augggggacucaacaagcaga..........................................	0
seq_10399420_x5                         .........augggggacucaacaagcagau.........................................	0
seq_10703549_x1                         ..........ugggggacucaacaagcaga..........................................	0
seq_10405305_x5                         ..........ugggggacucaacaagcagau.........................................	0
seq_10430992_x4                         ..........ugggggacucaacaagcagauu........................................	0


>miR_146
total read count                        30
miR_146 read count                      30
remaining read count                    0
exp                                     ffffffffffMMMMMMMMMMMMMMMMMMMMMMfffffffffffffffffffffffffffffffffffffffffffffff
pri_seq                                 ccaaucgcugaggagaacaaggacgaauguuuuguggcugaaucauggcaauguuuguucuugaucuucaaggacugga
pri_struct                              (((.((.((..(((((.(((((((((((((((..(((.....)))..).)))))))))))))).))))).)))).))).	#MM
seq_10256619_x18                        ..........aggagaacaaggacgaauguuu...............................................	0
seq_10303051_x12                        ..........aggagaacaaggacgaauguuuu..............................................	0


>miR_147
total read count                        29
miR_147 read count                      28
remaining read count                    1
exp                                     ffffffffffffffffffffffffffffffffffffffffffMMMMMMMMMMMMMMMMMMMMMffffffffff
pri_seq                                 ugaaggcugaaaaccuuuaaccauugacuuccaaacauauacuauggaagugguuacagguuuucaacauucu
pri_struct                              .(((.(.(((((((((.(((((....(((((((...........)))))))))))).))))))))).).))).	#MM
seq_10628557_x1                         .........aaaaccuuuaaccauugacuu...........................................	0
seq_10577095_x1                         .........................................cuauggaagugguuacag..............	0
seq_10601370_x1                         .........................................cuauggaagugguuacaggu............	0
seq_10461674_x3                         .........................................cuauggaagugguuacagguu...........	0
seq_10386815_x6                         .........................................cuauggaagugguuacagguuu..........	0
seq_10444967_x3                         .........................................cuauggaagugguuacagguuuu.........	0
seq_10490959_x2                         ..........................................uauggaagugguuacagguuu..........	0
seq_10307527_x12                        ..........................................uauggaagugguuacagguuuu.........	0


>miR_148
total read count                        8
miR_148 read count                      8
remaining read count                    0
exp                                     fffffffffffffffffffffffffffffffffffffffffffffffffffMMMMMMMMMMMMMMMMMMMMMMffffffffff
pri_seq                                 uaacacuggaaaauggcagccauugacuuccauguguuuuuuaaccaacuuuggaugucagugguuaccaguuuccaaaauac
pri_struct                              ......((((((.(((.((((((((((.((((...(((........)))..)))).)))))))))).))).))))))......	#MM
seq_10554082_x1                         ...................................................uggaugucagugguuacc..............	0
seq_10555896_x1                         ...................................................uggaugucagugguuacca.............	0
seq_10555103_x1                         ...................................................uggaugucagugguuaccaguu..........	0
seq_10392470_x5                         ...................................................uggaugucagugguuaccaguuu.........	0


>miR_149
total read count                        17
miR_149 read count                      0
remaining read count                    17
exp                                     ffffffffffMMMMMMMMMMMMMMMMMMMMMMMfffffffffffffffffffffffffffffffffffffffffff
pri_seq                                 cauggcccacuugagcgcaaggaacuccagcuucauuaaacuguaguuagagguauugcgcucagugggccuaaga
pri_struct                              ...((((((((.((((((((....(((.((((.((......)).)))).)))...)))))))))))))))).....	#MM
seq_10643061_x1                         ...........................................uaguuagagguauugcgcu..............	0
seq_10658715_x1                         ..............................................uuagagguauugcgcuca............	0
seq_10455095_x3                         ..............................................uuagagguauugcgcucag...........	0
seq_10305643_x12                        ..............................................uuagagguauugcgcucagu..........	0


>miR_15
total read count                        526
miR_15 read count                       520
remaining read count                    6
exp                                     fffffffffffffffffffffffffffffffffffffffffffffffffMMMMMMMMMMMMMMMMMMMMMMffffffffff
pri_seq                                 ugcaaaaacagugcaaaguuuaacaugcgcgcugugugugucagcugugugcgcaugcgugaacuuuguaccgacauugug
pri_struct                              .((((...(.((((((((((((.(((((((((...((......))...)))))))))..)))))))))))).)...)))).	#MM
seq_10453769_x3                         .........agugcaaaguuuaacaug......................................................	0
seq_10695347_x1                         ...........ugcaaaguuuaacaugcgc...................................................	0
seq_10587576_x1                         ...........ugcaaaguuuaacaugcgcgcu................................................	0
seq_10679175_x1                         ..............aaaguuuaacaugcgcgcu................................................	0
seq_10106512_x47                        .................................................ugcgcaugcgugaacuuu..............	0
seq_10497453_x2                         .................................................ugcgcaugcgugaacuuugu............	0
seq_10171587_x32                        .................................................ugcgcaugcgugaacuuugua...........	0
seq_9732557_x287                        .................................................ugcgcaugcgugaacuuuguac..........	0
seq_9930379_x119                        .................................................ugcgcaugcgugaacuuuguacc.........	0
seq_10750897_x1                         ..................................................gcgcaugcgugaacuuugua...........	0
seq_10335233_x9                         ..................................................gcgcaugcgugaacuuuguac..........	0
seq_10406400_x5                         ..................................................gcgcaugcgugaacuuuguacc.........	0
seq_10521864_x1                         ...................................................cgcaugcgugaacuuugua...........	0
seq_10406165_x5                         ...................................................cgcaugcgugaacuuuguacc.........	0
seq_10340210_x9                         ...................................................cgcaugcgugaacuuuguaccg........	0
seq_10641729_x1                         ...................................................cgcaugcgugaacuuuguaccga.......	0
seq_10486051_x2                         ....................................................gcaugcgugaacuuuguaccg........	0


>miR_150
total read count                        46
miR_150 read count                      26
remaining read count                    20
exp                                     ffffffffffMMMMMMMMMMMMMMMMMMMMMfffffffffffffffffffffffffffffffffffffffffffffffff
pri_seq                                 aacacgguuuugcuuugcguguggucgguguuuagaguuuauaaaggacgcggaccagacggaaacgccagacaugcugc
pri_struct                              ......((((.(((((.(((.(((((.((((((............)))))).))))).))).))).)).)))).......	#MM
seq_10761010_x1                         ..........ugcuuugcguguggucgg....................................................	0
seq_10475949_x2                         ..........ugcuuugcguguggucggu...................................................	0
seq_10630196_x1                         ..........ugcuuugcguguggucggugu.................................................	0
seq_10492937_x2                         ..........ugcuuugcguguggucgguguu................................................	0
seq_10239298_x20                        ..........ugcuuugcguguggucgguguuu...............................................	0
seq_10724446_x1                         ..............................................gacgcggaccagacggaaa...............	0
seq_10478345_x2                         ................................................cgcggaccagacggaaac..............	0
seq_10419760_x4                         ................................................cgcggaccagacggaaacg.............	0
seq_10774755_x1                         ................................................cgcggaccagacggaaacgcc...........	0
seq_10341146_x9                         ................................................cgcggaccagacggaaacgcca..........	0
seq_10661711_x1                         ................................................cgcggaccagacggaaacgccag.........	0
seq_10580524_x1                         .................................................gcggaccagacggaaacgc............	0
seq_10761081_x1                         .................................................gcggaccagacggaaacgcca..........	0


>miR_151
total read count                        4
miR_151 read count                      4
remaining read count                    0
exp                                     ffffffffffffffffffffffffffffffffffffffffffMMMMMMMMMMMMMMMMMMMMffffffffff
pri_seq                                 ccuugcccucagugucuuggguuuuucaugaagaaagacuuauggaaacacucaaaggcaugcagagcagag
pri_struct                              ..((((.((..((((((((((((((((((((........))))))))).)))).)))))))..)).))))..	#MM
seq_10579581_x1                         .........................................auggaaacacucaaaggcaug..........	0
seq_10733506_x1                         ..........................................uggaaacacucaaaggcau...........	0
seq_10756845_x1                         ..........................................uggaaacacucaaaggcaug..........	0
seq_10728003_x1                         ..........................................uggaaacacucaaaggcaugca........	0


>miR_152
total read count                        13
miR_152 read count                      11
remaining read count                    2
exp                                     ffffffffffffffffffffffffffffffffffffffffffffffffMMMMMMMMMMMMMMMMMMMMMMffffffffff
pri_seq                                 uguuuucacugaauaaagcccuucagacuucacucugcuucacguucagcuguagucuguaaggcuuuauuuugagagaa
pri_struct                              ..((((((..((((((((((...((((((.((((..((.....))..)).)).))))))...))))))))))))))))..	#MM
seq_10708608_x1                         .............uaaagcccuucagacuucac...............................................	0
seq_10528766_x1                         .............uaaagcccuucagacuucacu..............................................	0
seq_10365842_x7                         ................................................gcuguagucuguaaggcuuuau..........	0
seq_10745069_x1                         .................................................cuguagucuguaaggcuuuauu.........	0
seq_10486741_x2                         ...................................................guagucuguaaggcuuuauuuu.......	0
seq_10784060_x1                         ....................................................uagucuguaaggcuuuauuuu.......	0


>miR_153
total read count                        21
miR_153 read count                      21
remaining read count                    0
exp                                     ffffffffffMMMMMMMMMMMMMMMMMMMMMfffffffffffffffffffffffffffffffffffffffffffffffffffffff
pri_seq                                 acugagcgguucggaaugguaugcauuuauguccuuuuccacugucaaagguaccuaaaagcuaaccauucugugccacuuuuugg
pri_struct                              ...(((.(((.(((((((((..((.((((.(((((((.........))))).)).)))).))..))))))))).))).))).....	#MM
seq_10490879_x2                         ..........ucggaaugguaugcauuuau........................................................	0
seq_10343054_x9                         ..........ucggaaugguaugcauuuaug.......................................................	0
seq_10348678_x8                         ..........ucggaaugguaugcauuuaugu......................................................	0
seq_10761457_x1                         ...........cggaaugguaugcauuuau........................................................	0
seq_10646486_x1                         ............ggaaugguaugcauuuau........................................................	0


>miR_154
total read count                        17
miR_154 read count                      16
remaining read count                    1
exp                                     ffffffffffffffffffffffffffffffffffffffffffffffffMMMMMMMMMMMMMMMMMMMMffffffffff
pri_seq                                 gucauggcccacuugagcgcgaggaacuccagcuucauugaacuguaguuagagguauugcgcucagugggccuaaga
pri_struct                              .....((((((((.((((((((....(((.((((.((......)).)))).)))...)))))))))))))))).....	#MM
seq_10643061_x1                         .............................................uaguuagagguauugcgcu..............	0
seq_10658715_x1                         ................................................uuagagguauugcgcuca............	0
seq_10455095_x3                         ................................................uuagagguauugcgcucag...........	0
seq_10305643_x12                        ................................................uuagagguauugcgcucagu..........	0


>miR_155
total read count                        14
miR_155 read count                      11
remaining read count                    3
exp                                     ffffffffffMMMMMMMMMMMMMMMMMMMMMMfffffffffffffffffffffffffffffffffffffffffffffffffffff
pri_seq                                 uucaccuuucaagucuucugguucuugagucguucguucaucaugugacagaaugacucaaacacaaagacucgagaguugaaug
pri_struct                              ((((.(((((.((((((...((..(((((((((((..((((...))))..)))))))))))..)).)))))).))))).))))..	#MM
seq_10545021_x1                         ..........aagucuucugguucuugaguc......................................................	0
seq_10495919_x2                         ..........aagucuucugguucuugagucg.....................................................	0
seq_10770120_x1                         ..........aagucuucugguucuugagucguu...................................................	0
seq_10484243_x2                         ...........agucuucugguucuugaguc......................................................	0
seq_10478895_x2                         ...........agucuucugguucuugagucg.....................................................	0
seq_10516153_x2                         ...........agucuucugguucuugagucgu....................................................	0
seq_10664078_x1                         ...............uucugguucuugagucguucg.................................................	0
seq_10440374_x3                         .....................................................ugacucaaacacaaagacucga..........	0


>miR_156
total read count                        8
miR_156 read count                      8
remaining read count                    0
exp                                     ffffffffffffffffffffffffffffffffffffffffffffffffffMMMMMMMMMMMMMMMMMMMMMffffffffff
pri_seq                                 aagaaagcuggaaaccuguauccacugacuuacauauucauauuacuauggaagucaguagauacagguuuccagcuuucu
pri_struct                              .(((((((((((((((((((((.((((((((.((((..........)))).)))))))).)))))))))))))))))))))	#MM
seq_10600462_x1                         ................................................uggaagucaguagauacagguu...........	0
seq_10454387_x3                         ..................................................gaagucaguagauacagguu...........	0
seq_10445219_x3                         ..................................................gaagucaguagauacagguuu..........	0
seq_10545312_x1                         ...................................................aagucaguagauacagguuucc........	0


>miR_157
total read count                        11
miR_157 read count                      10
remaining read count                    1
exp                                     ffffffffffMMMMMMMMMMMMMMMMMMMMMffffffffffffffffffffffffffffffffffffffffffffff
pri_seq                                 cgcuguguacggauagaaucaguggagcggggagcgcucucucuccccgcucugcugauucuguaaguguacagugg
pri_struct                              ((((((((((..((((((((((..((((((((((........))))))))))..))))))))))..)))))))))).	#MM
seq_10605253_x1                         .gcuguguacggauagaauc.........................................................	0
seq_10446068_x3                         ........acggauagaaucaguggagcgg...............................................	0
seq_10587291_x1                         ..........ggauagaaucaguggagcgg...............................................	0
seq_10415960_x4                         ..........ggauagaaucaguggagcggg..............................................	0
seq_10473853_x2                         ..........ggauagaaucaguggagcgggg.............................................	0


>miR_158
total read count                        15
miR_158 read count                      10
remaining read count                    5
exp                                     ffffffffffffffffffffffffffffffffffffffffffffffffffffMMMMMMMMMMMMMMMMMMMMffffffffff
pri_seq                                 gcucaaaaccucuuaaccaucgacugccauaguaggaaaaacagaugcugcggaagucagugguuacagguuuugagcauug
pri_struct                              (((((((((((..(((((((.((((.((.(((((...........))))).)).)))).))))))).)))))))))))....	#MM
seq_10429572_x4                         ..........ucuuaaccaucgacugccauag..................................................	0
seq_10618994_x1                         ...........cuuaaccaucgacugccaua...................................................	0
seq_10379759_x6                         ....................................................gaagucagugguuacagguu..........	0
seq_10437173_x3                         ....................................................gaagucagugguuacagguuu.........	0
seq_10750607_x1                         .....................................................aagucagugguuacagguuuu........	0


>miR_159
total read count                        8
miR_159 read count                      8
remaining read count                    0
exp                                     fffffffffffffffffffffffffffffffffffffffffffffffffffffMMMMMMMMMMMMMMMMMMMMMMffffffffff
pri_seq                                 aaaugguccccccuguugacucucaucuaguauugaaaugcucugcaauuguuucucuauuugacugucagcaugguggaauauu
pri_struct                              .((((.(((.((.(((((((..(((..(((....(((((...........))))).)))..)))..))))))).)).))).))))	#MM
seq_10782542_x1                         .....................................................ucucuauuugacugucagcau...........	0
seq_10443173_x3                         .....................................................ucucuauuugacugucagcaug..........	0
seq_10479207_x2                         ......................................................cucuauuugacugucagcaug..........	0
seq_10498955_x2                         .......................................................ucuauuugacugucagcaug..........	0


>miR_16
total read count                        367
miR_16 read count                       362
remaining read count                    5
exp                                     ffffffffffffffffffffffffffffffffffffffffffffffffffMMMMMMMMMMMMMMMMMMffffffffff
pri_seq                                 guacgguacgauuugguucgguacgcuuauugacaguggaaauggacauaaaagcguaccaaaccgaaccguaccacu
pri_struct                              ....((((((.(((((((.(((((((((..((...((....))...))...))))))))).))))))).))))))...	#MM
seq_10521962_x1                         ........cgauuugguucgguacgcuuau................................................	0
seq_10773521_x1                         ..........auuugguucgguacgcuuauu...............................................	0
seq_10486665_x2                         ..........auuugguucgguacgcuuauug..............................................	0
seq_10659167_x1                         ...............................................auaaaagcguaccaaaccga...........	0
seq_10393915_x5                         ................................................uaaaagcguaccaaaccga...........	0
seq_10387013_x6                         ................................................uaaaagcguaccaaaccgaa..........	0
seq_10078486_x55                        .................................................aaaagcguaccaaaccga...........	0
seq_10005168_x83                        .................................................aaaagcguaccaaaccgaa..........	0
seq_10556538_x1                         .................................................aaaagcguaccaaaccgaac.........	0
seq_10431708_x4                         .................................................aaaagcguaccaaaccgaacc........	0
seq_10408880_x5                         .................................................aaaagcguaccaaaccgaaccg.......	0
seq_9908305_x134                        ..................................................aaagcguaccaaaccgaa..........	0
seq_10293931_x13                        ..................................................aaagcguaccaaaccgaac.........	0
seq_10309807_x12                        ..................................................aaagcguaccaaaccgaacc........	0
seq_10366500_x7                         ..................................................aaagcguaccaaaccgaaccg.......	0
seq_10413844_x4                         ...................................................aagcguaccaaaccgaac.........	0
seq_10439693_x3                         ...................................................aagcguaccaaaccgaacc........	0
seq_10450181_x3                         ...................................................aagcguaccaaaccgaaccg.......	0
seq_10212748_x24                        ...................................................aagcguaccaaaccgaaccgu......	0
seq_10457243_x3                         ...................................................aagcguaccaaaccgaaccgua.....	0


>miR_160
total read count                        5
miR_160 read count                      4
remaining read count                    1
exp                                     ffffffffffMMMMMMMMMMMMMMMMMMMMMMfffffffffffffffffffffffffffffffffffffff
pri_seq                                 acaguuaagguggguggaguaguauaacaauaugccacguguuguuaugguauuccaccuucccuggcgug
pri_struct                              ...((((.((.((((((((((.((((((((((((...)))))))))))).)))))))))).)).))))...	#MM
seq_10781206_x1                         .........guggguggaguaguauaa............................................	0
seq_10580965_x1                         .........guggguggaguaguauaacaau........................................	0
seq_10471159_x2                         ..........uggguggaguaguauaacaau........................................	0
seq_10730889_x1                         .........................................uuguuaugguauuccaccuucc........	0


>miR_161
total read count                        7
miR_161 read count                      7
remaining read count                    0
exp                                     ffffffffffffffffffffffffffffffffffffffffffffffMMMMMMMMMMMMMMMMMMMMMMffffffffff
pri_seq                                 acacacacacacacacacacacacacauugcucgacuuuuccuugguggauuguguauguguguguuugugugugcac
pri_struct                              ...((((((((.(((((((((.(((((....((.(((.......))).)).))))).))))))))).))))))))...	#MM
seq_10691528_x1                         ..............................................uggauuguguauguguguguu...........	0
seq_10388393_x6                         ..............................................uggauuguguauguguguguuu..........	0


>miR_162
total read count                        3
miR_162 read count                      2
remaining read count                    1
exp                                     fffffffffffffffffffffffffffffffffffffffffffMMMMMMMMMMMMMMMMMMMMMffffffffff
pri_seq                                 gcugaaaaccuguaacaauuggcuuccauagaugaaaagcaaauacuguggaagucaaugguuucaaagucaag
pri_struct                              ..(((.....((.(((.((((((((((((((((.........)).)))))))))))))).))).))...)))..	#MM
seq_10749287_x1                         ......aaccuguaacaauuggcuu.................................................	0
seq_10631554_x1                         ...........................................uacuguggaagucaaugguu...........	0
seq_10544257_x1                         ...........................................uacuguggaagucaaugguuu..........	0


>miR_163
total read count                        1
miR_163 read count                      1
remaining read count                    0
exp                                     ffffffffffffffffffffffffffffffffffffffffffffffMMMMMMMMMMMMMMMMMMMMMMffffffffff
pri_seq                                 ggaccuguucacacauacagaccuuuccagaaaauugccgaugauuuuccauaaaggucuguaugugugaaaggggcu
pri_struct                              ...(((.(((((((((((((((((((...(((((((......)))))))...))))))))))))))))))).)))...	#MM
seq_10655881_x1                         .....................................................aaggucuguaugugugaaag.....	0


>miR_164
total read count                        55
miR_164 read count                      0
remaining read count                    55
exp                                     ffffffffffffffffffffffffffffffffffffffffffffffMMMMMMMMMMMMMMMMMMMMMffffffffff
pri_seq                                 uaaaaccaacaacacggcuagugacuggucaagguuuacuuucuucuccagucauggguugugugguugguucugca
pri_struct                              ...(((((((.((((((((.((((((((..((((.......))))..)))))))).)))))))).))))))).....	#MM
seq_10642417_x1                         .........caacacggcuagugacuggucaa.............................................	0
seq_10317376_x11                        ..........aacacggcuagugacugguca..............................................	0
seq_10125103_x42                        ..........aacacggcuagugacuggucaa.............................................	0
seq_10648346_x1                         ..........aacacggcuagugacuggucaag............................................	0


>miR_165
total read count                        9
miR_165 read count                      9
remaining read count                    0
exp                                     ffffffffffMMMMMMMMMMMMMMMMMMMMMMfffffffffffffffffffffffffffffffffffffffffffffff
pri_seq                                 uagcaccugucagcuguaauuaugggauaaacuggaucauuuggagcuuuuguccgcuaauuucagcuuccggguguaa
pri_struct                              ..(((((((..(((((.(((((..(((((((..((.((.....)).)))))))))..))))).)))))..)))))))..	#MM
seq_10775622_x1                         ..........cagcuguaauuaugggaua..................................................	0
seq_10636369_x1                         ..........cagcuguaauuaugggauaa.................................................	0
seq_10392995_x5                         ..........cagcuguaauuaugggauaaac...............................................	0
seq_10510241_x2                         ...........agcuguaauuaugggauaaa................................................	0


>miR_166
total read count                        17
miR_166 read count                      17
remaining read count                    0
exp                                     ffffffffffffffffffffffffffffffffffffffffffffMMMMMMMMMMMMMMMMMMMMMMffffffffff
pri_seq                                 gccgguggcuguguucacugcgguccgguguugcagcugcugaagcccgagcugaggagaacacaccgaccggcac
pri_struct                              ((((((((.(((((((.((.(((..(((.(((.(((...))).))))))..))).)).))))))))).))))))..	#MM
seq_10700069_x1                         ...........................................agcccgagcugaggagaacacac..........	0
seq_10421000_x4                         ............................................gcccgagcugaggagaacac............	0
seq_10387499_x6                         ............................................gcccgagcugaggagaacaca...........	0
seq_10464254_x3                         ............................................gcccgagcugaggagaacacac..........	0
seq_10729777_x1                         .............................................cccgagcugaggagaacac............	0
seq_10517907_x2                         .............................................cccgagcugaggagaacacac..........	0


>miR_167
total read count                        10
miR_167 read count                      10
remaining read count                    0
exp                                     ffffffffffMMMMMMMMMMMMMMMMMMMMMMffffffffffffffffffffffffffffffffffffffffffffffffff
pri_seq                                 caccaacagcugccugaacccggugcuguacugucugauccggcaagaguaccgcacuggacucaagaagcugcuguuuaga
pri_struct                              ....((((((.((.(((..(((((((.((((((((......)))...))))).)))))))..)))....)).))))))....	#MM
seq_10503489_x2                         ..........ugccugaacccggugcuguac...................................................	0
seq_10405470_x5                         ..........ugccugaacccggugcuguacu..................................................	0
seq_10718228_x1                         ...........gccugaacccggugcuguacu..................................................	0
seq_10518033_x2                         ............ccugaacccggugcuguacu..................................................	0


>miR_168
total read count                        
miR_168 read count                      0
remaining read count                    0
exp                                     ffffffffffffffffffffffffffffffffffffffffffffffffffffffffffffffffMMMMMMMMMMMMMMMMMMMMMffffffffff
pri_seq                                 uucacccuucaagucuucugguuuuugaguuguuuguucaucaugugacagcauguuaagagagaugacucaaacccgaauacucgagaaauaaa
pri_struct                              .......(((.(((.(((.((((..(((((..(((.((...(((((....)))))....)).)))..))))))))).))).))).))).......	#MM


>miR_169
total read count                        6
miR_169 read count                      6
remaining read count                    0
exp                                     fffffffffffffffffffffffffffffffffffffffffffffffffffffffffffffffffMMMMMMMMMMMMMMMMMMMMMMffffffffff
pri_seq                                 cuaggagagagccccgagcucaagagauccucgagccuggggcuuccucccguuugcagagcgagaggggagcuugagcucgguggauuucagaacu
pri_struct                              ......((((.(((((((((((((...(((((..((((((((......))).....))).))..)))))...))))))))))).)).))))......	#MM
seq_10600896_x1                         .................................................................aggggagcuugagcucggug............	0
seq_10469037_x2                         .................................................................aggggagcuugagcucggugg...........	0
seq_10439744_x3                         .................................................................aggggagcuugagcucggugga..........	0


>miR_17
total read count                        195
miR_17 read count                       186
remaining read count                    9
exp                                     fffffffffffffffffffffffffffffffffffffffffffffffffffMMMMMMMMMMMMMMMMMMffffffffff
pri_seq                                 caagggugaagaggcuguccgagugcugauagucgugacauuaauguaauaucagcacucggacagccucuucacccuu
pri_struct                              .((((((((((((((((((((((((((((((..(((.......)))...))))))))))))))))))))))))))))))	#MM
seq_10425592_x4                         ..........gaggcuguccgagugcuga..................................................	0
seq_10473335_x2                         ..........gaggcuguccgagugcugau.................................................	0
seq_10619064_x1                         ...........aggcuguccgagugcugauag...............................................	0
seq_10470129_x2                         ...........aggcuguccgagugcugauagu..............................................	0
seq_10412964_x4                         .................................................uaucagcacucggacagc............	0
seq_10423772_x4                         .................................................uaucagcacucggacagcc...........	0
seq_9993107_x88                         .................................................uaucagcacucggacagccu..........	0
seq_10786566_x1                         .................................................uaucagcacucggacagccuc.........	0
seq_10591961_x1                         ..................................................aucagcacucggacagcc...........	0
seq_10348086_x8                         ..................................................aucagcacucggacagccu..........	0
seq_10033756_x71                        ...................................................ucagcacucggacagccu..........	0
seq_10398005_x5                         ...................................................ucagcacucggacagccuc.........	0
seq_10562567_x1                         ...................................................ucagcacucggacagccucu........	0
seq_10514313_x2                         ...................................................ucagcacucggacagccucuu.......	0
seq_10664649_x1                         ...................................................ucagcacucggacagccucuuc......	0


>miR_170
total read count                        16
miR_170 read count                      16
remaining read count                    0
exp                                     ffffffffffMMMMMMMMMMMMMMMMMMMMMfffffffffffffffffffffffffffffffffffffffffffffffffffffffffffffffff
pri_seq                                 agugguacaguacgguuugguaugcuuuuauggucguuuccacugucaaaaggcaccuaacagcaaaccauaccguacaacuuuuuggguacccuu
pri_struct                              ((.(((((.(((((((.((((.((((.(((.(((.((((...........)))))))))).)))).)))).)))))))..(.....).))))))).	#MM
seq_10494449_x2                         ..........uacgguuugguaugcuuuua..................................................................	0
seq_10411070_x5                         ..........uacgguuugguaugcuuuuau.................................................................	0
seq_10368929_x7                         ..........uacgguuugguaugcuuuuaug................................................................	0
seq_10481069_x2                         ..........uacgguuugguaugcuuuuaugg...............................................................	0


>miR_171
total read count                        9
miR_171 read count                      9
remaining read count                    0
exp                                     fffffffffffffffffffffffffffffffffffffffffffffffffMMMMMMMMMMMMMMMMMMMMMffffffffff
pri_seq                                 guauccucagcuuuauccuaucuagacuuuacccucuccugcagcauggugaagucuagaugggauucagcugaggacuu
pri_struct                              ...(((((((((..(((((((((((((((((((..((.....))...)))))))))))))))))))..)))))))))...	#MM
seq_10466049_x2                         .................................................ugaagucuagaugggauu.............	0
seq_10512135_x2                         .................................................ugaagucuagaugggauucag..........	0
seq_10767290_x1                         .................................................ugaagucuagaugggauucagc.........	0
seq_10423516_x4                         .................................................ugaagucuagaugggauucagcu........	0


>miR_172
total read count                        7
miR_172 read count                      7
remaining read count                    0
exp                                     fffffffffffffffffffffffffffffffffffffffffMMMMMMMMMMMMMMMMMMMMMMffffffffff
pri_seq                                 ugguacgguacaguuugguacgcuuuuauggccguuuucacugucaaaaggcauacugaaccaaaccguaccg
pri_struct                              .((((((((...(((..(((.((((((.((((.((....)).)))))))))).)))..)))...)))))))).	#MM
seq_10487205_x2                         ........................................cugucaaaaggcauacug...............	0
seq_10438427_x3                         ........................................cugucaaaaggcauacugaacc...........	0
seq_10523220_x1                         ........................................cugucaaaaggcauacugaacca..........	0
seq_10757816_x1                         ...........................................ucaaaaggcauacugaaccaa.........	0


>miR_173
total read count                        21
miR_173 read count                      20
remaining read count                    1
exp                                     ffffffffffffffffffffffffffffffffffffffffffffffffffffffffMMMMMMMMMMMMMMMMMMMMMMffffffffff
pri_seq                                 agcagcuuaacgcgguuuugcuuuacguguggucgguguuuagaguuuauaaaggacgcggaccagacggaaacgccagacauacugc
pri_struct                              .(((((.....)).((((.(((((.(((.(((((.((((((............)))))).))))).))).))).)).))))....)))	#MM
seq_10719846_x1                         .......................uacguguggucgguguuu...............................................	0
seq_10724446_x1                         ......................................................gacgcggaccagacggaaa...............	0
seq_10478345_x2                         ........................................................cgcggaccagacggaaac..............	0
seq_10419760_x4                         ........................................................cgcggaccagacggaaacg.............	0
seq_10774755_x1                         ........................................................cgcggaccagacggaaacgcc...........	0
seq_10341146_x9                         ........................................................cgcggaccagacggaaacgcca..........	0
seq_10661711_x1                         ........................................................cgcggaccagacggaaacgccag.........	0
seq_10580524_x1                         .........................................................gcggaccagacggaaacgc............	0
seq_10761081_x1                         .........................................................gcggaccagacggaaacgcca..........	0


>miR_174
total read count                        21
miR_174 read count                      3
remaining read count                    18
exp                                     ffffffffffMMMMMMMMMMMMMMMMMMMMMMfffffffffffffffffffffffffffffffffffffffffffffffffffffff
pri_seq                                 gaaaaacagguaaccacugacuuucauaguaaaaaaaaaaaaaaacagauaccaugaaagucaaugguuacagguuuccaacauuuu
pri_struct                              ...((((..(((((((.((((((((((.(((..................))).)))))))))).)))))))..))))..........	#MM
seq_10448540_x3                         ..........uaaccacugacuuucauaguaa.......................................................	0
seq_10469349_x2                         ....................................................caugaaagucaaugguuac................	0
seq_10387889_x6                         .....................................................augaaagucaaugguuac................	0
seq_10531940_x1                         .....................................................augaaagucaaugguuaca...............	0
seq_10494499_x2                         .....................................................augaaagucaaugguuacagg.............	0
seq_10505501_x2                         ......................................................ugaaagucaaugguuacag..............	0
seq_10486033_x2                         .......................................................gaaagucaaugguuacagguuu..........	0
seq_10436630_x3                         ........................................................aaagucaaugguuacagguuu..........	0


>miR_175
total read count                        5
miR_175 read count                      5
remaining read count                    0
exp                                     ffffffffffMMMMMMMMMMMMMMMMMMMMffffffffffffffffffffffffffffffffffffffffffffffffffff
pri_seq                                 aaugcucagaugcugggcugaaauaagugguuauuugagcuacuguugccuuuuguuucagcuggaagcagucuggccauuu
pri_struct                              ((((..((((((((.((((((((((((.(((......(((....)))))).))))))))))))...)))).))))..)))).	#MM
seq_10450421_x3                         ..........ugcugggcugaaauaagugg....................................................	0
seq_10497215_x2                         ..........ugcugggcugaaauaaguggu...................................................	0


>miR_176
total read count                        30
miR_176 read count                      21
remaining read count                    9
exp                                     ffffffffffffffffffffffffffffffffffffffffffffffffMMMMMMMMMMMMMMMMMMMMMMffffffffff
pri_seq                                 uggacacccguaaccauugacuuucauaguaggaaaaaacacauacaauggaugucagaaguuacagguuuucacccuuu
pri_struct                              ((((.(((.(((((..(((((.(((((.(((.(......)...))).))))).)))))..))))).))).))))......	#MM
seq_10438931_x3                         ..........uaaccauugacuuucaua....................................................	0
seq_10729667_x1                         ..........uaaccauugacuuucauag...................................................	0
seq_10469855_x2                         ..........uaaccauugacuuucauagu..................................................	0
seq_10455854_x3                         ..........uaaccauugacuuucauagua.................................................	0
seq_10706769_x1                         ...............................................auggaugucagaaguuacagguu..........	0
seq_10580797_x1                         ................................................uggaugucagaaguuaca..............	0
seq_10450670_x3                         ................................................uggaugucagaaguuacag.............	0
seq_10655986_x1                         ................................................uggaugucagaaguuacagg............	0
seq_10513455_x2                         ................................................uggaugucagaaguuacaggu...........	0
seq_10319928_x11                        ................................................uggaugucagaaguuacagguu..........	0
seq_10708988_x1                         .................................................ggaugucagaaguuacagguuu.........	0
seq_10761610_x1                         ..................................................gaugucagaaguuacagguuu.........	0


>miR_177
total read count                        4
miR_177 read count                      4
remaining read count                    0
exp                                     ffffffffffffffffffffffffffffffffffffffffffffffffffffMMMMMMMMMMMMMMMMMMMMMMffffffffff
pri_seq                                 aauaaucuggcaaagggguuagcaaaauaaucuuguuuuuucuuuugacauaagauuauuuuguuuacucugucggcagauuau
pri_struct                              .((((((((.(...(((((.((((((((((((((((.((.......)).)))))))))))))))).)))))...).))))))))	#MM
seq_10622211_x1                         ...................................................aagauuauuuuguuuacu...............	0
seq_10549008_x1                         ....................................................agauuauuuuguuuacuc..............	0
seq_10645338_x1                         ....................................................agauuauuuuguuuacucu.............	0
seq_10615442_x1                         ....................................................agauuauuuuguuuacucuguc..........	0


>miR_178
total read count                        5
miR_178 read count                      4
remaining read count                    1
exp                                     ffffffffffffffffffffffffffffffffffffffffffffffffffffMMMMMMMMMMMMMMMMMMMMMMffffffffff
pri_seq                                 ugcgagauguguguguguaucgucaucucugcuguucauaauacaauauagaacagugaaagacgaucacucaauaaaacccgc
pri_struct                              .(((.(.....((.(((.((((((...((.((((((((((......))).)))))))))..))))))))).))......).)))	#MM
seq_10622616_x1                         .............uguguaucgucaucucugcug..................................................	0
seq_10520689_x1                         ...................................................aacagugaaagacgaucacu.............	0
seq_10577868_x1                         ....................................................acagugaaagacgaucac..............	0
seq_10743176_x1                         ....................................................acagugaaagacgaucacuc............	0
seq_10677247_x1                         ....................................................acagugaaagacgaucacucaa..........	0


>miR_179
total read count                        4
miR_179 read count                      4
remaining read count                    0
exp                                     fffffffffffffffffffffffffffffffffffffffffffffffffffffMMMMMMMMMMMMMMMMMMMMffffffffff
pri_seq                                 gagucuaauaauggaguuuucacacuuggaauguuugguuuauauuaaaaaaacaaauucuggugugaaugcucuguuagucu
pri_struct                              .((.(((((...(((((.((((((((.(((.(((((..((......))..)))))..))).)))))))).)))))))))).))	#MM
seq_10499939_x2                         .....................................................caaauucuggugugaaugcu..........	0
seq_10772084_x1                         .....................................................caaauucuggugugaaugcuc.........	0
seq_10561705_x1                         .......................................................aauucuggugugaaugcu..........	0


>miR_18
total read count                        177
miR_18 read count                       177
remaining read count                    0
exp                                     ffffffffffffffffffffffffffffffffffffffffffMMMMMMMMMMMMMMMMMMMMMffffffffff
pri_seq                                 uguggccucacagcaggaugguugcugguucaaguccaagcuugaccaguugacauuucuguguggaguuuga
pri_struct                              ...(((..((((.(((((((...((((((.(((((....)))))))))))...)).)))))))))..)))...	#MM
seq_10205997_x25                        ..........................................ugaccaguugacauuucu.............	0
seq_10265855_x17                        ..........................................ugaccaguugacauuucug............	0
seq_10264869_x17                        ..........................................ugaccaguugacauuucugu...........	0
seq_10004255_x83                        ..........................................ugaccaguugacauuucugug..........	0
seq_10169155_x32                        ..........................................ugaccaguugacauuucugugu.........	0
seq_10561339_x1                         ...........................................gaccaguugacauuucug............	0
seq_10708753_x1                         ...........................................gaccaguugacauuucugug..........	0
seq_10778450_x1                         ............................................accaguugacauuucugugu.........	0


>miR_180
total read count                        8
miR_180 read count                      8
remaining read count                    0
exp                                     ffffffffffffffffffffffffffffffffffffffffffffffffffffffMMMMMMMMMMMMMMMMMMMMMMMffffffffff
pri_seq                                 auaaugucgaaaaccuguagacauugacuucuauaguauucuuuguucuuacuauggaaguuagugguuacagguuuucaccauucu
pri_struct                              ..((((..((((((((((((.(((((((((((((((((...........))))))))))))))))).))))))))))))..))))..	#MM
seq_10740716_x1                         ......................................................uggaaguuagugguuacag..............	0
seq_10615443_x1                         ......................................................uggaaguuagugguuacaggu............	0
seq_10632098_x1                         ......................................................uggaaguuagugguuacagguu...........	0
seq_10409900_x5                         ......................................................uggaaguuagugguuacagguuu..........	0


>miR_181
total read count                        16
miR_181 read count                      16
remaining read count                    0
exp                                     fffffffffffffffffffffffffffffffffffffffffMMMMMMMMMMMMMMMMMMMMMMffffffffff
pri_seq                                 cugaagcccuauuuagagcaauagcccguuucacugagugguacgguuugguaugcuuuuauggccguuucca
pri_struct                              ..(((((.((((..((((((.(((.((((.((((...)))).)))).)))...)))))).))))..)))))..	#MM
seq_10494449_x2                         .........................................uacgguuugguaugcuuuua............	0
seq_10411070_x5                         .........................................uacgguuugguaugcuuuuau...........	0
seq_10368929_x7                         .........................................uacgguuugguaugcuuuuaug..........	0
seq_10481069_x2                         .........................................uacgguuugguaugcuuuuaugg.........	0


>miR_182
total read count                        10
miR_182 read count                      10
remaining read count                    0
exp                                     fffffffffffffffffffffffffffffffffffffffffffffffffMMMMMMMMMMMMMMMMMMMMMffffffffff
pri_seq                                 uguucgaaacuuuuaacuauugacuuccauaguaggauuaacaaaauacuauggauguuagugguuuaagguuucuaacu
pri_struct                              .(((.((((((((.((((((((((.(((((((((............))))))))).)))))))))).)))))))).))).	#MM
seq_10672649_x1                         ...............................................acuauggauguuagugguuua............	0
seq_10444865_x3                         .................................................uauggauguuagugguuuaa...........	0
seq_10376291_x6                         .................................................uauggauguuagugguuuaag..........	0


>miR_183
total read count                        24
miR_183 read count                      23
remaining read count                    1
exp                                     ffffffffffMMMMMMMMMMMMMMMMMMMMMMfffffffffffffffffffffffffffffffffffffffffffffffffff
pri_seq                                 ugauagaagugauggaaugggacgacaaagccaaaaaaacauacuucuuugcuuuuaucgccuuguuccauuccaucugucac
pri_struct                              (((((((.(..((((((..((.(((.((((.((((.((......)).)))).)))).))).))..))))))..).))))))).	#MM
seq_10401395_x5                         .........ugauggaaugggacgacaaag.....................................................	0
seq_10418996_x4                         .........ugauggaaugggacgacaaagc....................................................	0
seq_10544926_x1                         ..........gauggaaugggacgacaa.......................................................	0
seq_10723291_x1                         ..........gauggaaugggacgacaaa......................................................	0
seq_10551465_x1                         ..........gauggaaugggacgacaaag.....................................................	0
seq_10383551_x6                         ..........gauggaaugggacgacaaagc....................................................	0
seq_10420052_x4                         ..........gauggaaugggacgacaaagcc...................................................	0
seq_10627778_x1                         ..........gauggaaugggacgacaaagcca..................................................	0
seq_10718834_x1                         ....................................................uuuuaucgccuuguuccauu...........	0


>miR_184
total read count                        72
miR_184 read count                      25
remaining read count                    47
exp                                     ffffffffffMMMMMMMMMMMMMMMMMMMfffffffffffffffffffffffffffffffffffffffffffffffff
pri_seq                                 uuaaagaauguugaaaacuaguagccauugacuugcuaugaaugucaguggcuacagauuuccaacauucuucaaaau
pri_struct                              ...(((((((((((((.((.((((((((((((...........)))))))))))))).))).))))))))))......	#MM
seq_10564283_x1                         ........uguugaaaacuaguagccauu.................................................	0
seq_10485281_x2                         ........uguugaaaacuaguagccauug................................................	0
seq_10655276_x1                         ........uguugaaaacuaguagccauuga...............................................	0
seq_10585112_x1                         .........guugaaaacuaguagccauug................................................	0
seq_10346798_x8                         ..........uugaaaacuaguagccauu.................................................	0
seq_10388111_x6                         ..........uugaaaacuaguagccauug................................................	0
seq_10421476_x4                         ..........uugaaaacuaguagccauuga...............................................	0
seq_10467201_x2                         ..........uugaaaacuaguagccauugacu.............................................	0
seq_10570508_x1                         .............................................caguggcuacagauuuccaaca...........	0
seq_10513269_x2                         .............................................caguggcuacagauuuccaacau..........	0
seq_10356486_x8                         ..............................................aguggcuacagauuuccaaca...........	0
seq_10159648_x34                        ..............................................aguggcuacagauuuccaacau..........	0
seq_10611434_x1                         ...............................................guggcuacagauuuccaacau..........	0
seq_10587310_x1                         ...............................................guggcuacagauuuccaacauu.........	0


>miR_185
total read count                        9
miR_185 read count                      9
remaining read count                    0
exp                                     ffffffffffMMMMMMMMMMMMMMMMMMMMMMfffffffffffffffffffffffffffffffffffffffffffff
pri_seq                                 acagcuuuggcuggaaguuagugagaauuauuucugcaauuuguaaauaauucuuauuaacuuccgacugaaucugu
pri_struct                              ((((.((..(.(((((((((((((((((((((((........).)))))))))))))))))))))).)..)).))))	#MM
seq_10634241_x1                         ........ggcuggaaguuagugagaauu................................................	0
seq_10432784_x4                         ..........cuggaaguuagugagaauuau..............................................	0
seq_10415772_x4                         ..........cuggaaguuagugagaauuauu.............................................	0


>miR_186
total read count                        3
miR_186 read count                      3
remaining read count                    0
exp                                     ffffffffffffffffffffffffffffffffffffffffffffffMMMMMMMMMMMMMMMMMMMMffffffffff
pri_seq                                 ccugaaggucugaguccuguuuuagcagaguuuauuuaucauuugagcuuugcugugacuggaucugaucuaccgc
pri_struct                              .....(((((.((.(((.(((.((((((((((((.........)))))))))))).))).))))).))))).....	#MM
seq_10529138_x1                         ..............................................gcuuugcugugacuggauc...........	0
seq_10474197_x2                         ..............................................gcuuugcugugacuggaucu..........	0


>miR_187
total read count                        68
miR_187 read count                      27
remaining read count                    41
exp                                     ffffffffffffffffffffffffffffffffffffffffffffffffffffffffMMMMMMMMMMMMMMMMMMMMffffffffff
pri_seq                                 aaacguaggaaaccuguaaccauugacuuucuuaguaagaauaacacauacuccggaagucaauggauacagauuucuaacauuuu
pri_struct                              ....((.(((((.(((((.((((((((((((..((((.(.......).))))..)))))))))))).))))).))))).)).....	#MM
seq_10599829_x1                         ........gaaaccuguaaccauugacu..........................................................	0
seq_10466985_x2                         .........aaaccuguaaccauugac...........................................................	0
seq_10501869_x2                         .........aaaccuguaaccauugacu..........................................................	0
seq_10448375_x3                         .........aaaccuguaaccauugacuu.........................................................	0
seq_10309927_x12                        ..........aaccuguaaccauugacu..........................................................	0
seq_10364365_x7                         ..........aaccuguaaccauugacuu.........................................................	0
seq_10395405_x5                         ..........aaccuguaaccauugacuuu........................................................	0
seq_10380983_x6                         ..........aaccuguaaccauugacuuuc.......................................................	0
seq_10471513_x2                         ...........accuguaaccauugacuu.........................................................	0
seq_10730688_x1                         ...........accuguaaccauugacuuuc.......................................................	0
seq_10750886_x1                         ......................................................ggaagucaauggauacag..............	0
seq_10682741_x1                         ........................................................aagucaauggauacagau............	0
seq_10382285_x6                         ........................................................aagucaauggauacagauu...........	0
seq_10243894_x19                        ........................................................aagucaauggauacagauuu..........	0


>miR_188
total read count                        7
miR_188 read count                      7
remaining read count                    0
exp                                     ffffffffffMMMMMMMMMMMMMMMMMMMMMMffffffffffffffffffffffffffffffffffffffffffffffff
pri_seq                                 uuacauaagaagcgagacuagagucacauccugacguugcucguugucuuggugugcuauaguacucgcagaauaaccuc
pri_struct                              ...........(((((((((.((.((((((..((((........))))..)))))))).)))).)))))...........	#MM
seq_10388657_x6                         ..........agcgagacuagagucacauccu................................................	0
seq_10795324_x1                         ..........agcgagacuagagucacauccugac.............................................	0


>miR_189
total read count                        3
miR_189 read count                      3
remaining read count                    0
exp                                     fffffffffffffffffffffffffffffffffffffffffffffffMMMMMMMMMMMMMMMMMMMMffffffffff
pri_seq                                 cauuauuuugaaucgcugacagcuccagauauuuaaccugucaauuaucugacgggugucggugacucauuaacgau
pri_struct                              ........(((.(((((((((.((.((((((.((........)).))))))..)).))))))))).)))........	#MM
seq_10584870_x1                         .............................................uaucugacgggugucggugac...........	0
seq_10708847_x1                         .............................................uaucugacgggugucggugacu..........	0
seq_10721503_x1                         ...............................................ucugacgggugucggugac...........	0


>miR_19
total read count                        211
miR_19 read count                       204
remaining read count                    7
exp                                     ffffffffffffffffffffffffffffffffffffffffffffffffffMMMMMMMMMMMMMMMMMMMMMMffffffffff
pri_seq                                 uucaucucucgaguccucggguuugagucauucugucacgugauaaacgaacgacucaagaaccaguagacuugaaagguga
pri_struct                              .((((((.(((((((..(.((((((((((.(((((((....))))...))).))))))..)))).)..))))))).))))))	#MM
seq_10602108_x1                         ...........aguccucggguuugagucauu..................................................	0
seq_10660482_x1                         .............uccucggguuugagucau...................................................	0
seq_10470905_x2                         .............uccucggguuugagucauu..................................................	0
seq_10478297_x2                         .............uccucggguuugagucauuc.................................................	0
seq_10599135_x1                         ...............cucggguuugagucauuc.................................................	0
seq_10508717_x2                         ..................................................acgacucaagaaccaguag.............	0
seq_10312261_x11                        ..................................................acgacucaagaaccaguaga............	0
seq_10347942_x8                         ..................................................acgacucaagaaccaguagac...........	0
seq_9945492_x111                        ..................................................acgacucaagaaccaguagacu..........	0
seq_10043597_x67                        ..................................................acgacucaagaaccaguagacuu.........	0
seq_10476535_x2                         ..................................................acgacucaagaaccaguagacuug........	0
seq_10540966_x1                         ...................................................cgacucaagaaccaguagacu..........	0
seq_10506469_x2                         ...................................................cgacucaagaaccaguagacuu.........	0


>miR_190
total read count                        5
miR_190 read count                      5
remaining read count                    0
exp                                     ffffffffffMMMMMMMMMMMMMMMMMMMMMMfffffffffffffffffffffffffffffffffffffffffffffffffffffffffff
pri_seq                                 aaugucagaaaccuguaaccauugacgucuguguuuuucccuacuauggaagugaauaguuacagguuuccaaauaucuucugugguguug
pri_struct                              .......((((((((((((.(((.((.(((((((........)).))))).)).))).))))))))))))..((((((......)))))).	#MM
seq_10466985_x2                         ........aaaccuguaaccauugac.................................................................	0
seq_10788651_x1                         ..........accuguaaccauugacgu...............................................................	0
seq_10527013_x1                         ..........accuguaaccauugacguc..............................................................	0
seq_10775737_x1                         ..........accuguaaccauugacgucu.............................................................	0


>miR_191
total read count                        9
miR_191 read count                      9
remaining read count                    0
exp                                     fffffffffffffffffffffffffffffffffffffffffffffffffffffMMMMMMMMMMMMMMMMMMMMMMffffffffff
pri_seq                                 gaagaauguuguaaaccgguacccauugacauccaugguagaaaaaauacuauaggaucaauggcuacugguuuccagcauucuu
pri_struct                              .((((((((((.(((((((((.(((((((..(((((((((.......)))))).)))))))))).))))))))).))))))))))	#MM
seq_10708574_x1                         ...................................................auaggaucaauggcuacu................	0
seq_10450190_x3                         .....................................................aggaucaauggcuacugguuu...........	0
seq_10402120_x5                         .....................................................aggaucaauggcuacugguuuc..........	0


>miR_192
total read count                        2
miR_192 read count                      2
remaining read count                    0
exp                                     ffffffffffffffffffffffffffffffffffffffffffffffffffMMMMMMMMMMMMMMMMMMMMMffffffffff
pri_seq                                 aguuaacaaacuggugagcuacuucuaugaguauuuguguaauaaaguauauucaaguaguugcucacauaaauuuuuuac
pri_struct                              ((((....)))).((((((.(((.((.(((((((...(......)...))))))))).))).)))))).............	#MM
seq_10638231_x1                         .................................................uauucaaguaguugcucacaua..........	0
seq_10528762_x1                         ...................................................uucaaguaguugcucacauaaa........	0


>miR_193
total read count                        7
miR_193 read count                      7
remaining read count                    0
exp                                     ffffffffffMMMMMMMMMMMMMMMMMMMMMMfffffffffffffffffffffffffffffffffffffffffffff
pri_seq                                 uaguuuauacauucgguucucuagcuuuaugauaucacauaaacucauacagcuagauaaccaaagagaaaaacuaa
pri_struct                              ((((((.....((.((((.(((((((.(((((............))))).))))))).)))).)).....)))))).	#MM
seq_10448852_x3                         ..........auucgguucucuagcuuuauga.............................................	0
seq_10765222_x1                         ...........uucgguucucuagcuuuau...............................................	0
seq_10487055_x2                         ...........uucgguucucuagcuuuauga.............................................	0
seq_10633603_x1                         ............ucgguucucuagcuuuaugau............................................	0


>miR_194
total read count                        5
miR_194 read count                      5
remaining read count                    0
exp                                     ffffffffffMMMMMMMMMMMMMMMMMMMMMMffffffffffffffffffffffffffffffffffffffffffff
pri_seq                                 aguugcuacuagauuuagcacacuucuggcauauauuaucauguuguuaguagugugcuaagucaugcuagcagug
pri_struct                              ..((((((.(((((((((((((((.((((((.((((....)))))))))).))))))))))))).)).))))))..	#MM
seq_10783315_x1                         ..........agauuuagcacacuucugg...............................................	0
seq_10449293_x3                         ..........agauuuagcacacuucuggca.............................................	0
seq_10572532_x1                         ..........agauuuagcacacuucuggcau............................................	0


>miR_195
total read count                        23
miR_195 read count                      22
remaining read count                    1
exp                                     ffffffffffMMMMMMMMMMMMMMMMMMMMffffffffffffffffffffffffffffffffffffffffffffffff
pri_seq                                 cccagauguuaauuauugauaugugggccagauguaaaauguaguauuuggcccagauguuaauaauugauaugggga
pri_struct                              (((..(((((((((((((((((.(((((((((((..........))))))))))).))))))))))))))))).))).	#MM
seq_10434348_x4                         ..........aauuauugauaugugggcca................................................	0
seq_10291151_x14                        ..........aauuauugauaugugggccag...............................................	0
seq_10463888_x3                         ..........aauuauugauaugugggccaga..............................................	0
seq_10593915_x1                         ...........auuauugauaugugggccag...............................................	0
seq_10622472_x1                         ..................auaugugggccagauguaaaaugu....................................	0


>miR_196
total read count                        4
miR_196 read count                      4
remaining read count                    0
exp                                     ffffffffffMMMMMMMMMMMMMMMMMMMMMffffffffffffffffffffffffffffffffffffffffffffffffffffffffff
pri_seq                                 caauuuauacaggcugaauuuaaacgaacaaauuagguugaacauuacuaaauuuuauuuguuuguuaaaauucagcccguauaaaugg
pri_struct                              ..((((((((.((((((((((.(((((((((((.(((((...........))))).))))))))))).)))))))))).))))))))..	#MM
seq_10677115_x1                         .........caggcugaauuuaaacgaa.............................................................	0
seq_10436693_x3                         ..........aggcugaauuuaaacgaa.............................................................	0


>miR_197
total read count                        10
miR_197 read count                      8
remaining read count                    2
exp                                     ffffffffffMMMMMMMMMMMMMMMMMMMMMMffffffffffffffffffffffffffffffffffffffffffffffffffffffffffff
pri_seq                                 agaaaaaaucgagacucaucagacuaggcaauguuuuuaggcaauguuuaucuucuauuguccaauuuuggugagccugugcgaauuguagc
pri_struct                              ........(((((.(((((((((...(((((((....(((((...))))).....)))))))....))))))))).))...)))........	#MM
seq_10461872_x3                         ..........gagacucaucagacuaggcaa.............................................................	0
seq_10426736_x4                         ..........gagacucaucagacuaggcaau............................................................	0
seq_10592733_x1                         ...........agacucaucagacuaggcaa.............................................................	0
seq_10760159_x1                         .......................................................uauuguccaauuuugguga..................	0
seq_10622010_x1                         ............................................................uccaauuuuggugagccugugcga........	0


>miR_198
total read count                        3
miR_198 read count                      3
remaining read count                    0
exp                                     fffffffffffffffffffffffffffffffffffffffffffffffffMMMMMMMMMMMMMMMMMMMMMffffffffff
pri_seq                                 auggcaggauuugaaucacugacagcuccagauauugaccaugccaaauaucugacgggugucggugacucaucugcaau
pri_struct                              ...(((((...(((.(((((((((.((.((((((((..........))))))))..)).))))))))).))))))))...	#MM
seq_10584870_x1                         ................................................uaucugacgggugucggugac...........	0
seq_10708847_x1                         ................................................uaucugacgggugucggugacu..........	0
seq_10721503_x1                         ..................................................ucugacgggugucggugac...........	0


>miR_199
total read count                        12
miR_199 read count                      12
remaining read count                    0
exp                                     ffffffffffffffffffffffffffffffffffffffffffffffffffffffffMMMMMMMMMMMMMMMMMMMMMMMMffffffffff
pri_seq                                 ucauuauggacucaaacacacacacauacauugaauguuauugaaaugugugcguguguguguguguguguguuucaguuucaauaaggc
pri_struct                              ...((((.((((.((((((((((((((((((...(((((((......))).))))..)))))))))))))))))).))))...))))...	#MM
seq_10411185_x5                         ......................................................ugugugugugugugugug..................	0
seq_10525992_x1                         ......................................................uguguguguguguguguguu................	0
seq_10636915_x1                         ......................................................uguguguguguguguguguuuc..............	0
seq_10598313_x1                         ........................................................uguguguguguguguguuu...............	0
seq_10763017_x1                         ........................................................uguguguguguguguguuucag............	0
seq_10553801_x1                         .........................................................guguguguguguguguuuca.............	0
seq_10529132_x1                         ..........................................................uguguguguguguguuuca.............	0
seq_10555300_x1                         ..........................................................uguguguguguguguuucagu...........	0


>miR_2
total read count                        20562
miR_2 read count                        20519
remaining read count                    43
exp                                     fffffffffffffffffffffffffffffffffffffffffffffMMMMMMMMMMMMMMMMMMMMMMffffffffff
pri_seq                                 gcuccuccugugcucaguggucaguguagguccugcagcgacagcagcuacauccggcuacugggucucugaugacc
pri_struct                              ..((.((....(((((((((((.((((((...((((.......))))))))))..)))))))))))....)).))..	#MM
seq_10412104_x4                         .........gugcucaguggucagugu..................................................	0
seq_10749748_x1                         .........gugcucaguggucagugua.................................................	0
seq_10148977_x37                        ..........ugcucaguggucagugua.................................................	0
seq_10640888_x1                         ..........ugcucaguggucaguguaggucc............................................	0
seq_10303555_x12                        ............................................cagcuacauccggcuacu...............	0
seq_10670818_x1                         ............................................cagcuacauccggcuacug..............	0
seq_10658811_x1                         ............................................cagcuacauccggcuacuggg............	0
seq_10781066_x1                         ............................................cagcuacauccggcuacugggu...........	0
seq_10528983_x1                         ............................................cagcuacauccggcuacuggguc..........	0
seq_9212700_x1518                       .............................................agcuacauccggcuacug..............	0
seq_9286951_x1295                       .............................................agcuacauccggcuacugg.............	0
seq_9246401_x1409                       .............................................agcuacauccggcuacuggg............	0
seq_9455764_x782                        .............................................agcuacauccggcuacugggu...........	0
seq_8058987_x12366                      .............................................agcuacauccggcuacuggguc..........	0
seq_8948429_x2791                       .............................................agcuacauccggcuacugggucu.........	0
seq_10000216_x85                        .............................................agcuacauccggcuacugggucuc........	0
seq_10137352_x39                        .............................................agcuacauccggcuacugggucucu.......	0
seq_10334684_x9                         ..............................................gcuacauccggcuacugg.............	0
seq_10213036_x24                        ..............................................gcuacauccggcuacuggg............	0
seq_10372849_x7                         ..............................................gcuacauccggcuacugggu...........	0
seq_9917188_x128                        ..............................................gcuacauccggcuacuggguc..........	0
seq_10183879_x29                        ..............................................gcuacauccggcuacugggucu.........	0
seq_10522053_x1                         ...............................................cuacauccggcuacuggg............	0
seq_10401645_x5                         ...............................................cuacauccggcuacuggguc..........	0
seq_10550453_x1                         ...............................................cuacauccggcuacugggucu.........	0
seq_10310119_x12                        ................................................uacauccggcuacuggguc..........	0
seq_10575575_x1                         ................................................uacauccggcuacugggucu.........	0
seq_10529377_x1                         .................................................acauccggcuacuggguc..........	0


>miR_20
total read count                        144
miR_20 read count                       144
remaining read count                    0
exp                                     fffffffffffffffffffffffffffffffffffffffffffffffffMMMMMMMMMMMMMMMMMMMMffffffffff
pri_seq                                 gaaagcaaacagccccggucuugaaucuggucccagacuaaacauuugggcugaucagugacugcggcugcuugcaugu
pri_struct                              ....((((.(((((.(((((((((.((.((.((((((.......)))))))))))))).))))).))))).))))....	#MM
seq_10698378_x1                         ................................................ggcugaucagugacugcg.............	0
seq_10439225_x3                         ................................................ggcugaucagugacugcggc...........	0
seq_10044602_x67                        ................................................ggcugaucagugacugcggcu..........	0
seq_10033330_x71                        .................................................gcugaucagugacugcggcu..........	0
seq_10605757_x1                         .................................................gcugaucagugacugcggcugc........	0
seq_10676093_x1                         .................................................gcugaucagugacugcggcugcu.......	0


>miR_200
total read count                        
miR_200 read count                      0
remaining read count                    0
exp                                     ffffffffffffffffffffffffffffffffffffffffffffffMMMMMMMMMMMMMMMMMMMMffffffffff
pri_seq                                 ucaaaaagaccuacauacagaacuuucaggaaaaaugucgguaauuuuccagaaaugucuguaugugucaucgacu
pri_struct                              .......(((..(((((((((..((((.((((((.((....)).)))))).))))..)))))))))))).......	#MM


>miR_201
total read count                        3
miR_201 read count                      3
remaining read count                    0
exp                                     ffffffffffMMMMMMMMMMMMMMMMMMMMffffffffffffffffffffffffffffffffffffffffffffffffff
pri_seq                                 gcucaccaggacgagagcuggggucuugcuggaagagcugguucaggucccgcuggauccgcagcucguccuggagggcc
pri_struct                              ((((.(((((((..((((((((((((.((.(((.(((....)))...))).)).)))))).))))))))))))).)))).	#MM
seq_10488829_x2                         ..........acgagagcuggggucuugcu..................................................	0
seq_10768955_x1                         ..........acgagagcuggggucuugcug.................................................	0


>miR_202
total read count                        2
miR_202 read count                      2
remaining read count                    0
exp                                     fffffffffffffffffffffffffffffffffffffffffMMMMMMMMMMMMMMMMMMMMMMffffffffff
pri_seq                                 gcuguggcuccuaugagacagcuugggucaggcaagcaugucaggaugaccgagcggucuaaggugcugcauu
pri_struct                              ..((..((.(((...((((.(((((((((.((((....))))..)))..)))))).)))).))).))..))..	#MM
seq_10569950_x1                         .......................................gucaggaugaccgagcggu...............	0
seq_10764202_x1                         .........................................caggaugaccgagcggucuaag..........	0


>miR_203
total read count                        22
miR_203 read count                      22
remaining read count                    0
exp                                     ffffffffffMMMMMMMMMMMMMMMMMMMMMMfffffffffffffffffffffffffffffffffffffffffffffffffffffffffffff
pri_seq                                 agcaauuauauaggcugaauuuaaacaaaccaauuuaguuaaaaauuaguaaauuuuauuuguuuguuuaaauucagcccauauaaauuguuu
pri_struct                              (((((((((((.((((((((((((((((((.(((..((((...........))))..))).)))))))))))))))))).)))).))))))).	#MM
seq_10365436_x7                         ..........uaggcugaauuuaaacaaac...............................................................	0
seq_10456685_x3                         ..........uaggcugaauuuaaacaaacc..............................................................	0
seq_10388501_x6                         ..........uaggcugaauuuaaacaaacca.............................................................	0
seq_10696330_x1                         ..........uaggcugaauuuaaacaaaccaa............................................................	0
seq_10645910_x1                         ...........aggcugaauuuaaacaaac...............................................................	0
seq_10720132_x1                         ...........aggcugaauuuaaacaaacca.............................................................	0
seq_10660921_x1                         ...........aggcugaauuuaaacaaaccaa............................................................	0
seq_10466329_x2                         ...........aggcugaauuuaaacaaaccaau...........................................................	0


>miR_204
total read count                        47
miR_204 read count                      6
remaining read count                    41
exp                                     ffffffffffMMMMMMMMMMMMMMMMMMMfffffffffffffffffffffffffffffffffffffffffffffffff
pri_seq                                 ucacucgaguccucggguuugagucauuccguuacgugaugaaugaacgacucaagagccagaagacucgaaagguga
pri_struct                              (((((((((((.((.((((((((((.(((((((....))))...))).)))))))..))).)).)))))))...))))	#MM
seq_10602108_x1                         .......aguccucggguuugagucauu..................................................	0
seq_10660482_x1                         .........uccucggguuugagucau...................................................	0
seq_10470905_x2                         .........uccucggguuugagucauu..................................................	0
seq_10478297_x2                         .........uccucggguuugagucauuc.................................................	0
seq_10599135_x1                         ...........cucggguuugagucauuc.................................................	0
seq_10196027_x27                        ..............................................acgacucaagagccagaagacu..........	0
seq_10305583_x12                        ..............................................acgacucaagagccagaagacuc.........	0
seq_10521693_x1                         ...............................................cgacucaagagccagaagacu..........	0


>miR_205
total read count                        10
miR_205 read count                      10
remaining read count                    0
exp                                     ffffffffffMMMMMMMMMMMMMMMMMMMMMMfffffffffffffffffffffffffffffffffffffffffff
pri_seq                                 caggguauauaaggaugaggugcugcuacgagcagguuaacaccucguggugaaaucucauccuuacaaacccua
pri_struct                              .(((((.(.((((((((((((..(((((((((..(.....)..)))))))))..)))))))))))).).))))).	#MM
seq_10524652_x1                         .........uaaggaugaggugcugcuacga............................................	0
seq_10773406_x1                         ..........aaggaugaggugcugcuacg.............................................	0
seq_10515135_x2                         ..........aaggaugaggugcugcuacga............................................	0
seq_10390061_x6                         ..........aaggaugaggugcugcuacgag...........................................	0


>miR_206
total read count                        3
miR_206 read count                      3
remaining read count                    0
exp                                     ffffffffffffffffffffffffffffffffffffffffffffffffffffffMMMMMMMMMMMMMMMMMMMMMffffffffff
pri_seq                                 aagaaaggugaaaaccuguaaacacugacuucuauaguaggaaaaacaauuguggaagucagugguugcaaguuuccaacuuuuu
pri_struct                              .((((((.((.((((.(((((.((((((((((((((((.(......).)))))))))))))))).))))).)))).)).))))))	#MM
seq_10453163_x3                         ......................................................gaagucagugguugcaaguuu..........	0


>miR_207
total read count                        7
miR_207 read count                      7
remaining read count                    0
exp                                     fffffffffffffffffffffffffffffffffffffffffffffffffffffffMMMMMMMMMMMMMMMMMMMMffffffffff
pri_seq                                 ucagguguaggcuaggcuuagcuaagcaguuaaaauguuuguuguuauuagcgcagauuaacugcugaguggucuaaccuaccug
pri_struct                              .(((((..(((.((((((..(((.(((((((((..(((..((((....)))))))..))))))))).))))))))).))))))))	#MM
seq_10513345_x2                         ......................................................agauuaacugcugagugg.............	0
seq_10512861_x2                         .......................................................gauuaacugcugaguggucua.........	0
seq_10438511_x3                         .......................................................gauuaacugcugaguggucuaa........	0


>miR_208
total read count                        1
miR_208 read count                      1
remaining read count                    0
exp                                     ffffffffffMMMMMMMMMMMMMMMMMMMMMMfffffffffffffffffffffffffffffffffffffffffffffffffffff
pri_seq                                 gccaaaggaauugucuguagaccuccgaggcaggauugucuugaggcacaaggcugaggaaguuuacagauacauuucugcugcu
pri_struct                              ((...(((((((((((((((((.(((..(((.....((((....))))....)))..))).))))))))))).))))))...)).	#MM
seq_10527023_x1                         ..........uugucuguagaccuccgaggca.....................................................	0


>miR_209
total read count                        11
miR_209 read count                      11
remaining read count                    0
exp                                     ffffffffffffffffffffffffffffffffffffffffffffffffffMMMMMMMMMMMMMMMMMMMMffffffffff
pri_seq                                 cuguggcugccaucgcaucuuccaagugguaacuuuauuuggaaaguguuaccacuuggaugaugcgauggcagccacag
pri_struct                              (((((((((((((((((((.(((((((((((((..............))))))))))))).)))))))))))))))))))	#MM
seq_10495261_x2                         .................................................uaccacuuggaugaugcgaug..........	0
seq_10733522_x1                         ..................................................accacuuggaugaugcga............	0
seq_10514093_x2                         ..................................................accacuuggaugaugcgau...........	0
seq_10462055_x3                         ..................................................accacuuggaugaugcgaug..........	0
seq_10678201_x1                         ...................................................ccacuuggaugaugcgau...........	0
seq_10549243_x1                         ...................................................ccacuuggaugaugcgaugg.........	0
seq_10755931_x1                         ...................................................ccacuuggaugaugcgauggc........	0


>miR_21
total read count                        375
miR_21 read count                       374
remaining read count                    1
exp                                     fffffffffffffffffffffffffffffffffffffffffffffMMMMMMMMMMMMMMMMMMMMMMMffffffffff
pri_seq                                 ucacgcucuaugacaugguguguuauccugcuggaaguagccuugagaggaugaguacacuguggucauuaagugaug
pri_struct                              ...((((..((((((((((((((((((((.((.((.......)).))))))))).)))))))).)))))..))))...	#MM
seq_10718961_x1                         ............acaugguguguuauccug................................................	0
seq_10477181_x2                         .............................................agaggaugaguacacugu...............	0
seq_10375763_x6                         .............................................agaggaugaguacacugug..............	0
seq_10481577_x2                         .............................................agaggaugaguacacugugg.............	0
seq_10362685_x7                         .............................................agaggaugaguacacuguggu............	0
seq_10149878_x36                        .............................................agaggaugaguacacugugguc...........	0
seq_9745983_x272                        .............................................agaggaugaguacacugugguca..........	0
seq_10119138_x44                        .............................................agaggaugaguacacuguggucau.........	0
seq_10761043_x1                         .............................................agaggaugaguacacuguggucauu........	0
seq_10453346_x3                         ..............................................gaggaugaguacacugugguca..........	0
seq_10749415_x1                         ..............................................gaggaugaguacacuguggucau.........	0


>miR_210
total read count                        1
miR_210 read count                      1
remaining read count                    0
exp                                     ffffffffffffffffffffffffffffffffffffffffffffffffffffffffMMMMMMMMMMMMMMMMMMMMMffffffffff
pri_seq                                 agaaagcuggaaaccugucaccuuugacuuccauagucagaauaacaaauaguauagaggucaaugguuaccggcuuccaacauuuu
pri_struct                              .(.(((((((.((((....((((((((((.....))))).....((.....))...)))))....)))).))))))).)........	#MM
seq_10684616_x1                         ........................................................gaggucaaugguuaccggcuu..........	0


>miR_211
total read count                        4
miR_211 read count                      4
remaining read count                    0
exp                                     fffffffffffffffffffffffffffffffffffffffffffffffffMMMMMMMMMMMMMMMMMMMMMffffffffff
pri_seq                                 ccuccagcacagaugcagcugugggcuuuggugcauuugcgugcgcuucugagucugcgauugcauuuuugggaacugaa
pri_struct                              ..(((((...((((((((.((..(((((.(((((((....)))))))...)))))..)).))))))))))))).......	#MM
seq_10643749_x1                         ...............................................ucugagucugcgauugcauuuu...........	0
seq_10763395_x1                         ...............................................ucugagucugcgauugcauuuuu..........	0
seq_10494079_x2                         .................................................ugagucugcgauugcauuuuu..........	0


>miR_212
total read count                        23
miR_212 read count                      23
remaining read count                    0
exp                                     fffffffffffffffffffffffffffffffffffffffffffffffffffffMMMMMMMMMMMMMMMMMMMMMMffffffffff
pri_seq                                 aaauacugguagcuacaaugacuuuaauaguauauggaaaaacuguauuuuucccuacuguggaagucgaugggucccaguacca
pri_struct                              ...((((((..(((.((.(((((((.((((((...(((((((.....))))))).)))))).))))))).))))).))))))...	#MM
seq_10371400_x7                         .....................................................ccuacuguggaagucgauggg...........	0
seq_10309963_x12                        .....................................................ccuacuguggaagucgaugggu..........	0
seq_10462382_x3                         ......................................................cuacuguggaagucgaugg............	0
seq_10533632_x1                         ......................................................cuacuguggaagucgaugggu..........	0


>miR_213
total read count                        10
miR_213 read count                      10
remaining read count                    0
exp                                     ffffffffffMMMMMMMMMMMMMMMMMMMMMfffffffffffffffffffffffffffffffffffffffffffffff
pri_seq                                 aauguuggacacuuguaaccaaugacuuccaucugcuuuuucuauuauggaagucauugguuacagguuucuugcuuu
pri_struct                              ...((.(((.((((((((((((((((((((((..............)))))))))))))))))))))).))).))...	#MM
seq_10394010_x5                         ..........acuuguaaccaaugacuucca...............................................	0
seq_10425156_x4                         ..........acuuguaaccaaugacuuccau..............................................	0
seq_10791271_x1                         ............uuguaaccaaugacuuccau..............................................	0


>miR_214
total read count                        43
miR_214 read count                      13
remaining read count                    30
exp                                     fffffffffffffffffffffffffffffffffffffffffffffffffffMMMMMMMMMMMMMMMMMMMMMffffffffff
pri_seq                                 gaauguuggaaaccuguaaccauuagcuuccauaguagcaaaacauauaauggaagucaauuguuacagguuuccagcuuuc
pri_struct                              (((.((((((((((((((((.(((..(((((((.(((........))).)))))))..))).)))))))))))))))).)))	#MM
seq_10616840_x1                         ..........aaccuguaaccauuagcu......................................................	0
seq_10453337_x3                         ..........aaccuguaaccauuagcuu.....................................................	0
seq_10277387_x15                        ..........aaccuguaaccauuagcuuc....................................................	0
seq_10417392_x4                         ..........aaccuguaaccauuagcuucc...................................................	0
seq_10501597_x2                         ..........aaccuguaaccauuagcuuccau.................................................	0
seq_10622031_x1                         ...........accuguaaccauuagcuucc...................................................	0
seq_10488739_x2                         ...........accuguaaccauuagcuuccau.................................................	0
seq_10486379_x2                         ............ccuguaaccauuagcuuccau.................................................	0
seq_10544891_x1                         .................................................auggaagucaauuguuacag.............	0
seq_10642992_x1                         .................................................auggaagucaauuguuacagguu..........	0
seq_10485439_x2                         ..................................................uggaagucaauuguuaca..............	0
seq_10789873_x1                         ...................................................ggaagucaauuguuacagg............	0
seq_10437626_x3                         ...................................................ggaagucaauuguuacagguu..........	0
seq_10486171_x2                         ...................................................ggaagucaauuguuacagguuu.........	0
seq_10648690_x1                         ....................................................gaagucaauuguuacagguu..........	0
seq_10512607_x2                         ....................................................gaagucaauuguuacagguuu.........	0


>miR_215
total read count                        7
miR_215 read count                      3
remaining read count                    4
exp                                     ffffffffffMMMMMMMMMMMMMMMMMMMMMMfffffffffffffffffffffffffffffffffffffffffffffff
pri_seq                                 uuagaaacuuguaaccauugacuuccauaggaaaaaacaaauacuacugaagucaaugguuacagcuuugcaacauucc
pri_struct                              ....(((.(((((((((((((((((..(((.............)))..))))))))))))))))).)))..........	#MM
seq_10702321_x1                         ..agaaacuuguaaccauugacu........................................................	0
seq_10486873_x2                         ..........guaaccauugacuuccauagga...............................................	0
seq_10749899_x1                         ...........uaaccauugacuuccauag.................................................	0
seq_10704445_x1                         ...............................................ugaagucaaugguuacagc.............	0
seq_10700459_x1                         ...............................................ugaagucaaugguuacagcu............	0
seq_10558619_x1                         ...............................................ugaagucaaugguuacagcuuu..........	0


>miR_216
total read count                        3
miR_216 read count                      3
remaining read count                    0
exp                                     ffffffffffffffffffffffffffffffffffffffffffffffffffMMMMMMMMMMMMMMMMMMMMMMffffffffff
pri_seq                                 agcucuccaugacacagugcuuauagcuuaugcucaggucagacggagaugugcaugauuuuuaaaggcauaucugauggca
pri_struct                              .(((.((...((....((((((.(((.((((((.((..((.....))..)).))))))...))).)))))).)).)).))).	#MM
seq_10797623_x1                         ..................................................gugcaugauuuuuaaaggcau...........	0
seq_10640531_x1                         ..................................................gugcaugauuuuuaaaggcaua..........	0
seq_10674947_x1                         ..................................................gugcaugauuuuuaaaggcauauc........	0


>miR_217
total read count                        11
miR_217 read count                      9
remaining read count                    2
exp                                     ffffffffffMMMMMMMMMMMMMMMMMMMMMMMfffffffffffffffffffffffffffffffffffffffffffffff
pri_seq                                 ucaccuuucaagucuucugguucuugagucauucguucaucacgugacagaaugacucaaacccgagaacuuaagaugaa
pri_struct                              (((.(((..((((..((.((((..((((((((((..((((...))))..)))))))))))))).))..))))))).))).	#MM
seq_10545021_x1                         .........aagucuucugguucuugaguc..................................................	0
seq_10638880_x1                         .........aagucuucugguucuugaguca.................................................	0
seq_10484243_x2                         ..........agucuucugguucuugaguc..................................................	0
seq_10399555_x5                         ..........agucuucugguucuugagucauu...............................................	0
seq_10661969_x1                         ..............................................acagaaugacucaaacccgag.............	0
seq_10607164_x1                         ...................................................augacucaaacccgagaacuua.......	0


>miR_218
total read count                        36
miR_218 read count                      10
remaining read count                    26
exp                                     ffffffffffMMMMMMMMMMMMMMMMMMMMMMMffffffffffffffffffffffffffffffffffffffffffffffffffff
pri_seq                                 uuuaccuuucgagucuucugguucuugagucguucguucaucaugugacagaauaacucaaaccagaggacucgagaguugaaua
pri_struct                              ((((.((((((((((((((((((..(((((..(((..((((...))))..)))..))))))))))))))))))))))).))))..	#MM
seq_10641882_x1                         .......uucgagucuucugguucu............................................................	0
seq_10728669_x1                         .......uucgagucuucugguucuu...........................................................	0
seq_10717037_x1                         .......uucgagucuucugguucuug..........................................................	0
seq_10493393_x2                         ..........gagucuucugguucuugagucgu....................................................	0
seq_10749149_x1                         ..........gagucuucugguucuugagucguu...................................................	0
seq_10484243_x2                         ...........agucuucugguucuugaguc......................................................	0
seq_10478895_x2                         ...........agucuucugguucuugagucg.....................................................	0
seq_10516153_x2                         ...........agucuucugguucuugagucgu....................................................	0
seq_10664078_x1                         ...............uucugguucuugagucguucg.................................................	0
seq_10709687_x1                         ...................................................aauaacucaaaccagagga...............	0
seq_10409490_x5                         ....................................................auaacucaaaccagagga...............	0
seq_10514141_x2                         ....................................................auaacucaaaccagaggacu.............	0
seq_10454396_x3                         ....................................................auaacucaaaccagaggacuc............	0
seq_10715075_x1                         .....................................................uaacucaaaccagaggacucg...........	0
seq_10317002_x11                        .....................................................uaacucaaaccagaggacucga..........	0


>miR_219
total read count                        10
miR_219 read count                      10
remaining read count                    0
exp                                     fffffffffffffffffffffffffffffffffffffffffffffffMMMMMMMMMMMMMMMMMMMMMffffffffff
pri_seq                                 uccucugaagcagcguccucuccaagccugacugacaauaauuggacagaggcugaagacggggcgcugcuugagugg
pri_struct                              .((.((.((((((((((((.((..(((((..(((.((.....))..))))))))...)).)))))))))))).)).))	#MM
seq_10416460_x4                         ...............................................agaggcugaagacggggcgcu..........	0
seq_10741952_x1                         ...............................................agaggcugaagacggggcgcugc........	0
seq_10795339_x1                         ...............................................agaggcugaagacggggcgcugcuu......	0
seq_10448006_x3                         ................................................gaggcugaagacggggcgcugcu.......	0
seq_10629269_x1                         ...................................................gcugaagacggggcgcugcu.......	0


>miR_22
total read count                        355
miR_22 read count                       355
remaining read count                    0
exp                                     ffffffffffffffffffffffffffffffffffffffffffffffffffMMMMMMMMMMMMMMMMMMMMMffffffffff
pri_seq                                 aaauuagugcaguuggguaccguucagguuuuuacugguauuguacuuguaaugcggcacugguauccaucuguacuuuuu
pri_struct                              .((..(((((((.((((((((((.(..((..((((.((((...)))).)))).)).).)).)))))))).)))))))..))	#MM
seq_10458908_x3                         ..................................................aaugcggcacugguaucc.............	0
seq_10334360_x9                         ..................................................aaugcggcacugguaucca............	0
seq_10118038_x44                        ..................................................aaugcggcacugguauccau...........	0
seq_9777694_x240                        ..................................................aaugcggcacugguauccauc..........	0
seq_10093497_x50                        ..................................................aaugcggcacugguauccaucu.........	0
seq_10391687_x6                         ...................................................augcggcacugguauccauc..........	0
seq_10494907_x2                         ...................................................augcggcacugguauccaucu.........	0
seq_10526009_x1                         ....................................................ugcggcacugguauccauc..........	0


>miR_220
total read count                        15
miR_220 read count                      15
remaining read count                    0
exp                                     fffffffffffffffffffffffffffffffffffffffffffffMMMMMMMMMMMMMMMMMMMMMMMffffffffff
pri_seq                                 uugagcuuuaugacaugaugcguuauccugcugaaaguagccaucagaggauggagacacugugcucauaaagggaug
pri_struct                              .....(((((((((((..(((.(((((((.((((.........))))))))))).).))..))).)))))))).....	#MM
seq_10512411_x2                         .............................................agaggauggagacacugugc.............	0
seq_10422312_x4                         .............................................agaggauggagacacugugcu............	0
seq_10613050_x1                         .............................................agaggauggagacacugugcuc...........	0
seq_10369160_x7                         .............................................agaggauggagacacugugcuca..........	0
seq_10732849_x1                         ..............................................gaggauggagacacugugcucau.........	0


>miR_221
total read count                        49
miR_221 read count                      7
remaining read count                    42
exp                                     ffffffffffMMMMMMMMMMMMMMMMMMMMffffffffffffffffffffffffffffffffffffffffffffffffff
pri_seq                                 augucucgaguccucggguuugagucauucugucacgugaugaacgaacgacucaagaaccagaagacgugaaaggugaa
pri_struct                              .....(((.(((.((.((((((((((.(((..(((.....)))..))).))))))..)))).)).))).)))........	#MM
seq_10602108_x1                         ........aguccucggguuugagucauu...................................................	0
seq_10660482_x1                         ..........uccucggguuugagucau....................................................	0
seq_10470905_x2                         ..........uccucggguuugagucauu...................................................	0
seq_10478297_x2                         ..........uccucggguuugagucauuc..................................................	0
seq_10599135_x1                         ............cucggguuugagucauuc..................................................	0
seq_10552298_x1                         .............................................gaacgacucaagaaccagaaga.............	0
seq_10705884_x1                         ..............................................aacgacucaagaaccagaa...............	0
seq_10490985_x2                         ..............................................aacgacucaagaaccagaaga.............	0
seq_10750785_x1                         ..............................................aacgacucaagaaccagaagac............	0
seq_10460708_x3                         ...............................................acgacucaagaaccagaa...............	0
seq_10419396_x4                         ...............................................acgacucaagaaccagaag..............	0
seq_10399100_x5                         ...............................................acgacucaagaaccagaaga.............	0
seq_10331799_x10                        ...............................................acgacucaagaaccagaagac............	0
seq_10472879_x2                         ...............................................acgacucaagaaccagaagacg...........	0
seq_10299248_x13                        ...............................................acgacucaagaaccagaagacgu..........	0


>miR_222
total read count                        10
miR_222 read count                      10
remaining read count                    0
exp                                     ffffffffffffffffffffffffffffffffffffffffffMMMMMMMMMMMMMMMMMMMMffffffffff
pri_seq                                 ugagaccaggcugguuuuaccugguuagauggucauuuuccagucugaccagcuaagacuaggcuggaaaug
pri_struct                              .....((((.(((((((((.((((((((((((.......))).))))))))).))))))))).)))).....	#MM
seq_10616222_x1                         .........................................agucugaccagcuaagacuagg.........	0
seq_10714729_x1                         ..........................................gucugaccagcuaagacua...........	0
seq_10453439_x3                         ..........................................gucugaccagcuaagacuag..........	0
seq_10491323_x2                         ..........................................gucugaccagcuaagacuagg.........	0
seq_10721198_x1                         ..........................................gucugaccagcuaagacuaggcu.......	0
seq_10611552_x1                         ...........................................ucugaccagcuaagacuaggc........	0
seq_10687742_x1                         ...........................................ucugaccagcuaagacuaggcu.......	0


>miR_223
total read count                        8
miR_223 read count                      2
remaining read count                    6
exp                                     ffffffffffMMMMMMMMMMMMMMMMMMMMMMfffffffffffffffffffffffffffffffffffffffffffffffff
pri_seq                                 augcuggaaaccuguaacuauugacuuccauuguguuuguuuuccuacuguggacauuaaugguuacagguuuucagauuu
pri_struct                              ...(((((((((((((((((((((..(((((.(((..........))).)))))..)))))))))))))))))))))....	#MM
seq_10476395_x2                         ..........ccuguaacuauugacuuccauu.................................................	0
seq_10644023_x1                         ................................................uguggacauuaaugguua...............	0
seq_10683585_x1                         ................................................uguggacauuaaugguuaca.............	0
seq_10523675_x1                         ................................................uguggacauuaaugguuacag............	0
seq_10481073_x2                         .................................................guggacauuaaugguuacagg...........	0
seq_10561814_x1                         .................................................guggacauuaaugguuacaggu..........	0


>miR_224
total read count                        9
miR_224 read count                      9
remaining read count                    0
exp                                     ffffffffffffffffffffffffffffffffffffffffffffMMMMMMMMMMMMMMMMMMMMffffffffff
pri_seq                                 augguacgguacaguuugguacgcuuuuauggccguuuccacugucauaaggcguaccgaaccguacugaacca
pri_struct                              .((((.((((((.((((((((((((((.(((((.((....)).))))))))))))))))))).)))))).))))	#MM
seq_10545967_x1                         ..........................................ugucauaaggcguaccgaaccg..........	0
seq_10378871_x6                         ............................................ucauaaggcguaccgaaccg..........	0
seq_10496363_x2                         ............................................ucauaaggcguaccgaaccgu.........	0


>miR_225
total read count                        9
miR_225 read count                      9
remaining read count                    0
exp                                     ffffffffffffffffffffffffffffffffffffffffffffffMMMMMMMMMMMMMMMMMMMMMMffffffffff
pri_seq                                 uuggaagucagcucagcagaaaggguucuucaggucucagauugggucugaaggaacaauucugaugagcugacucca
pri_struct                              .((((.(((((((((.(((((..(.((((((((..((......))..)))))))).)..))))).)))))))))))))	#MM
seq_10343135_x9                         ..............................................ucugaaggaacaauucugauga..........	0


>miR_226
total read count                        33
miR_226 read count                      6
remaining read count                    27
exp                                     ffffffffffMMMMMMMMMMMMMMMMMMMMMMfffffffffffffffffffffffffffffffffffffffffffffff
pri_seq                                 cucuuucucucucgcucuccuucgacuuguugugacgcagacauaaaacacagggagauggagagggagggagauccgg
pri_struct                              .....((((((((.((((((.((..(((((((((.......))))....)))))..)).)))))).)))))))).....	#MM
seq_10652470_x1                         ..........cucgcucuccuucgacuug..................................................	0
seq_10468975_x2                         ..........cucgcucuccuucgacuugu.................................................	0
seq_10680357_x1                         ..........cucgcucuccuucgacuuguug...............................................	0
seq_10694812_x1                         ...........ucgcucuccuucgacuuguu................................................	0
seq_10733596_x1                         ...........ucgcucuccuucgacuuguugu..............................................	0
seq_10481869_x2                         ................................................cacagggagauggagagg.............	0
seq_10764578_x1                         ................................................cacagggagauggagaggg............	0
seq_10634999_x1                         ................................................cacagggagauggagagggagg.........	0
seq_10465995_x2                         ................................................cacagggagauggagagggaggg........	0
seq_10400380_x5                         .................................................acagggagauggagaggg............	0
seq_10463672_x3                         .................................................acagggagauggagaggga...........	0
seq_10727393_x1                         .................................................acagggagauggagagggag..........	0
seq_10719103_x1                         .................................................acagggagauggagagggaggg........	0
seq_10519842_x1                         ..................................................cagggagauggagaggga...........	0
seq_10716117_x1                         ..................................................cagggagauggagagggag..........	0
seq_10399805_x5                         ..................................................cagggagauggagagggagg.........	0
seq_10463882_x3                         ..................................................cagggagauggagagggaggg........	0
seq_10795653_x1                         ...................................................agggagauggagagggag..........	0


>miR_227
total read count                        12
miR_227 read count                      12
remaining read count                    0
exp                                     fffffffffffffffffffffffffffffffffffffffffffffffffffffffffffMMMMMMMMMMMMMMMMMMMMMMMffffffffff
pri_seq                                 uuugaaguaagcuagaaaugugugaccauuuacuugcauaguauuuauuuuuccuucuauggacgucaaugguuacagguuacuuucuucaa
pri_struct                              .((((((......((.(((.((((((((((.((.(.(((((...............))))).).)).)))))))))).))).))..))))))	#MM
seq_10697474_x1                         ..........................................................auggacgucaaugguuacag..............	0
seq_10514349_x2                         ...........................................................uggacgucaaugguuacag..............	0
seq_10703545_x1                         ...........................................................uggacgucaaugguuacagg.............	0
seq_10415056_x4                         ...........................................................uggacgucaaugguuacagguu...........	0
seq_10417432_x4                         ...........................................................uggacgucaaugguuacagguua..........	0


>miR_228
total read count                        
miR_228 read count                      0
remaining read count                    0
exp                                     ffffffffffMMMMMMMMMMMMMMMMMMMMffffffffffffffffffffffffffffffffffffffffffffffffffff
pri_seq                                 aaugcagguugcugguacccaucaacuucuguuguaauauuuuccuacuauggaaguugauuggugccagcaaccagcauuc
pri_struct                              (((((.(((((((((((((.((((((((((((.(((.........))).)))))))))))).))))))))))))).))))).	#MM


>miR_229
total read count                        10
miR_229 read count                      10
remaining read count                    0
exp                                     fffffffffffffffffffffffffffffffffffffffffffffffMMMMMMMMMMMMMMMMMMMMMffffffffff
pri_seq                                 auaagcucguguuuauuuuccucucacuuaaggaaaggauugauuccuuugggacgggaaauaaaucacuucaguuug
pri_struct                              .((((((.((((((((((((((((((...((((((........))))))))))).)))))))))).)))...))))))	#MM
seq_10787241_x1                         ...............................................uuugggacgggaaauaaa.............	0
seq_10437875_x3                         ...............................................uuugggacgggaaauaaauca..........	0
seq_10394550_x5                         ...............................................uuugggacgggaaauaaaucac.........	0
seq_10667980_x1                         ...............................................uuugggacgggaaauaaaucacu........	0


>miR_23
total read count                        352
miR_23 read count                       345
remaining read count                    7
exp                                     ffffffffffMMMMMMMMMMMMMMMMMMMMMfffffffffffffffffffffffffffffffffffffffffffff
pri_seq                                 aguuguggacagcugguguccugcagaguuuagagucaacuucaacuaaacucugcaagacagcagcaguucuaga
pri_struct                              ......((((.((((.((((.((((((((((((............)))))))))))).)))).)))).))))....	#MM
seq_10403885_x5                         .........cagcugguguccugcagaguu..............................................	0
seq_10415764_x4                         .........cagcugguguccugcagaguuu.............................................	0
seq_9960845_x104                        ..........agcugguguccugcagaguu..............................................	0
seq_9843564_x183                        ..........agcugguguccugcagaguuu.............................................	0
seq_10107170_x47                        ..........agcugguguccugcagaguuua............................................	0
seq_10656529_x1                         ...........gcugguguccugcagagu...............................................	0
seq_10637516_x1                         ...........gcugguguccugcagaguuuag...........................................	0
seq_10771833_x1                         ...............................................aaacucugcaagacagcagcag.......	0
seq_10464899_x3                         ................................................aacucugcaagacagcagca........	0
seq_10452647_x3                         ................................................aacucugcaagacagcagcagu......	0


>miR_230
total read count                        5
miR_230 read count                      5
remaining read count                    0
exp                                     fffffffffffffffffffffffffffffffffffffffffffffffMMMMMMMMMMMMMMMMMMMMffffffffff
pri_seq                                 ggaggugcucauuccuauacucuagucucuucagagggacccucaggagggauuagggcauaaggaucagcaucagc
pri_struct                              ...((((((.((((.(((.(((((((((((((.((((...)))).))))))))))))).))).)))).))))))...	#MM
seq_10440212_x3                         ...............................................agggauuagggcauaagg............	0
seq_10515469_x2                         .................................................ggauuagggcauaaggau..........	0


>miR_231
total read count                        3
miR_231 read count                      3
remaining read count                    0
exp                                     fffffffffffffffffffffffffffffffffffffffffffffffffffffffMMMMMMMMMMMMMMMMMMMMMMffffffffff
pri_seq                                 cguggucuaaaaauacccucagugucgagcagagauugaacagagacgccugcuguucugaucuuucgcucgacaucaacaccuaca
pri_struct                              .(.(((........))))...((((((((((((((((((((((((....)).)))))).))))))).)))))))))...........	#MM
seq_10742375_x1                         .......................................................uucugaucuuucgcucgacau...........	0
seq_10500315_x2                         .......................................................uucugaucuuucgcucgacauc..........	0


>miR_232
total read count                        8
miR_232 read count                      8
remaining read count                    0
exp                                     ffffffffffMMMMMMMMMMMMMMMMMMMMMMfffffffffffffffffffffffffffffffffffffffffff
pri_seq                                 acagaaaccgauaaccaucgauguccauagguuuuauuuuuccaucuaugcaugucaaugguuaucaguuuccag
pri_struct                              ...(((((.(((((((((.(((((.(((((((...........))))))).))))).))))))))).)))))...	#MM
seq_10413192_x4                         ..........auaaccaucgauguccaua..............................................	0
seq_10483767_x2                         ..........auaaccaucgauguccauag.............................................	0
seq_10503621_x2                         ..........auaaccaucgauguccauagg............................................	0


>miR_233
total read count                        5
miR_233 read count                      5
remaining read count                    0
exp                                     fffffffffffffffffffffffffffffffffffffffffffffffffffMMMMMMMMMMMMMMMMMMMMMffffffffff
pri_seq                                 ugcagauggggacaauuugauaucaguucaguaauaggucauaacuggcuauuaugaacugacgucaauuuucuccuaugcg
pri_struct                              .(((...(((((.((.((((..((((((((.((((((.(((....)))))))))))))))))..)))).)))))))..))).	#MM
seq_10544528_x1                         ..................................................auuaugaacugacgucaauuuu..........	0
seq_10565074_x1                         ...................................................uuaugaacugacgucaauuu...........	0
seq_10464026_x3                         ...................................................uuaugaacugacgucaauuuu..........	0


>miR_234
total read count                        9
miR_234 read count                      9
remaining read count                    0
exp                                     ffffffffffMMMMMMMMMMMMMMMMMMMMMffffffffffffffffffffffffffffffffffffffffffff
pri_seq                                 ucagagaugcucgagcgccggagaacagaugagaaacgggcauuccucuguuuuccggcguucaagauucugcuu
pri_struct                              .(((((...((.(((((((((((((((((.(.(((.......))))))))))))))))))))).)).)))))...	#MM
seq_10506613_x2                         ........gcucgagcgccggagaacaga..............................................	0
seq_10680268_x1                         ..........ucgagcgccggagaacaga..............................................	0
seq_10779272_x1                         ..........ucgagcgccggagaacagau.............................................	0
seq_10456952_x3                         ..........ucgagcgccggagaacagaug............................................	0
seq_10469369_x2                         ..........ucgagcgccggagaacagauga...........................................	0


>miR_235
total read count                        8
miR_235 read count                      6
remaining read count                    2
exp                                     ffffffffffMMMMMMMMMMMMMMMMMMMMMffffffffffffffffffffffffffffffffffffffffffffffffffff
pri_seq                                 ucgaagcagaaucuugaacgccggaaaacagaggaaugcccguuucucaucuguucuccggcgcucgagcaucucugagccgc
pri_struct                              .((...(((((((((((.(((((((.(((((((((((....)))))...)))))).))))))).))))).)).))))...)).	#MM
seq_10771918_x1                         ........gaaucuugaacgccggaaaaca.....................................................	0
seq_10699717_x1                         .........aaucuugaacgccggaaaac......................................................	0
seq_10480095_x2                         ..........aucuugaacgccggaaaacag....................................................	0
seq_10490951_x2                         ...........ucuugaacgccggaaaacag....................................................	0
seq_10623056_x1                         ...................................................uguucuccggcgcucgagcau...........	0
seq_10526316_x1                         ...................................................uguucuccggcgcucgagcauc..........	0


>miR_236
total read count                        1
miR_236 read count                      1
remaining read count                    0
exp                                     ffffffffffMMMMMMMMMMMMMMMMMMMMMffffffffffffffffffffffffffffffffffffffffffffffffffffff
pri_seq                                 aaugcuaguuuuuggcaccauggacuuccauagaagggaaaauauaaauacuauguaagucgaugggugccagcuaccagcauuc
pri_struct                              ((((((.((..((((((((((.(((((.(((((.................))))).))))).)).))))))))..)).)))))).	#MM
seq_10631047_x1                         ..........uuuggcaccauggacuuccau......................................................	0


>miR_237
total read count                        2
miR_237 read count                      2
remaining read count                    0
exp                                     ffffffffffMMMMMMMMMMMMMMMMMMMMMMfffffffffffffffffffffffffffffffffffffffffffffff
pri_seq                                 cuuguaguuuacaggaauuuggccacugcacucuuucagauaaguuuggugcuguggccaaauuccuguaaacuucagu
pri_struct                              .(((.(((((((((((((((((((((.((((((((......)))...))))).))))))))))))))))))))).))).	#MM
seq_10706316_x1                         ..........acaggaauuuggccacugca.................................................	0
seq_10715726_x1                         ..........acaggaauuuggccacugcac................................................	0


>miR_238
total read count                        5
miR_238 read count                      5
remaining read count                    0
exp                                     ffffffffffMMMMMMMMMMMMMMMMMMMMMMfffffffffffffffffffffffffffffffffffffffffffffffff
pri_seq                                 gugcaggucagugcacuguucguaaccuguuucagccuaccagucugagauuuggguuccauuccagugcaagauuaauaa
pri_struct                              .....((((..(((((((...(.((((((((((((.(.....).)))))))..))))).)....))))))).)))).....	#MM
seq_10425680_x4                         ..........gugcacuguucguaaccuguuucag..............................................	0
seq_10672034_x1                         ..........gugcacuguucguaaccuguuucagc.............................................	0


>miR_239
total read count                        29
miR_239 read count                      18
remaining read count                    11
exp                                     ffffffffffMMMMMMMMMMMMMMMMMMMMMffffffffffffffffffffffffffffffffffffffffffffffff
pri_seq                                 agugcuacgguucgguucgguacgcuuuuauggccguuuccacugucaauaagcguacugaaccaaaccguaccacuuu
pri_struct                              ((((.(((((((.((((((((((((((...((((.((....)).))))..)))))))))))))).))))))).))))..	#MM
seq_10763264_x1                         .....uacgguucgguucgguacgc......................................................	0
seq_10718528_x1                         .........guucgguucgguacgcuuuu..................................................	0
seq_10480755_x2                         .........guucgguucgguacgcuuuua.................................................	0
seq_10540700_x1                         .........guucgguucgguacgcuuuuau................................................	0
seq_10353958_x8                         ..........uucgguucgguacgcuuuuau................................................	0
seq_10432792_x4                         ..........uucgguucgguacgcuuuuaug...............................................	0
seq_10592431_x1                         ..........uucgguucgguacgcuuuuaugg..............................................	0
seq_10551511_x1                         .............gguucgguacgcuuuuaug...............................................	0
seq_10747333_x1                         .............................................ucaauaagcguacugaacc...............	0
seq_10790104_x1                         .............................................ucaauaagcguacugaacca..............	0
seq_10449479_x3                         .............................................ucaauaagcguacugaaccaa.............	0
seq_10502799_x2                         .............................................ucaauaagcguacugaaccaaa............	0
seq_10681730_x1                         ..............................................caauaagcguacugaaccaa.............	0
seq_10485763_x2                         ..................................................aagcguacugaaccaaaccgu........	0


>miR_24
total read count                        339
miR_24 read count                       232
remaining read count                    107
exp                                     fffffffffffffffffffffffffffffffffffffffffffffMMMMMMMMMMMMMMMMMMMMMMffffffffff
pri_seq                                 agugguacaguucgguuugguacgcuuuuauggcuguuuucacugucaaaaggcguaccgaaccauuccguaccacu
pri_struct                              ((((((((.(...((((((((((((((((.((((.((....)).))))))))))))))))))))...).))))))))	#MM
seq_10484573_x2                         .........guucgguuugguacgcuuuu................................................	0
seq_10392065_x6                         .........guucgguuugguacgcuuuua...............................................	0
seq_10260908_x17                        .........guucgguuugguacgcuuuuau..............................................	0
seq_10561914_x1                         .........guucgguuugguacgcuuuuaug.............................................	0
seq_10559158_x1                         ..........uucgguuugguacgcuuu.................................................	0
seq_10448381_x3                         ..........uucgguuugguacgcuuuu................................................	0
seq_10487997_x2                         ..........uucgguuugguacgcuuuua...............................................	0
seq_10228904_x22                        ..........uucgguuugguacgcuuuuau..............................................	0
seq_10260857_x17                        ..........uucgguuugguacgcuuuuaug.............................................	0
seq_10379273_x6                         ..........uucgguuugguacgcuuuuaugg............................................	0
seq_10741378_x1                         ...........ucgguuugguacgcuuuu................................................	0
seq_10637233_x1                         ...........ucgguuugguacgcuuuuau..............................................	0
seq_10524586_x1                         ...........ucgguuugguacgcuuuuaug.............................................	0
seq_10454087_x3                         ...........ucgguuugguacgcuuuuaugg............................................	0
seq_10538715_x1                         .............gguuugguacgcuuuuau..............................................	0
seq_10725541_x1                         ........................................cacugucaaaaggcguaccgaacca............	0
seq_10650537_x1                         .........................................acugucaaaaggcguaccga................	0
seq_10751615_x1                         ..........................................cugucaaaaggcguaccg.................	0
seq_10265464_x17                        ..........................................cugucaaaaggcguaccga................	0
seq_10500069_x2                         ..........................................cugucaaaaggcguaccgaa...............	0
seq_10765706_x1                         ..........................................cugucaaaaggcguaccgaacca............	0
seq_10478625_x2                         ...........................................ugucaaaaggcguaccga................	0
seq_10448162_x3                         ...........................................ugucaaaaggcguaccgaa...............	0
seq_10781569_x1                         ...........................................ugucaaaaggcguaccgaacc.............	0
seq_10463948_x3                         ...........................................ugucaaaaggcguaccgaacca............	0
seq_10310851_x12                        .............................................ucaaaaggcguaccgaac..............	0
seq_10440269_x3                         .............................................ucaaaaggcguaccgaacc.............	0
seq_10051076_x64                        .............................................ucaaaaggcguaccgaacca............	0
seq_10385669_x6                         .............................................ucaaaaggcguaccgaaccau...........	0
seq_9940800_x113                        .............................................ucaaaaggcguaccgaaccauu..........	0
seq_10281632_x15                        ..............................................caaaaggcguaccgaacca............	0
seq_10595310_x1                         ..............................................caaaaggcguaccgaaccau...........	0
seq_10427064_x4                         ..............................................caaaaggcguaccgaaccauu..........	0
seq_10730277_x1                         ..............................................caaaaggcguaccgaaccauuc.........	0
seq_10481383_x2                         ...............................................aaaaggcguaccgaacca............	0
seq_10478467_x2                         ...............................................aaaaggcguaccgaaccauu..........	0


>miR_240
total read count                        6
miR_240 read count                      4
remaining read count                    2
exp                                     ffffffffffffffffffffffffffffffffffffffffffffffffMMMMMMMMMMMMMMMMMMMMMffffffffff
pri_seq                                 cagcuugagcuuauuauauucaccaucaguguccugcccugaugauggaagcugauggugaauauaaugagcuuaagcu
pri_struct                              .(((((((((((((((((((((((((((((.(((............))).)))))))))))))))))))))))))))))	#MM
seq_10582729_x1                         .............................................uggaagcugauggugaauau..............	0
seq_10742526_x1                         .............................................uggaagcugauggugaauaua.............	0
seq_10516169_x2                         ................................................aagcugauggugaauauaaug..........	0
seq_10504397_x2                         ....................................................ugauggugaauauaaugag........	0


>miR_241
total read count                        6
miR_241 read count                      6
remaining read count                    0
exp                                     ffffffffffffffffffffffffffffffffffffffffffffffffffffffffffffMMMMMMMMMMMMMMMMMMMMMMffffffffff
pri_seq                                 uugcacaguggcucaguggucaucuaacagccagaagguugcugguuucagugccggcuggaccaguugacauuucuguguugagcuugcau
pri_struct                              .((((..((((((....))))))....((((((((((((((((((((.((((....)))))))))).)))).)))))).))))....)))).	#MM
seq_10540242_x1                         ..........................................................uggaccaguugacauuucu...............	0
seq_10666556_x1                         ...........................................................ggaccaguugacauuucugug............	0
seq_10561339_x1                         ............................................................gaccaguugacauuucug..............	0
seq_10708753_x1                         ............................................................gaccaguugacauuucugug............	0
seq_10598337_x1                         ............................................................gaccaguugacauuucuguguu..........	0
seq_10778450_x1                         .............................................................accaguugacauuucugugu...........	0


>miR_242
total read count                        9
miR_242 read count                      9
remaining read count                    0
exp                                     ffffffffffffffffffffffffffffffffffffffffffffffffffffffMMMMMMMMMMMMMMMMMMMMMMffffffffff
pri_seq                                 uugucauauagaggcauguguucaguuucagaaguuuguguauuaucugguacacucuucugaaucugacugcaugcuuugugaua
pri_struct                              .((((((...(((((((((..((((.((((((((...(((((((....))))))).)))))))).))))..)))))))))))))))	#MM
seq_10761755_x1                         ......................................................cucuucugaaucugacugca............	0
seq_10517817_x2                         ......................................................cucuucugaaucugacugcau...........	0
seq_10381745_x6                         ......................................................cucuucugaaucugacugcaug..........	0


>miR_243
total read count                        38
miR_243 read count                      38
remaining read count                    0
exp                                     ffffffffffffffffffffffffffffffffffffffffffffffffMMMMMMMMMMMMMMMMMMMMMffffffffff
pri_seq                                 auggucagucuguguccugcaggcaguuaucugggcaugacgauacccaucgugacgguggugcgcacagaugagagua
pri_struct                              .((.((.((((((((...(((.((.(((((.((((.((....)).))))..))))).))..)))))))))))..)).))	#MM
seq_10729328_x1                         ................................................aucgugacgguggugcgca............	0
seq_10501973_x2                         ................................................aucgugacgguggugcgcac...........	0
seq_10465997_x2                         ................................................aucgugacgguggugcgcaca..........	0
seq_10300847_x13                        ................................................aucgugacgguggugcgcacag.........	0
seq_10244692_x19                        ................................................aucgugacgguggugcgcacaga........	0
seq_10597961_x1                         ...................................................gugacgguggugcgcacag.........	0


>miR_244
total read count                        12
miR_244 read count                      12
remaining read count                    0
exp                                     fffffffffffffffffffffffffffffffffffffffffffffffffMMMMMMMMMMMMMMMMMMMMMMMffffffffff
pri_seq                                 aaaccagucugagaugacauggcguguuauccugcuggaagcagcugucagaggaugagugcacuguggucauaaggggaua
pri_struct                              ...((...((...(((((((((.((((((((((((((....))))......))))))).))).)))).))))).)).))...	#MM
seq_10334159_x10                        .................................................agaggaugagugcacugugguca..........	0
seq_10637403_x1                         .................................................agaggaugagugcacuguggucau.........	0
seq_10733846_x1                         .................................................agaggaugagugcacuguggucaua........	0


>miR_245
total read count                        101
miR_245 read count                      1
remaining read count                    100
exp                                     ffffffffffMMMMMMMMMMMMMMMMMMMMMMfffffffffffffffffffffffffffffffffffffffffffffff
pri_seq                                 ugucuuaggagguauauauuuugcgguuuuuguuuuugcaaauccaccagaggccgcuguauaugcuuuuugaguccaa
pri_struct                              .(.((((((((((((((((...((((((((((...............)))))))))).)))))))))))))))).)...	#MM
seq_10758551_x1                         ..........gguauauauuuugcgguuuuugu..............................................	0
seq_10482949_x2                         ...............................................cagaggccgcuguauaugcuu...........	0
seq_10449170_x3                         ...............................................cagaggccgcuguauaugcuuu..........	0
seq_10469181_x2                         ...............................................cagaggccgcuguauaugcuuuu.........	0
seq_10577028_x1                         ................................................agaggccgcuguauaugcu............	0
seq_10347462_x8                         ................................................agaggccgcuguauaugcuu...........	0
seq_10171619_x32                        ................................................agaggccgcuguauaugcuuu..........	0
seq_10122020_x43                        ................................................agaggccgcuguauaugcuuuu.........	0
seq_10336196_x9                         ................................................agaggccgcuguauaugcuuuuu........	0


>miR_246
total read count                        55
miR_246 read count                      7
remaining read count                    48
exp                                     ffffffffffMMMMMMMMMMMMMMMMMMMMMMMffffffffffffffffffffffffffffffffffffffffffffff
pri_seq                                 accuuucgagucuucugguucuugagucguucguucaucaugugacagaaugacucaaauucgaagacucaagagauga
pri_struct                              ..((((.((((((((..(((..((((((((((..((((...))))..)))))))))))))..)))))))).))))....	#MM
seq_10641882_x1                         ....uucgagucuucugguucu.........................................................	0
seq_10728669_x1                         ....uucgagucuucugguucuu........................................................	0
seq_10717037_x1                         ....uucgagucuucugguucuug.......................................................	0
seq_10493393_x2                         .......gagucuucugguucuugagucgu.................................................	0
seq_10749149_x1                         .......gagucuucugguucuugagucguu................................................	0
seq_10484243_x2                         ........agucuucugguucuugaguc...................................................	0
seq_10478895_x2                         ........agucuucugguucuugagucg..................................................	0
seq_10516153_x2                         ........agucuucugguucuugagucgu.................................................	0
seq_10664078_x1                         ............uucugguucuugagucguucg..............................................	0
seq_10672170_x1                         .................................................augacucaaauucgaaga............	0
seq_10317761_x11                        .................................................augacucaaauucgaagac...........	0
seq_10318355_x11                        .................................................augacucaaauucgaagacu..........	0
seq_10313042_x11                        .................................................augacucaaauucgaagacuc.........	0
seq_10394125_x5                         .................................................augacucaaauucgaagacuca........	0
seq_10652805_x1                         .................................................augacucaaauucgaagacucaa.......	0
seq_10660017_x1                         ..................................................ugacucaaauucgaagac...........	0
seq_10608596_x1                         ..................................................ugacucaaauucgaagacu..........	0


>miR_247
total read count                        15
miR_247 read count                      0
remaining read count                    15
exp                                     ffffffffffffffffffffffffffffffffffffffffffffffffffffffMMMMMMMMMMMMMMMMMMMMMffffffffff
pri_seq                                 aauguuggaaaccgguaaccauugacuucaauuguauuaguuuuuccuuccaugaaagucaaugguugccgguuuucaccauuuu
pri_struct                              ((((.(((((((((((((((((((((((..((.(....((......)).).))..))))))))))))))))))))))).))))..	#MM
seq_10779052_x1                         .......gaaaccgguaaccauuga............................................................	0
seq_10604112_x1                         ........aaaccgguaaccauugac...........................................................	0
seq_10481891_x2                         .........aaccgguaaccauugacu..........................................................	0
seq_10753018_x1                         .........aaccgguaaccauugacuuca.......................................................	0
seq_10413292_x4                         ..........accgguaaccauugacuu.........................................................	0
seq_10398120_x5                         ..........accgguaaccauugacuuc........................................................	0
seq_10706026_x1                         ..........accgguaaccauugacuucaa......................................................	0


>miR_248
total read count                        3
miR_248 read count                      3
remaining read count                    0
exp                                     fffffffffffffffffffffffffffffffffffffffffffffffffffMMMMMMMMMMMMMMMMMMMMffffffffff
pri_seq                                 ccgagcgcuucagcagaucuccacagccgaaguccagcagcuugauguccugggacucuguggagaucaguagguucucug
pri_struct                              ..(((.((((..((.(((((((((((....(((((.(((......)))....)))))))))))))))).)))))).)))..	#MM
seq_10692414_x1                         ...................................................gggacucuguggagauca............	0
seq_10516821_x2                         ...................................................gggacucuguggagaucagu..........	0


>miR_249
total read count                        3
miR_249 read count                      3
remaining read count                    0
exp                                     ffffffffffffffffffffffffffffffffffffffffffffffffffMMMMMMMMMMMMMMMMMMMMMMffffffffff
pri_seq                                 uugcuguggugauuuggcuuuuauucucgggguugcuucaacuugaagagcacaacagaacugaaagcucgacgucgcacca
pri_struct                              .((.((((..(.((.((((((((((((.(..((..((((.....))))...))..))))).)))))))).)))..)))).))	#MM
seq_10546080_x1                         ..................................................cacaacagaacugaaagc..............	0
seq_10607344_x1                         ..................................................cacaacagaacugaaagcu.............	0
seq_10796082_x1                         ..................................................cacaacagaacugaaagcucga..........	0


>miR_25
total read count                        108
miR_25 read count                       108
remaining read count                    0
exp                                     fffffffffffffffffffffffffffffffffffffffffffffffffffffMMMMMMMMMMMMMMMMMMMMffffffffff
pri_seq                                 ucaguuuguuuucaguauuuucucuugcuuguuaagaauguuuugugaggaucaaacaacaugaggaauugcugaauguauug
pri_struct                              .((((.....(((((((.((((((.((.(((((..((.(.((....)).).)).))))))).)))))).)))))))...))))	#MM
seq_10316408_x11                        .....................................................aaacaacaugaggaauug............	0
seq_10342658_x9                         .....................................................aaacaacaugaggaauugc...........	0
seq_10089975_x52                        .....................................................aaacaacaugaggaauugcu..........	0
seq_10312052_x11                        .....................................................aaacaacaugaggaauugcug.........	0
seq_10226770_x22                        .....................................................aaacaacaugaggaauugcuga........	0
seq_10458320_x3                         ......................................................aacaacaugaggaauugcu..........	0


>miR_250
total read count                        11
miR_250 read count                      8
remaining read count                    3
exp                                     fffffffffffffffffffffffffffffffffffffffffffffffMMMMMMMMMMMMMMMMMMMMffffffffff
pri_seq                                 ucauccugacaggagccgauuacaugacaccccuccguaggaagcaggaggugcgcagucggcuucuguggguggug
pri_struct                              .((((((.(((((((((((((...((.(((((((.(.......).))).)))))).))))))))))))).)).))))	#MM
seq_10445042_x3                         ..........aggagccgauuacaugacac...............................................	0
seq_10729422_x1                         ...............................................gaggugcgcagucggcuuc...........	0
seq_10431904_x4                         ...............................................gaggugcgcagucggcuucu..........	0
seq_10460438_x3                         ................................................aggugcgcagucggcuucu..........	0


>miR_251
total read count                        4
miR_251 read count                      4
remaining read count                    0
exp                                     ffffffffffMMMMMMMMMMMMMMMMMMMMMffffffffffffffffffffffffffffffffffffffffffffffff
pri_seq                                 gaugcucuggcugucucaguguggaugauggagcuuguagugccauguccaucaccccacugacaugaccaucugcucc
pri_struct                              ((.((..(((..((.((((((.((.(((((((((.......))....))))))).)))))))).))..)))...)))).	#MM
seq_10434992_x4                         ..........cugucucaguguggaugaugg................................................	0


>miR_252
total read count                        3
miR_252 read count                      3
remaining read count                    0
exp                                     ffffffffffMMMMMMMMMMMMMMMMMMMMMMffffffffffffffffffffffffffffffffffffffff
pri_seq                                 cugucuguuguauggacaagaggaaaugugaugaguuuuaacauuaccuuucucuuauucacagaggucaga
pri_struct                              (((.((.((((..(((.((((((((..((((((........)))))).)))))))).))))))).)).))).	#MM
seq_10700796_x1                         ..........uauggacaagaggaaaugug..........................................	0
seq_10512287_x2                         ..........uauggacaagaggaaaugugau........................................	0


>miR_253
total read count                        4
miR_253 read count                      4
remaining read count                    0
exp                                     fffffffffffffffffffffffffffffffffffffffffffffffffffffffffffffffffffMMMMMMMMMMMMMMMMMMMMMMffffffffff
pri_seq                                 acacgaccaaacuagaucgcucccauuauaaucaacgaagcuacccugcuagcacgcaacagcuuuguugauuauaaugggagcgaucuaguuucgaug
pri_struct                              ...(((...(((((((((((((((((((((((((((((((((....(((......)))..))))))))))))))))))))))))))))))))))))...	#MM
seq_10678437_x1                         .................................................................uguugauuauaaugggagcgau............	0
seq_10626241_x1                         ...................................................................uugauuauaaugggagcgau............	0
seq_10483917_x2                         ...................................................................uugauuauaaugggagcgaucu..........	0


>miR_254
total read count                        8
miR_254 read count                      8
remaining read count                    0
exp                                     ffffffffffMMMMMMMMMMMMMMMMMMMMMffffffffffffffffffffffffffffffffffffffffffffff
pri_seq                                 guuuccacugucaaaaggcguacugaaccgaacuguaccauaccacuuuuucagcacccuuuugaggguaccaaaca
pri_struct                              ((((..(((.((((((((.((.(((((..(((.((........)).)))))))).)))))))))).)))...)))).	#MM
seq_10478973_x2                         ..........ucaaaaggcguacugaac.................................................	0
seq_10412188_x4                         ..........ucaaaaggcguacugaaccga..............................................	0
seq_10632702_x1                         ...........caaaaggcguacugaaccga..............................................	0
seq_10777504_x1                         ...........caaaaggcguacugaaccgaa.............................................	0


>miR_255
total read count                        7
miR_255 read count                      7
remaining read count                    0
exp                                     ffffffffffMMMMMMMMMMMMMMMMMMMMMfffffffffffffffffffffffffffffffffffffffffff
pri_seq                                 acgcucaucguaaucggaggauucggcgucauguugcgauagugacgccgacaugcugccgaaugaaugggcgc
pri_struct                              .((((((((((..((((((.((((((((((((.........)))))))))).)).)).))))))).))))))).	#MM
seq_10457717_x3                         ..........uaaucggaggauucggcguca...........................................	0
seq_10624641_x1                         ..........uaaucggaggauucggcgucau..........................................	0
seq_10675724_x1                         ...........aaucggaggauucggcgu.............................................	0
seq_10712708_x1                         ...........aaucggaggauucggcguca...........................................	0
seq_10724350_x1                         ...........aaucggaggauucggcgucau..........................................	0


>miR_256
total read count                        5
miR_256 read count                      5
remaining read count                    0
exp                                     ffffffffffffffffffffffffffffffffffffffMMMMMMMMMMMMMMMMMMMMffffffffff
pri_seq                                 uuaauagucuguuguguuuguguucugcagaggaaccuccggagagacaaagaccgcaggacucuuac
pri_struct                              .(((.(((((((.((.(((((.((((.(.(((....))).).))))))))).)).))).)))).))).	#MM
seq_10603926_x1                         ......................................ccggagagacaaagaccgca..........	0
seq_10614289_x1                         ......................................ccggagagacaaagaccgcaggac......	0
seq_10693069_x1                         ........................................ggagagacaaagaccgca..........	0
seq_10707370_x1                         ........................................ggagagacaaagaccgcag.........	0
seq_10727230_x1                         ........................................ggagagacaaagaccgcagg........	0


>miR_257
total read count                        4
miR_257 read count                      4
remaining read count                    0
exp                                     ffffffffffMMMMMMMMMMMMMMMMMMMMfffffffffffffffffffffffffffffffffffffffffffff
pri_seq                                 uggugcuggcaccuguugacauucauaguagugaaaaaagcauuacuauggaagucaaugguugccagcaaccag
pri_struct                              (((((((((((.((((((((.((((((((((((.......)))))))))))).)))))))).))))))).)))).	#MM
seq_10727192_x1                         ..........accuguugacauucauag...............................................	0
seq_10437170_x3                         ..........accuguugacauucauagua.............................................	0


>miR_258
total read count                        3
miR_258 read count                      3
remaining read count                    0
exp                                     ffffffffffffffffffffffffffffffffffffffffffffffffffffffffffMMMMMMMMMMMMMMMMMMMMffffffffff
pri_seq                                 caaugcacagggugaccaaaucuaaaauugcauaaauaugggccacccaauuguuaugcuuuuuaacguuuggucacucuaugcauuu
pri_struct                              .((((((.(((((((((((((.(.(((..((((((...((((...))))....))))))..))).).))))))))))))).)))))).	#MM
seq_10442780_x3                         ..........................................................cuuuuuaacguuuggucacu..........	0


>miR_259
total read count                        3
miR_259 read count                      0
remaining read count                    3
exp                                     fffffffffffffffffffffffffffffffffffffffffffffffffMMMMMMMMMMMMMMMMMMMMMffffffffff
pri_seq                                 agauugucacuccagagaaagaauugaaaacuugauguaaaagcugaaaguucucucuguuucucuguagcggacacacc
pri_struct                              ....((((.((.((((((((.(...((.(((((...((....))...))))).))..).)))))))).))..))))....	#MM
seq_10492837_x2                         ..........uccagagaaagaauugaaaacu................................................	0
seq_10668988_x1                         ...........ccagagaaagaauugaaaacu................................................	0


>miR_26
total read count                        43
miR_26 read count                       43
remaining read count                    0
exp                                     ffffffffffMMMMMMMMMMMMMMMMMMMMMMffffffffffffffffffffffffffffffffffffffffffffff
pri_seq                                 cgucuuugugaaguugaucaucugagcagcggguccgaaucagcguuugcucacaugaucagccaaacagcgggucgu
pri_struct                              (((((((((...(((((((((.((((((((.(((....))).))...)))))).)))))))))...)))).))).)).	#MM
seq_10332289_x10                        ..........aaguugaucaucugagcag.................................................	0
seq_10407740_x5                         ..........aaguugaucaucugagcagc................................................	0
seq_10441748_x3                         ..........aaguugaucaucugagcagcg...............................................	0
seq_10208597_x25                        ..........aaguugaucaucugagcagcgg..............................................	0


>miR_260
total read count                        6
miR_260 read count                      6
remaining read count                    0
exp                                     ffffffffffffffffffffffffffffffffffffffffffffffffffMMMMMMMMMMMMMMMMMMMMffffffffff
pri_seq                                 auguuggaaaccgguagccauugacuucuccaguauuuguuauucuuacuauggacgucgauggcuaccuguuucaagca
pri_struct                              .((((.(((((.(((((((((((((.(((..((((...........))))..))).))))))))))))).))))).))))	#MM
seq_10488811_x2                         .................................................uauggacgucgauggcuaccu..........	0
seq_10424044_x4                         ..................................................auggacgucgauggcuaccu..........	0


>miR_261
total read count                        11
miR_261 read count                      11
remaining read count                    0
exp                                     fffffffffffffffffffffffffffffffffffffffffffffMMMMMMMMMMMMMMMMMMMMffffffffff
pri_seq                                 aagguacuguuugguuugggacgcuuuuauggccauuuccacugucaaaaggccuaccgaaccgaacuguaccgu
pri_struct                              ..(((((.(((((((((((...((((((.((((..........))))))))))...))))))))))).)))))..	#MM
seq_10461431_x3                         .............................................caaaaggccuaccgaacc............	0
seq_10397055_x5                         .............................................caaaaggccuaccgaaccga..........	0
seq_10515043_x2                         .............................................caaaaggccuaccgaaccgaa.........	0
seq_10531160_x1                         ..............................................aaaaggccuaccgaaccga..........	0


>miR_262
total read count                        5
miR_262 read count                      5
remaining read count                    0
exp                                     ffffffffffMMMMMMMMMMMMMMMMMMMMMMMMfffffffffffffffffffffffffffffffffffffffffffffffffffffff
pri_seq                                 uacucugucggugagcggcauauuucuguuuucugugauguaaacguguguguaaagcagacaguuuaaugucgcuguuucucagaugg
pri_struct                              ...((((..((..((((((((....((((((.((...(..((......))..)..)).))))))....))))))))..))..))))...	#MM
seq_10411500_x4                         ..........gugagcggcauauuucuguuuu.........................................................	0
seq_10696016_x1                         ..........gugagcggcauauuucuguuuuc........................................................	0


>miR_263
total read count                        12
miR_263 read count                      1
remaining read count                    11
exp                                     ffffffffffffffffffffffffffffffffffffffffffffffffffffffMMMMMMMMMMMMMMMMMMMMffffffffff
pri_seq                                 aguucaccuuucaagucuucugguucuugagucguucguucaucacgugacagaaugacuaaaacccgaggacuagagaugaac
pri_struct                              .(((((..((((.(((((((.((((....((((((((..((((...))))..))))))))..)))).))))))).)))))))))	#MM
seq_10545021_x1                         ............aagucuucugguucuugaguc...................................................	0
seq_10495919_x2                         ............aagucuucugguucuugagucg..................................................	0
seq_10770120_x1                         ............aagucuucugguucuugagucguu................................................	0
seq_10484243_x2                         .............agucuucugguucuugaguc...................................................	0
seq_10478895_x2                         .............agucuucugguucuugagucg..................................................	0
seq_10516153_x2                         .............agucuucugguucuugagucgu.................................................	0
seq_10664078_x1                         .................uucugguucuugagucguucg..............................................	0
seq_10611980_x1                         ......................................................augacuaaaacccgaggac...........	0


>miR_264
total read count                        
miR_264 read count                      0
remaining read count                    0
exp                                     fffffffffffffffffffffffffffffffffffffffffffffffMMMMMMMMMMMMMMMMMMMMffffffffff
pri_seq                                 agacgcucgaaggcugaagacaucaacggcaaaggguaaguguucuuaaccuugaugcuguucagcccucgauaguc
pri_struct                              .(((..((((.(((((((.(((((((.((..(((..(....)..)))..)))))))).).))))))).))))..)))	#MM


>miR_265
total read count                        18
miR_265 read count                      13
remaining read count                    5
exp                                     ffffffffffffffffffffffffffffffffffffffffffffffMMMMMMMMMMMMMMMMMMMMMffffffffff
pri_seq                                 gaaaccgguacccauugacgucuaugguauguguuuuuuacaauaacccuauagaugacagugguuaccuguuuucu
pri_struct                              (((((.((((.((((((.(((((((((..(.(((.....)))...)..))))))))).)))))).)))).)))))..	#MM
seq_10776932_x1                         ..........cccauugacgucuaugguaug..............................................	0
seq_10692557_x1                         ...........ccauugacgucuaugguau...............................................	0
seq_10443422_x3                         ...........ccauugacgucuaugguaug..............................................	0
seq_10470609_x2                         ..............................................cccuauagaugacagugguu...........	0
seq_10314065_x11                        ..............................................cccuauagaugacagugguua..........	0


>miR_266
total read count                        18
miR_266 read count                      5
remaining read count                    13
exp                                     ffffffffffMMMMMMMMMMMMMMMMMMMMMffffffffffffffffffffffffffffffffffffffffffffff
pri_seq                                 gaaaccgguacccauugacgucuaugguauguguuuuuuacaauaacccuauagaugacagugguuaccuguuuucu
pri_struct                              (((((.((((.((((((.(((((((((..(.(((.....)))...)..))))))))).)))))).)))).)))))..	#MM
seq_10776932_x1                         ..........cccauugacgucuaugguaug..............................................	0
seq_10692557_x1                         ...........ccauugacgucuaugguau...............................................	0
seq_10443422_x3                         ...........ccauugacgucuaugguaug..............................................	0
seq_10470609_x2                         ..............................................cccuauagaugacagugguu...........	0
seq_10314065_x11                        ..............................................cccuauagaugacagugguua..........	0


>miR_267
total read count                        3
miR_267 read count                      0
remaining read count                    3
exp                                     ffffffffffffffffffffffffffffffffffffffffffffffffffffMMMMMMMMMMMMMMMMMMMMMffffffffff
pri_seq                                 uuuacauuucgagucuucugguucuugaguuuuucguucauccugugacagaauuacucaaacccgaagacucgagaaguaaa
pri_struct                              .((((.((((((((((((.((((..(((((..(((..((((...))))..)))..))))))))).)))))))))))).)))).	#MM
seq_10641882_x1                         .......uucgagucuucugguucu..........................................................	0
seq_10728669_x1                         .......uucgagucuucugguucuu.........................................................	0
seq_10717037_x1                         .......uucgagucuucugguucuug........................................................	0


>miR_268
total read count                        7
miR_268 read count                      0
remaining read count                    7
exp                                     ffffffffffffffffffffffffffffffffffffffffffffffffffMMMMMMMMMMMMMMMMMMMMMMMffffffffff
pri_seq                                 uucaucuuucgaguccucggguuugagucauucugucacaugaugaacgaacuacucaagaaccagaagacuugaaaggugag
pri_struct                              .((((((((((((((.((.(((((((((..(((..(((.....)))..)))..)))))..)))).)).)))))))))))))).	#MM
seq_10602108_x1                         ...........aguccucggguuugagucauu...................................................	0
seq_10660482_x1                         .............uccucggguuugagucau....................................................	0
seq_10470905_x2                         .............uccucggguuugagucauu...................................................	0
seq_10478297_x2                         .............uccucggguuugagucauuc..................................................	0
seq_10599135_x1                         ...............cucggguuugagucauuc..................................................	0


>miR_269
total read count                        7
miR_269 read count                      7
remaining read count                    0
exp                                     ffffffffffMMMMMMMMMMMMMMMMMMMMMMffffffffffffffffffffffffffffffffffffffffffffffffffff
pri_seq                                 guugauggggaagggauggagaauagcacaccaguggugccagcaagagaaauggugcggauuccucauuccuccccaucagca
pri_struct                              (((((((((((.((((((..((((..(.(((((....((....)).......))))).).))))..))))))))))))))))).	#MM
seq_10662293_x1                         ..........aagggauggagaauagcaca......................................................	0
seq_10439468_x3                         ..........aagggauggagaauagcacac.....................................................	0
seq_10447844_x3                         ..........aagggauggagaauagcacacc....................................................	0


>miR_27
total read count                        103
miR_27 read count                       95
remaining read count                    8
exp                                     ffffffffffMMMMMMMMMMMMMMMMMMMMffffffffffffffffffffffffffffffffffffffffffffffffffff
pri_seq                                 aaauguuugaaaccuguaaccauugacuucuguaguauuuguuuuuucuauugaacucauugguuacuuguuuccagcuuuc
pri_struct                              ....(((.(((((..(((((((.(((.(((.((((............)))).))).))).)))))))..))))).)))....	#MM
seq_10599829_x1                         ........gaaaccuguaaccauugacu......................................................	0
seq_10515735_x2                         ........gaaaccuguaaccauugacuuc....................................................	0
seq_10679383_x1                         ........gaaaccuguaaccauugacuucu...................................................	0
seq_10466985_x2                         .........aaaccuguaaccauugac.......................................................	0
seq_10501869_x2                         .........aaaccuguaaccauugacu......................................................	0
seq_10448375_x3                         .........aaaccuguaaccauugacuu.....................................................	0
seq_10270677_x16                        .........aaaccuguaaccauugacuuc....................................................	0
seq_10311997_x11                        .........aaaccuguaaccauugacuucu...................................................	0
seq_10309927_x12                        ..........aaccuguaaccauugacu......................................................	0
seq_10364365_x7                         ..........aaccuguaaccauugacuu.....................................................	0
seq_10353126_x8                         ..........aaccuguaaccauugacuuc....................................................	0
seq_10368257_x7                         ..........aaccuguaaccauugacuucu...................................................	0
seq_10471513_x2                         ...........accuguaaccauugacuu.....................................................	0
seq_10257357_x18                        ...........accuguaaccauugacuuc....................................................	0
seq_10539985_x1                         ............ccuguaaccauugacuucu...................................................	0
seq_10765724_x1                         ............ccuguaaccauugacuucug..................................................	0
seq_10690118_x1                         ...............guaaccauugacuucugu.................................................	0
seq_10602436_x1                         ..................................................uugaacucauugguuacuugu...........	0
seq_10469745_x2                         ..................................................uugaacucauugguuacuuguu..........	0
seq_10499849_x2                         ..................................................uugaacucauugguuacuuguuu.........	0
seq_10451906_x3                         ...................................................ugaacucauugguuacuuguuu.........	0


>miR_270
total read count                        6
miR_270 read count                      6
remaining read count                    0
exp                                     fffffffffffffffffffffffffffffffffffffffffffffffffMMMMMMMMMMMMMMMMMMMMMffffffffff
pri_seq                                 uggaaacugcuagucauugacuuccauaguguuuuuuuuccacauaguauacuauggaugucgauagcuauugguuuuag
pri_struct                              ..((((((..(((..((((((.((((((((((................)))))))))).))))))..)))..))))))..	#MM
seq_10541393_x1                         ...............................................uauacuauggaugucgaua..............	0
seq_10761520_x1                         .................................................uacuauggaugucgauagc............	0
seq_10702160_x1                         .................................................uacuauggaugucgauagcuau.........	0
seq_10605358_x1                         ..................................................acuauggaugucgauagcuau.........	0
seq_10654446_x1                         ....................................................uauggaugucgauagcuau.........	0
seq_10772100_x1                         ....................................................uauggaugucgauagcuauug.......	0


>miR_271
total read count                        24
miR_271 read count                      5
remaining read count                    19
exp                                     ffffffffffMMMMMMMMMMMMMMMMMMMMMMffffffffffffffffffffffffffffffffffffffffffffffffffffffff
pri_seq                                 ggaucaaguuauugacaucacguguggaauuauaacacucaaacacaaagucucuaauuguagacgugaugucaguauuuccauuuac
pri_struct                              (((......((((((((((((((.((.(((((....(((.........)))...))))).)).))))))))))))))..)))......	#MM
seq_10393495_x5                         ..........auugacaucacguguggaauua........................................................	0
seq_10529003_x1                         ..................................................ucucuaauuguagacgugaug.................	0
seq_10452734_x3                         ..................................................ucucuaauuguagacgugaugu................	0
seq_10660952_x1                         .......................................................aauuguagacgugaugucagua...........	0
seq_10493687_x2                         ........................................................auuguagacgugaugucagua...........	0
seq_10301539_x12                        ........................................................auuguagacgugaugucaguau..........	0


>miR_272
total read count                        15
miR_272 read count                      14
remaining read count                    1
exp                                     fffffffffffffffffffffffffffffffffffffffffffffffffffffffffMMMMMMMMMMMMMMMMMMMMMMffffffffff
pri_seq                                 aaagaagauauuuugaaaaaugcugagacccauugacuuacauuuuuuuccuacuaaugaagucgaugggucccaguauuauuuuuuaa
pri_struct                              ..((((((((.........((((((.(((((((((((((.((((...........))))))))))))))))).))))))))))))))..	#MM
seq_10582936_x1                         .....................gcugagacccauugacuuacauu.............................................	0
seq_10492483_x2                         .........................................................ugaagucgaugggucccag.............	0
seq_10733817_x1                         .........................................................ugaagucgaugggucccagu............	0
seq_10471267_x2                         .........................................................ugaagucgaugggucccagua...........	0
seq_10341092_x9                         .........................................................ugaagucgaugggucccaguau..........	0


>miR_273
total read count                        4
miR_273 read count                      4
remaining read count                    0
exp                                     ffffffffffffffffffffffffffffffffffffffffffffffMMMMMMMMMMMMMMMMMMMMMffffffffff
pri_seq                                 gggccuguuuacacauacagaccuuucuggaaaauugccgguaauauuccagaaaggccuguaugugugaauggggc
pri_struct                              .(.(((((((((((((((((.(((((((((((.((((....)))).))))))))))).))))))))))))))))).)	#MM
seq_10711226_x1                         ............................................uauuccagaaaggccuguaugu...........	0
seq_10797178_x1                         .............................................auuccagaaaggccuguaugug..........	0
seq_10726926_x1                         ..............................................uuccagaaaggccuguaugug..........	0
seq_10745209_x1                         ..............................................uuccagaaaggccuguaugugu.........	0


>miR_274
total read count                        4
miR_274 read count                      4
remaining read count                    0
exp                                     fffffffffffffffffffffffffffffffffffffffffffffffffMMMMMMMMMMMMMMMMMMMMMMffffffffff
pri_seq                                 uuugaagggcucaucccuuuucaauaaucccuucggacagucccucugaagggauuagagcaaauggaugagaccuuccaa
pri_struct                              ...(((((.(((((((.(((.(..(((((((((((((.......)))))))))))))..).))).))))))).)))))...	#MM
seq_10443062_x3                         .................................................agggauuagagcaaauggauga..........	0
seq_10567901_x1                         ...................................................ggauuagagcaaauggauga..........	0


>miR_275
total read count                        13
miR_275 read count                      3
remaining read count                    10
exp                                     ffffffffffffffffffffffffffffffffffffffffffffffffffffffMMMMMMMMMMMMMMMMMMMMMffffffffff
pri_seq                                 gcagccugaagauuaagacuauacuuucagggaucauuucuauaguuucucacuaggaaauguguuucgaaaguguuguggcucc
pri_struct                              ..((((...........((.((((((((.(..(((((((((.((((.....))))))))))).))..))))))))).))))))..	#MM
seq_10549467_x1                         ..............aagacuauacuuucaggg.....................................................	0
seq_10610987_x1                         ..............aagacuauacuuucagggau...................................................	0
seq_10414968_x4                         ..............aagacuauacuuucagggaucau................................................	0
seq_10494503_x2                         ..............aagacuauacuuucagggaucauu...............................................	0
seq_10577667_x1                         ..............aagacuauacuuucagggaucauuu..............................................	0
seq_10567093_x1                         ....................auacuuucagggaucauu...............................................	0
seq_10488017_x2                         ......................................................aggaaauguguuucgaaagu...........	0
seq_10774512_x1                         ......................................................aggaaauguguuucgaaagug..........	0


>miR_276
total read count                        3
miR_276 read count                      1
remaining read count                    2
exp                                     ffffffffffMMMMMMMMMMMMMMMMMMMMMMMfffffffffffffffffffffffffffffffffffffffffffffffffffffffffffffffffff
pri_seq                                 gagcacuuuugggaugugguggaacgggagauaggcaucauggaugugcagccgacaaaucugcagcaacugccugacgcuaucaugucaauauggagca
pri_struct                              ..((.((.....((((((((((..((((((....(((((...)))))((.((.((....)).)).))..)).))))...)))))))))).....)).)).	#MM
seq_10548228_x1                         ........uugggaugugguggaacgggaga.....................................................................	0
seq_10743320_x1                         ......................................cauggaugugcagccgacaaaucu......................................	0
seq_10576292_x1                         .................................................agccgacaaaucugcagcaa...............................	0


>miR_277
total read count                        3
miR_277 read count                      3
remaining read count                    0
exp                                     fffffffffffffffffffffffffffffffffffffffffffffffMMMMMMMMMMMMMMMMMMMMMMffffffffff
pri_seq                                 uacgcuguuaucacagagagggcgugcgcgcguccaucauuaaguagagcgcgcaugcccucucugugauaacagcuua
pri_struct                              ...((((((((((((((((((((((((((((.((.((......)).))))))))))))))))))))))))))))))...	#MM
seq_10502825_x2                         ..............................................gagcgcgcaugcccucucu..............	0
seq_10754176_x1                         ...............................................agcgcgcaugcccucucug.............	0


>miR_278
total read count                        7
miR_278 read count                      7
remaining read count                    0
exp                                     ffffffffffffffffffffffffffffffffffffffffffffffffffffffffMMMMMMMMMMMMMMMMMMMMMMMffffffffff
pri_seq                                 cgacuacaccucacaccaugcagcgcuggcuugaugccugauacgguguuaaaaaaggccaguugccugacauggacgagaugccuacg
pri_struct                              ......((.(((...(((((((((((((((((((((((......))))))).....)))))).)).))).)))))..))).))......	#MM
seq_10563243_x1                         .......................................................aggccaguugccugacaug...............	0
seq_10510807_x2                         ........................................................ggccaguugccugacaug...............	0
seq_10507151_x2                         ........................................................ggccaguugccugacaugg..............	0
seq_10497409_x2                         ........................................................ggccaguugccugacauggacg...........	0


>miR_279
total read count                        25
miR_279 read count                      23
remaining read count                    2
exp                                     ffffffffffMMMMMMMMMMMMMMMMMMMMMfffffffffffffffffffffffffffffffffffffffffffffff
pri_seq                                 uacgguaugguauggaucgguacgcuuuuauggccguuuccauugucaaaaggcauaccgaaucgaaccauacuguac
pri_struct                              (((((((((((.(((.((((((.((((((.((((.((....)).)))))))))).)))))).))).))))))))))).	#MM
seq_10303639_x12                        ..........uauggaucgguacgcuuuuau...............................................	0
seq_10321325_x11                        ..........uauggaucgguacgcuuuuaug..............................................	0
seq_10738468_x1                         ...........................................ugucaaaaggcauaccga.................	0
seq_10625511_x1                         ..............................................caaaaggcauaccgaaucgaa...........	0


>miR_28
total read count                        105
miR_28 read count                       104
remaining read count                    1
exp                                     ffffffffffffffffffffffffffffffffffffffffffffffffMMMMMMMMMMMMMMMMMMMMffffffffff
pri_seq                                 uguguugccuuagaaaccaagcauggguguggccugaauccuccaauggcgacccauccuugguuucugaggcuguac
pri_struct                              .(((..(((((((((((((((.((((((...(((.............))).)))))).)))))))))))))))..)))	#MM
seq_10745131_x1                         ...........agaaaccaagcauggguguggccu...........................................	0
seq_10212412_x24                        ................................................gcgacccauccuugguuu............	0
seq_10230686_x21                        ................................................gcgacccauccuugguuuc...........	0
seq_10083447_x54                        ................................................gcgacccauccuugguuucu..........	0
seq_10523622_x1                         ................................................gcgacccauccuugguuucug.........	0
seq_10428740_x4                         ..................................................gacccauccuugguuucu..........	0


>miR_280
total read count                        15
miR_280 read count                      12
remaining read count                    3
exp                                     ffffffffffffffffffffffffffffffffffffffffffffffffffffffMMMMMMMMMMMMMMMMMMMMMffffffffff
pri_seq                                 ugaggccccagguguuucggaacacuuuagucacaugaccugaguuuuuugagucaugugaucuggguuuuucggaucaugcuuc
pri_struct                              .(((((.....(((.(((((((.((((..((((((((((..(((...)))..))))))))))..)))).))))))).))))))))	#MM
seq_10505521_x2                         .................cggaacacuuuagucacaug................................................	0
seq_10601966_x1                         .................cggaacacuuuagucacauga...............................................	0
seq_10406025_x5                         ......................................................caugugaucuggguuuuuc............	0
seq_10696325_x1                         ......................................................caugugaucuggguuuuucg...........	0
seq_10375745_x6                         ......................................................caugugaucuggguuuuucgg..........	0


>miR_281
total read count                        2
miR_281 read count                      2
remaining read count                    0
exp                                     ffffffffffffffffffffffffffffffffffffffffMMMMMMMMMMMMMMMMMMMMffffffffff
pri_seq                                 aaaacuguuaaucauugacuucccuaaugggaaaaacaaaugcuguggaagucaaugguuacccaguaac
pri_struct                              ...((((.(((((((((((((((...((((.(........).)))))))))))))))))))..))))...	#MM
seq_10777371_x1                         ........................................ugcuguggaagucaaugguuac........	0
seq_10673401_x1                         .........................................gcuguggaagucaaugguuac........	0


>miR_282
total read count                        141
miR_282 read count                      12
remaining read count                    129
exp                                     ffffffffffMMMMMMMMMMMMMMMMMMMMMMfffffffffffffffffffffffffffffffffffffffffffff
pri_seq                                 ugggucccuugacuuggucuaagcuccucagugugaugauuaaaccugaggaguuuagagcaaguaaagggucuuca
pri_struct                              .(((.(((((.(((((.((((((((((((((.((.........)))))))))))))))).))))).))))).)))..	#MM
seq_10417200_x4                         ..........gacuuggucuaagcuccucag..............................................	0
seq_10349614_x8                         ..........gacuuggucuaagcuccucagu.............................................	0
seq_10741739_x1                         ............................................ccugaggaguuuagagcaaguaa..........	0
seq_10516815_x2                         ..............................................ugaggaguuuagagcaagu............	0
seq_10429928_x4                         ..............................................ugaggaguuuagagcaagua...........	0
seq_9979294_x95                         ..............................................ugaggaguuuagagcaaguaa..........	0
seq_10292631_x13                        ..............................................ugaggaguuuagagcaaguaaa.........	0
seq_10305319_x12                        ...............................................gaggaguuuagagcaaguaa..........	0
seq_10477871_x2                         ................................................aggaguuuagagcaaguaa..........	0


>miR_283
total read count                        1
miR_283 read count                      1
remaining read count                    0
exp                                     ffffffffffMMMMMMMMMMMMMMMMMMMMfffffffffffffffffffffffffffffffffffffffffffffffffffff
pri_seq                                 cccacuuggcaggaagaagggagccaaacuggugagugcaaacgaguguauagguuuguuuuauagucuuucugugacgauaa
pri_struct                              ....(.(.(((((((((..(((((.(((((.....(((((......))))).))))))))))....))))))))).).)....	#MM
seq_10686445_x1                         ..........aggaagaagggagccaaacug....................................................	0


>miR_284
total read count                        53
miR_284 read count                      53
remaining read count                    0
exp                                     ffffffffffMMMMMMMMMMMMMMMMMMMMMMffffffffffffffffffffffffffffffffffffffffffffffff
pri_seq                                 ugucugcaggaauggcagcgugaacgcaaauguuuaucagaagcuccuuuugcuucauuugcuuccuucccuccauucau
pri_struct                              .........((((((.((.(.(((.(((((((.....((((((...))))))...))))))))))...).))))))))..	#MM
seq_10422100_x4                         ..........aauggcagcgugaacgcaaau.................................................	0
seq_10107772_x46                        ..........aauggcagcgugaacgcaaaug................................................	0
seq_10471253_x2                         ..........aauggcagcgugaacgcaaaugu...............................................	0
seq_10575844_x1                         ...........auggcagcgugaacgcaaaug................................................	0


>miR_285
total read count                        6
miR_285 read count                      2
remaining read count                    4
exp                                     fffffffffffffffffffffffffffffffffffffffffffffffffffffffffMMMMMMMMMMMMMMMMMMMMMffffffffff
pri_seq                                 aaagaaugcugaaaaccuguaaccauuggcuuccauagugaaaguaacaaauacuggguaggucaaugguuacagguuuccauucuuc
pri_struct                              .(((((((....((((((((((((((((((((((.(((((...........))))))).)))))))))))))))))))).))))))).	#MM
seq_10436378_x3                         .....augcugaaaaccuguaaccau..............................................................	0
seq_10617409_x1                         .............aaccuguaaccauuggcuucc......................................................	0
seq_10684638_x1                         .........................................................guaggucaaugguuacagguuu.........	0
seq_10573466_x1                         ..........................................................uaggucaaugguuacagguuu.........	0


>miR_286
total read count                        13
miR_286 read count                      1
remaining read count                    12
exp                                     ffffffffffMMMMMMMMMMMMMMMMMMMMMMffffffffffffffffffffffffffffffffffffffffffffffffffff
pri_seq                                 cuucacacucuuuggggaacaucuggugcaugucugugugugagacugaagcgcuguuguguuccucagguaugagcguggagg
pri_struct                              ((((((.(((((((((((((((..(((((..((((.......))))....)))))...))))))))))))...))).)))))).	#MM
seq_10571815_x1                         ...........uuggggaacaucuggugcaug....................................................	0
seq_10760341_x1                         .............................................cugaagcgcuguuguguuccuca................	0
seq_10495703_x2                         ...............................................gaagcgcuguuguguuccu..................	0
seq_10431308_x4                         ...............................................gaagcgcuguuguguuccuc.................	0
seq_10492981_x2                         ...............................................gaagcgcuguuguguuccuca................	0
seq_10442171_x3                         ...............................................gaagcgcuguuguguuccucag...............	0


>miR_287
total read count                        5
miR_287 read count                      4
remaining read count                    1
exp                                     ffffffffffMMMMMMMMMMMMMMMMMMMMMMfffffffffffffffffffffffffffffffffffffffffffff
pri_seq                                 uacgguacgguuugguucgguacgcuuuugauaguggaaacggccauaaaagcguaccaaaccaaaccgaaccgugu
pri_struct                              ((((((.((((((((((.((((((((((((....((....))....)))))))))))).)))))))))).)))))).	#MM
seq_10754601_x1                         ........gguuugguucgguacgcuuuu................................................	0
seq_10472235_x2                         ..........uuugguucgguacgcuuu.................................................	0
seq_10698310_x1                         ..........uuugguucgguacgcuuuug...............................................	0
seq_10764588_x1                         .................................................aagcguaccaaaccaaac..........	0


>miR_288
total read count                        3
miR_288 read count                      3
remaining read count                    0
exp                                     ffffffffffMMMMMMMMMMMMMMMMMMMMMMfffffffffffffffffffffffffffffffffffffff
pri_seq                                 aaaagcugucacuguugacuuucauaguauuuguuuuuccuauuaugaaagucaaugguuagagguuuuua
pri_struct                              (((((((...(((((((((((((((((((...........)))))))))))))))))))....))))))).	#MM
seq_10503645_x2                         ..........acuguugacuuucauaguauu........................................	0
seq_10676371_x1                         ..........acuguugacuuucauaguauuu.......................................	0


>miR_289
total read count                        1
miR_289 read count                      1
remaining read count                    0
exp                                     fffffffffffffffffffffffffffffffffffffffffffMMMMMMMMMMMMMMMMMMMMffffffffff
pri_seq                                 agcugaaaaccucggaccauugacuuccauauauucaaaauauuauagaagucaaugguugcagguuuccagc
pri_struct                              .((((.((((((..(((((((((((((.(((............))).)))))))))))))..)))))).))))	#MM
seq_10751379_x1                         ...............................................gaagucaaugguugcagguuu.....	0


>miR_29
total read count                        286
miR_29 read count                       208
remaining read count                    78
exp                                     ffffffffffffffffffffffffffffffffffffffffffffffMMMMMMMMMMMMMMMMMMMMffffffffff
pri_seq                                 cccgguacgguacgguuugguaagcuuuuauggcuguuuccacugucaaaaggccuaccgaaccaaacuguaccgu
pri_struct                              ..(((((((((..(((((((((.((((((.((((.((....)).)))))))))).)))))))))..))))))))).	#MM
seq_10540256_x1                         ..........uacgguuugguaagcuuu................................................	0
seq_10411704_x4                         ..........uacgguuugguaagcuuuu...............................................	0
seq_10371848_x7                         ..........uacgguuugguaagcuuuua..............................................	0
seq_10152254_x36                        ..........uacgguuugguaagcuuuuau.............................................	0
seq_10331129_x10                        ..........uacgguuugguaagcuuuuaug............................................	0
seq_10284921_x14                        ..........uacgguuugguaagcuuuuaugg...........................................	0
seq_10508251_x2                         ...........acgguuugguaagcuuuuaug............................................	0
seq_10430980_x4                         ...........acgguuugguaagcuuuuaugg...........................................	0
seq_10439192_x3                         .............................................ucaaaaggccuaccgaaccaaa.........	0
seq_10461431_x3                         ..............................................caaaaggccuaccgaacc............	0
seq_10271205_x16                        ..............................................caaaaggccuaccgaacca...........	0
seq_9959697_x105                        ..............................................caaaaggccuaccgaaccaa..........	0
seq_10228420_x22                        ..............................................caaaaggccuaccgaaccaaa.........	0
seq_10233374_x21                        ..............................................caaaaggccuaccgaaccaaac........	0
seq_10200739_x26                        ..............................................caaaaggccuaccgaaccaaacu.......	0
seq_10403185_x5                         ...............................................aaaaggccuaccgaaccaa..........	0
seq_10695613_x1                         ...............................................aaaaggccuaccgaaccaaa.........	0
seq_10459364_x3                         ...............................................aaaaggccuaccgaaccaaac........	0
seq_10456499_x3                         ...............................................aaaaggccuaccgaaccaaacu.......	0


>miR_290
total read count                        1
miR_290 read count                      1
remaining read count                    0
exp                                     fffffffffffffffffffffffffffffffffffffffffffMMMMMMMMMMMMMMMMMMMMffffffffff
pri_seq                                 aaagaaagcugaugaccuguaaccauuguauuuguuuauggaaaucaaugguuacaggacuucagcuuucuuc
pri_struct                              .(((((((((((.(.(((((((((((((.((((.(....).))))))))))))))))).).))))))))))).	#MM
seq_10642798_x1                         ...........................................aucaaugguuacaggacuucag........	0


>miR_291
total read count                        1
miR_291 read count                      1
remaining read count                    0
exp                                     ffffffffffMMMMMMMMMMMMMMMMMMMMMMfffffffffffffffffffffffffffffffffffffffffffffffff
pri_seq                                 cucaggcuggguagauugaaguggacagcagugcagagcacacacucacugcugccucucugucuaaucccugaccuagaa
pri_struct                              .((((((.((((((((.((.(.((.((((((((.((........)))))))))))).))).)))))..))).).))).)).	#MM
seq_10735954_x1                         ..........guagauugaaguggacagcagu.................................................	0


>miR_292
total read count                        6
miR_292 read count                      6
remaining read count                    0
exp                                     ffffffffffffffffffffffffffffffffffffffffffffffffffffMMMMMMMMMMMMMMMMMMMMMffffffffff
pri_seq                                 uaucagaaccgugcccaggcccguguuccggaucguuugagaagugcgagugcucugaaucgggcucaggcaagguuuacuug
pri_struct                              .....(((((.((((..((((((.((((.(((.((((((.......)))))).)))))))))))))..)))).))))).....	#MM
seq_10555594_x1                         ...................................................gcucugaaucgggcucaggcaa..........	0
seq_10462634_x3                         ....................................................cucugaaucgggcucaggca...........	0
seq_10706939_x1                         ....................................................cucugaaucgggcucaggcaa..........	0
seq_10749756_x1                         .....................................................ucugaaucgggcucaggcaa..........	0


>miR_293
total read count                        4
miR_293 read count                      1
remaining read count                    3
exp                                     ffffffffffffffffffffffffffffffffffffffffffffffffffffffffffMMMMMMMMMMMMMMMMMMMMMMffffffffff
pri_seq                                 acuagaagauuuuaagccugauuugagcccgauuuggaaguuaacgagcucgccgacagaucgggcugugaucaggaagaaaucugcgag
pri_struct                              .((...(((((((...(((((((..(((((((((((..((((....))))......)))))))))))..)))))))..)))))))...))	#MM
seq_10683869_x1                         ..............................gauuuggaaguuaacgag..........................................	0
seq_10659787_x1                         .....................................aaguuaacgagcucgccgacag...............................	0
seq_10651182_x1                         ......................................aguuaacgagcucgccgacagau.............................	0
seq_10696634_x1                         ..........................................................gaucgggcugugaucaggaaga..........	0


>miR_294
total read count                        10
miR_294 read count                      10
remaining read count                    0
exp                                     ffffffffffMMMMMMMMMMMMMMMMMMMMMfffffffffffffffffffffffffffffffffffffffffffffffffffffff
pri_seq                                 gaaaacucaaaacauguagccauugacuuccauaguuagaaauacaaauacuauggaagucacugguugaaaguuucuaacauucu
pri_struct                              (((......((((...((((((.(((((((((((((.............))))))))))))).))))))...))))......))).	#MM
seq_10563754_x1                         ..........aacauguagccauugacu..........................................................	0
seq_10704133_x1                         ..........aacauguagccauugacuuc........................................................	0
seq_10511643_x2                         ..........aacauguagccauugacuucc.......................................................	0
seq_10453049_x3                         ..........aacauguagccauugacuucca......................................................	0
seq_10489817_x2                         ..........aacauguagccauugacuuccau.....................................................	0
seq_10545878_x1                         ...........acauguagccauugacuucca......................................................	0


>miR_295
total read count                        6
miR_295 read count                      6
remaining read count                    0
exp                                     ffffffffffffffffffffffffffffffffffffffffffffffMMMMMMMMMMMMMMMMMMMMffffffffff
pri_seq                                 guaugauuuugaaucgccgacaggucuagauauuuagcaugccaaauaucugaugggugucggugacuaaauggug
pri_struct                              .(((.((((....(((((((((.(((.((((((((.(....).)))))))))))...)))))))))..)))).)))	#MM
seq_10686288_x1                         .............................................auaucugaugggugucggugac.........	0
seq_10505617_x2                         ..............................................uaucugaugggugucgguga..........	0
seq_10649232_x1                         ..............................................uaucugaugggugucggugac.........	0
seq_10469327_x2                         ................................................ucugaugggugucggugac.........	0


>miR_296
total read count                        3
miR_296 read count                      3
remaining read count                    0
exp                                     ffffffffffffffffffffffffffffffffffffffffffffffMMMMMMMMMMMMMMMMMMMMffffffffff
pri_seq                                 acugaaaagcuguaacuauugacuuccauuguauuuguuuuuccuacuguggaagugaaugguuacagcuuucagc
pri_struct                              .((((((.((((((((((((.((((((((.(((...........))).)))))))).)))))))))))))))))).	#MM
seq_10510803_x2                         ..............................................cuguggaagugaaugguuac..........	0
seq_10588207_x1                         ..............................................cuguggaagugaaugguuaca.........	0


>miR_297
total read count                        7
miR_297 read count                      6
remaining read count                    1
exp                                     ffffffffffMMMMMMMMMMMMMMMMMMMMMffffffffffffffffffffffffffffffffffffffffffffffffff
pri_seq                                 uuucuauaaagugccuaggaacuguauagaaugccuaaaaugauugcuauuuuauacauugccuaggcguucuauagaaug
pri_struct                              .(((((((.((((((((((...((((((((((((...........)).))))))))))...)))))))))).)))))))..	#MM
seq_10497181_x2                         ..........gugccuaggaacuguauaga...................................................	0
seq_10502129_x2                         ..........gugccuaggaacuguauagaa..................................................	0
seq_10622487_x1                         ..........gugccuaggaacuguauagaau.................................................	0
seq_10619350_x1                         ...........ugccuaggaacuguauagaaug................................................	0
seq_10665709_x1                         .................................................uuuuauacauugccuaggcguu..........	0


>miR_298
total read count                        3
miR_298 read count                      3
remaining read count                    0
exp                                     ffffffffffMMMMMMMMMMMMMMMMMMMMMMfffffffffffffffffffffffffffffffffffffffffffff
pri_seq                                 auaucuauaucggucuguauaucgguuuguguguauauauauacacacagaccgauauacagaguuuuauauauaua
pri_struct                              ((((.((((..(.(((((((((((((((((((((((....))))))))))))))))))))))).)..)))).)))).	#MM
seq_10609747_x1                         ..........cggucuguauaucgguuugug..............................................	0
seq_10512479_x2                         ..........cggucuguauaucgguuugugu.............................................	0


>miR_299
total read count                        24
miR_299 read count                      23
remaining read count                    1
exp                                     ffffffffffMMMMMMMMMMMMMMMMMMMMMMfffffffffffffffffffffffffffffffffffffffffffffffff
pri_seq                                 auguguguacgugcacuuuaauuaccagccggucgugucuguggccuggucuggugacgagggugcaaacaguaauuggga
pri_struct                              .......(((.((((((((..((((((((((((((......))))).)).)))))))..))))))))....))).......	#MM
seq_10677961_x1                         ........acgugcacuuuaauuaccagccgguc...............................................	0
seq_10625082_x1                         .........cgugcacuuuaauuaccagc....................................................	0
seq_10752413_x1                         .........cgugcacuuuaauuaccagccgguc...............................................	0
seq_10362972_x7                         ..........gugcacuuuaauuaccagc....................................................	0
seq_10453190_x3                         ..........gugcacuuuaauuaccagcc...................................................	0
seq_10718838_x1                         ..........gugcacuuuaauuaccagccg..................................................	0
seq_10360375_x7                         ..........gugcacuuuaauuaccagccgg.................................................	0
seq_10736099_x1                         ..........gugcacuuuaauuaccagccggucg..............................................	0
seq_10569222_x1                         ..........gugcacuuuaauuaccagccggucgug............................................	0
seq_10688875_x1                         ......................uaccagccggucgugucu.........................................	0


>miR_3
total read count                        1280
miR_3 read count                        1279
remaining read count                    1
exp                                     fffffffffffffffffffffffffffffffffffffffffffffffffffffMMMMMMMMMMMMMMMMMMMMMffffffffff
pri_seq                                 guucaccuuuccagucuucuguuucuugagucguucguucaucacgugacagaaugacucaaacccgaggacuuaagaguugaa
pri_struct                              .((((.((((..(((((((.(....(((((((((((..((((...))))..)))))))))))..).)))))))..)))).))))	#MM
seq_10661969_x1                         ................................................acagaaugacucaaacccgag...............	0
seq_10271845_x16                        ....................................................aaugacucaaacccgagg..............	0
seq_10242138_x20                        ....................................................aaugacucaaacccgagga.............	0
seq_10338635_x9                         ....................................................aaugacucaaacccgaggac............	0
seq_10308979_x12                        ....................................................aaugacucaaacccgaggacu...........	0
seq_10318212_x11                        ....................................................aaugacucaaacccgaggacuu..........	0
seq_10708061_x1                         ....................................................aaugacucaaacccgaggacuua.........	0
seq_9646139_x417                        .....................................................augacucaaacccgagga.............	0
seq_9958437_x105                        .....................................................augacucaaacccgaggac............	0
seq_9814250_x206                        .....................................................augacucaaacccgaggacu...........	0
seq_9690008_x351                        .....................................................augacucaaacccgaggacuu..........	0
seq_9935776_x116                        .....................................................augacucaaacccgaggacuua.........	0
seq_10504741_x2                         .....................................................augacucaaacccgaggacuuaa........	0
seq_10404365_x5                         ......................................................ugacucaaacccgaggac............	0
seq_10445684_x3                         ......................................................ugacucaaacccgaggacu...........	0
seq_10402895_x5                         ......................................................ugacucaaacccgaggacuu..........	0


>miR_30
total read count                        149
miR_30 read count                       137
remaining read count                    12
exp                                     ffffffffffMMMMMMMMMMMMMMMMMMMMMMffffffffffffffffffffffffffffffffffffffffffffffffffff
pri_seq                                 aaugguggaaaccgguaaccauugacuuccauauuauuggacuuuccugccauggauguagaugguuaccaguuuccuacauuu
pri_struct                              ((((..((((((.((((((((((.((.(((((......((.....))....))))).)).)))))))))).))))))..)))).	#MM
seq_10779052_x1                         .......gaaaccgguaaccauuga...........................................................	0
seq_10604112_x1                         ........aaaccgguaaccauugac..........................................................	0
seq_10481891_x2                         .........aaccgguaaccauugacu.........................................................	0
seq_10467421_x2                         .........aaccgguaaccauugacuucca.....................................................	0
seq_10703960_x1                         .........aaccgguaaccauugacuuccau....................................................	0
seq_10413292_x4                         ..........accgguaaccauugacuu........................................................	0
seq_10398120_x5                         ..........accgguaaccauugacuuc.......................................................	0
seq_10418832_x4                         ..........accgguaaccauugacuucc......................................................	0
seq_10099097_x49                        ..........accgguaaccauugacuucca.....................................................	0
seq_10052989_x63                        ..........accgguaaccauugacuuccau....................................................	0
seq_10459646_x3                         ..........accgguaaccauugacuuccaua...................................................	0
seq_10452863_x3                         ...........ccgguaaccauugacuuccau....................................................	0
seq_10773001_x1                         ...................................................auggauguagaugguuacc..............	0
seq_10614610_x1                         ...................................................auggauguagaugguuaccag............	0
seq_10770350_x1                         ...................................................auggauguagaugguuaccagu...........	0
seq_10692142_x1                         ....................................................uggauguagaugguuacc..............	0
seq_10526433_x1                         ....................................................uggauguagaugguuacca.............	0
seq_10662765_x1                         ....................................................uggauguagaugguuaccag............	0
seq_10466311_x2                         ....................................................uggauguagaugguuaccagu...........	0
seq_10512107_x2                         ....................................................uggauguagaugguuaccaguu..........	0
seq_10741100_x1                         ....................................................uggauguagaugguuaccaguuu.........	0


>miR_300
total read count                        16
miR_300 read count                      15
remaining read count                    1
exp                                     ffffffffffffffffffffffffffffffffffffffffffffffffMMMMMMMMMMMMMMMMMMMMMMMffffffffff
pri_seq                                 guuacugguuuccagcauucuucuaaauaucuuauuuuauauacaaaagaagauauuaagaaagcugguaaccauugacgu
pri_struct                              ((((.(((((.(((((.(((((...((((((((.((((......)))).))))))))))))).))))).))))).))))..	#MM
seq_10785136_x1                         ..........uccagcauucuucuaaauaucu.................................................	0
seq_10526911_x1                         ...............................................agaagauauuaagaaagc................	0
seq_10572077_x1                         ...............................................agaagauauuaagaaagcugguaa..........	0
seq_10491479_x2                         ................................................gaagauauuaagaaagcu...............	0
seq_10725194_x1                         ................................................gaagauauuaagaaagcugg.............	0
seq_10495347_x2                         ................................................gaagauauuaagaaagcuggu............	0
seq_10721269_x1                         ................................................gaagauauuaagaaagcuggua...........	0
seq_10369202_x7                         ................................................gaagauauuaagaaagcugguaa..........	0


>miR_301
total read count                        10
miR_301 read count                      10
remaining read count                    0
exp                                     fffffffffffffffffffffffffffffffffffffffffffffMMMMMMMMMMMMMMMMMMMMMffffffffff
pri_seq                                 gaccuguucacacauacacaccuuuccagaaaauugccgauaauuuuccggaaaggucuguauaugugaaaggggc
pri_struct                              ..(((.((((((.(((((.((((((((.((((((((....)))))))).)))))))).))))).)))))).)))..	#MM
seq_10417356_x4                         .............................................uuccggaaaggucuguauau...........	0
seq_10421316_x4                         .............................................uuccggaaaggucuguauaug..........	0
seq_10528771_x1                         .............................................uuccggaaaggucuguauaugu.........	0
seq_10629845_x1                         ................................................cggaaaggucuguauaugu.........	0


>miR_302
total read count                        14
miR_302 read count                      13
remaining read count                    1
exp                                     ffffffffffffffffffffffffffffffffffffffffffffffffffffffffffMMMMMMMMMMMMMMMMMMMMMffffffffff
pri_seq                                 gauuuauuagaaaauaauggucacccgagguguaacagccacuccgcuucgcaucagcaccucggguguacauuaucaucuauuaauua
pri_struct                              ...(((.((((..((((((..((((((((((((....((...........))....))))))))))))..))))))..)))).)))...	#MM
seq_10562737_x1                         ..........aaaauaauggucacccgaggu..........................................................	0
seq_10509585_x2                         ..........................................................accucggguguacauuauca...........	0
seq_10391891_x6                         ..........................................................accucggguguacauuaucau..........	0
seq_10479009_x2                         ..........................................................accucggguguacauuaucauc.........	0
seq_10667753_x1                         ...........................................................ccucggguguacauuaucau..........	0
seq_10517811_x2                         ...........................................................ccucggguguacauuaucauc.........	0


>miR_303
total read count                        14
miR_303 read count                      1
remaining read count                    13
exp                                     ffffffffffMMMMMMMMMMMMMMMMMMMMMffffffffffffffffffffffffffffffffffffffffffffffffffffffffff
pri_seq                                 gauuuauuagaaaauaauggucacccgagguguaacagccacuccgcuucgcaucagcaccucggguguacauuaucaucuauuaauua
pri_struct                              ...(((.((((..((((((..((((((((((((....((...........))....))))))))))))..))))))..)))).)))...	#MM
seq_10562737_x1                         ..........aaaauaauggucacccgaggu..........................................................	0
seq_10509585_x2                         ..........................................................accucggguguacauuauca...........	0
seq_10391891_x6                         ..........................................................accucggguguacauuaucau..........	0
seq_10479009_x2                         ..........................................................accucggguguacauuaucauc.........	0
seq_10667753_x1                         ...........................................................ccucggguguacauuaucau..........	0
seq_10517811_x2                         ...........................................................ccucggguguacauuaucauc.........	0


>miR_304
total read count                        7
miR_304 read count                      4
remaining read count                    3
exp                                     ffffffffffMMMMMMMMMMMMMMMMMMMffffffffffffffffffffffffffffffffffffffffffffffffffffff
pri_seq                                 gaauguuggaaaccugcaaccauugacuuccaaaguauuuguuuuaccuacugaagucaaugguuacagcuuucuaagaaucu
pri_struct                              ((.(.(((((((.(((.(((((((((((((....(((.......))).....))))))))))))).))).))))))).).)).	#MM
seq_10506379_x2                         ..........aaccugcaaccauugacuu......................................................	0
seq_10747459_x1                         ..........aaccugcaaccauugacuuc.....................................................	0
seq_10576531_x1                         ..........aaccugcaaccauugacuucca...................................................	0
seq_10704445_x1                         ...................................................ugaagucaaugguuacagc.............	0
seq_10700459_x1                         ...................................................ugaagucaaugguuacagcu............	0
seq_10558619_x1                         ...................................................ugaagucaaugguuacagcuuu..........	0


>miR_305
total read count                        7
miR_305 read count                      5
remaining read count                    2
exp                                     ffffffffffffffffffffffffffffffffffffffffffffMMMMMMMMMMMMMMMMMMMMMffffffffff
pri_seq                                 acugagugguucgguuugguacacuuuuauggccauuuccacugucaaaaggcguaucgaaccaaaccauaccau
pri_struct                              .....((((((.((((((((((.(((((.((((..........))))))))).)))))))))).)))))).....	#MM
seq_10524748_x1                         ........guucgguuugguacacuuu................................................	0
seq_10727219_x1                         .........uucgguuugguacacuuuuau.............................................	0
seq_10733242_x1                         ............................................ucaaaaggcguaucgaac.............	0
seq_10654374_x1                         ............................................ucaaaaggcguaucgaacca...........	0
seq_10518819_x2                         ............................................ucaaaaggcguaucgaaccaa..........	0
seq_10619333_x1                         .............................................caaaaggcguaucgaaccaa..........	0


>miR_306
total read count                        8
miR_306 read count                      8
remaining read count                    0
exp                                     ffffffffffMMMMMMMMMMMMMMMMMMMMMMffffffffffffffffffffffffffffffffffffffffffffffffffffffffffff
pri_seq                                 ugaagaaagcugaauccuguaaccauugacuuacacaccaguuguuuuuccuaccauguaggucaauagcuaaugguguuuagcugucauaa
pri_struct                              ....((.((((((((((..((.(.(((((((((((....((.........))....))))))))))).).))..)).)))))))).))....	#MM
seq_10496663_x2                         ..........ugaauccuguaaccauugacu.............................................................	0
seq_10434756_x4                         ..........ugaauccuguaaccauugacuu............................................................	0
seq_10568689_x1                         ...........gaauccuguaaccauuga...............................................................	0
seq_10775830_x1                         ...........gaauccuguaaccauugacuu............................................................	0


>miR_307
total read count                        5
miR_307 read count                      1
remaining read count                    4
exp                                     ffffffffffffffffffffffffffffffffffffffffffffffMMMMMMMMMMMMMMMMMMMMMffffffffff
pri_seq                                 auuaacuuuauucaggaacagugugaauguaaaguaucacuucguuuacauucugcacacuccuggaucuuguuagc
pri_struct                              .(((((...((((((((...((((((((((((((........).))))))))).))))..))))))))...))))).	#MM
seq_10416100_x4                         ..........uucaggaacagugugaauguaa.............................................	0
seq_10532525_x1                         ..............................................uacauucugcacacuccugga..........	0


>miR_308
total read count                        5
miR_308 read count                      5
remaining read count                    0
exp                                     ffffffffffffffffffffffffffffffffffffffffffMMMMMMMMMMMMMMMMMMMMffffffffff
pri_seq                                 ucgcgugguuccuggcucaccgcuguucgccuuucagcuguugauacgaauaagucggucaggaauuugcag
pri_struct                              ..(((.(((((((((((.((...((((((....((((...))))..)))))).)).))))))))))))))..	#MM
seq_10449851_x3                         ..........................................gauacgaauaagucggucag..........	0
seq_10732425_x1                         ...........................................auacgaauaagucggucag..........	0
seq_10605726_x1                         ............................................uacgaauaagucggucag..........	0


>miR_309
total read count                        5
miR_309 read count                      5
remaining read count                    0
exp                                     fffffffffffffffffffffffffffffffffffffffffffffffMMMMMMMMMMMMMMMMMMMMMffffffffff
pri_seq                                 gcugaaaaccuguaaccauuauaaccuccauaauauuuuuuguuccaauuguggaagucagugguuaaaggcuuguag
pri_struct                              .(((.((.(((.((((((((...((.((((((((.............)))))))).)).)))))))).))).)).)))	#MM
seq_10458662_x3                         ...............................................auuguggaagucagugguuaa..........	0
seq_10471977_x2                         ...............................................auuguggaagucagugguuaaa.........	0


>miR_31
total read count                        54
miR_31 read count                       47
remaining read count                    7
exp                                     ffffffffffffffffffffffffffffffffffffffffffffffffMMMMMMMMMMMMMMMMMMMMMffffffffff
pri_seq                                 accuuucgagucuucugguuguugagucguucguucaucacgcgacagaauaacucaaaccggaggacucgagaguuga
pri_struct                              ..((((((((((((((((((..(((((..((((((........))).)))..)))))))))))))))))))))))....	#MM
seq_10658750_x1                         ..........ucuucugguuguugagucguuc...............................................	0
seq_10429168_x4                         ..........ucuucugguuguugagucguucg..............................................	0
seq_10744376_x1                         ..........ucuucugguuguugagucguucgu.............................................	0
seq_10588071_x1                         ...........cuucugguuguugagucguucg..............................................	0
seq_10785569_x1                         ...............................................gaauaacucaaaccggaggac...........	0
seq_10514517_x2                         ...............................................gaauaacucaaaccggaggacu..........	0
seq_10504605_x2                         ................................................aauaacucaaaccggagg.............	0
seq_10482039_x2                         ................................................aauaacucaaaccggaggac...........	0
seq_10267797_x16                        ................................................aauaacucaaaccggaggacu..........	0
seq_10399240_x5                         .................................................auaacucaaaccggagga............	0
seq_10467177_x2                         .................................................auaacucaaaccggaggac...........	0
seq_10508521_x2                         .................................................auaacucaaaccggaggacu..........	0
seq_10561579_x1                         .................................................auaacucaaaccggaggacucg........	0
seq_10774692_x1                         ..................................................uaacucaaaccggaggacu..........	0
seq_10529689_x1                         ..................................................uaacucaaaccggaggacucg........	0
seq_10308331_x12                        ..................................................uaacucaaaccggaggacucga.......	0


>miR_310
total read count                        10
miR_310 read count                      10
remaining read count                    0
exp                                     ffffffffffffffffffffffffffffffffffffffffffffffffffffffffMMMMMMMMMMMMMMMMMMMMMffffffffff
pri_seq                                 aagaaugcugaaaaccuguauccauugacuucuauagcauuuuuuuuccuacuaugaaggucaaugguuaccgguuuuuagcauucu
pri_struct                              .(((((((((((((((.(((.((((((((((.(((((..............))))).)))))))))).))).)))))))))))))))	#MM
seq_10418252_x4                         .......................................................gaaggucaaugguuaccgguuu..........	0
seq_10382159_x6                         ........................................................aaggucaaugguuaccgguuu..........	0


>miR_311
total read count                        10
miR_311 read count                      9
remaining read count                    1
exp                                     ffffffffffMMMMMMMMMMMMMMMMMMMMffffffffffffffffffffffffffffffffffffffffffffffffff
pri_seq                                 uggaaaccuguaaccauugauuuccacaguaguuguuuuuuauucuauggaagucaaugauuacagguuuagccuaauau
pri_struct                              .((.(((((((((.((((((((((((.((.(((........))))).)))))))))))).)))))))))...))......	#MM
seq_10746933_x1                         ..........uaaccauugauuuccaca....................................................	0
seq_10527803_x1                         ..........uaaccauugauuuccacag...................................................	0
seq_10437254_x3                         ..........uaaccauugauuuccacagu..................................................	0
seq_10605684_x1                         ...........aaccauugauuuccacag...................................................	0
seq_10465058_x3                         ...........aaccauugauuuccacagu..................................................	0
seq_10784371_x1                         .................................................gaagucaaugauuacagguuu..........	0


>miR_312
total read count                        9
miR_312 read count                      1
remaining read count                    8
exp                                     ffffffffffMMMMMMMMMMMMMMMMMMfffffffffffffffffffffffffffffffffffffffffffff
pri_seq                                 gauacgauuugguuugguacgcuuuuauggccguuuccacugucaaaagacguaccgaaccaaacguaccgua
pri_struct                              (.((((.((((((((((((((((((..((((.((....)).)))))))).)))))))))))))))))).)...	#MM
seq_10538715_x1                         ..........gguuugguacgcuuuuau.............................................	0
seq_10442501_x3                         ..........................................ucaaaagacguaccgaaccaa..........	0
seq_10507849_x2                         ...........................................caaaagacguaccgaaccaa..........	0
seq_10600525_x1                         ...........................................caaaagacguaccgaaccaaa.........	0
seq_10487245_x2                         ...........................................caaaagacguaccgaaccaaac........	0


>miR_313
total read count                        3
miR_313 read count                      0
remaining read count                    3
exp                                     ffffffffffMMMMMMMMMMMMMMMMMMMffffffffffffffffffffffffffffffffffffffffffffffffffffff
pri_seq                                 uuuacauuucgagucuucugguucuugaguuuuucguucauccugugacagaauuacucaaacccgaagacucgagaaguaaa
pri_struct                              .((((.((((((((((((.((((..(((((..(((..((((...))))..)))..))))))))).)))))))))))).)))).	#MM
seq_10641882_x1                         .......uucgagucuucugguucu..........................................................	0
seq_10728669_x1                         .......uucgagucuucugguucuu.........................................................	0
seq_10717037_x1                         .......uucgagucuucugguucuug........................................................	0


>miR_314
total read count                        24
miR_314 read count                      15
remaining read count                    9
exp                                     ffffffffffffffffffffffffffffffffffffffffffffffffffffffffMMMMMMMMMMMMMMMMMMMMMMffffffffff
pri_seq                                 ggaucaaguuauugacaucacguguggaauuauaacacucaaacacaaagucucuaauuguagacgugaugucaguauuuccauuuac
pri_struct                              (((......((((((((((((((.((.(((((....(((.........)))...))))).)).))))))))))))))..)))......	#MM
seq_10393495_x5                         ..........auugacaucacguguggaauua........................................................	0
seq_10529003_x1                         ..................................................ucucuaauuguagacgugaug.................	0
seq_10452734_x3                         ..................................................ucucuaauuguagacgugaugu................	0
seq_10660952_x1                         .......................................................aauuguagacgugaugucagua...........	0
seq_10493687_x2                         ........................................................auuguagacgugaugucagua...........	0
seq_10301539_x12                        ........................................................auuguagacgugaugucaguau..........	0


>miR_315
total read count                        48
miR_315 read count                      7
remaining read count                    41
exp                                     ffffffffffMMMMMMMMMMMMMMMMMMMMMMMfffffffffffffffffffffffffffffffffffffffffffffff
pri_seq                                 uacaguacaguuugguuugguaugcuuuuauggcaaaaggcguacaagucaaaaggcguaccgaacugaaccacacagua
pri_struct                              ....((...(((..(((((((((((((((.((((.............)))))))))))))))))))..)))...))....	#MM
seq_10582655_x1                         ..........uuugguuugguaugcuuuu...................................................	0
seq_10446599_x3                         ..........uuugguuugguaugcuuuuau.................................................	0
seq_10469795_x2                         ..........uuugguuugguaugcuuuuaug................................................	0
seq_10759336_x1                         ..........uuugguuugguaugcuuuuaugg...............................................	0
seq_10310851_x12                        ................................................ucaaaaggcguaccgaac..............	0
seq_10417652_x4                         ................................................ucaaaaggcguaccgaacu.............	0
seq_10421096_x4                         ................................................ucaaaaggcguaccgaacug............	0
seq_10362293_x7                         ................................................ucaaaaggcguaccgaacuga...........	0
seq_10344737_x9                         ................................................ucaaaaggcguaccgaacugaa..........	0
seq_10795820_x1                         .................................................caaaaggcguaccgaacuga...........	0
seq_10519119_x2                         .................................................caaaaggcguaccgaacugaa..........	0
seq_10559999_x1                         ..................................................aaaaggcguaccgaacuga...........	0
seq_10795285_x1                         ..................................................aaaaggcguaccgaacugaa..........	0


>miR_316
total read count                        4
miR_316 read count                      0
remaining read count                    4
exp                                     ffffffffffMMMMMMMMMMMMMMMMMMMMMfffffffffffffffffffffffffffffffffffffffffffffffff
pri_seq                                 ccuccagcacagaugcagcugugggcuuuggugcauuugcgugcgcuucugagucugcgauugcauuuuugggaacugaa
pri_struct                              ..(((((...((((((((.((..(((((.(((((((....)))))))...)))))..)).))))))))))))).......	#MM
seq_10643749_x1                         ...............................................ucugagucugcgauugcauuuu...........	0
seq_10763395_x1                         ...............................................ucugagucugcgauugcauuuuu..........	0
seq_10494079_x2                         .................................................ugagucugcgauugcauuuuu..........	0


>miR_317
total read count                        8
miR_317 read count                      6
remaining read count                    2
exp                                     ffffffffffMMMMMMMMMMMMMMMMMMMMMffffffffffffffffffffffffffffffffffffffffff
pri_seq                                 aaucuggagaccuguaaccauuagcuuccauuguaggaaaaacaauggaagucagugguuacaagcucuuagc
pri_struct                              .....((((.(.((((((((((..((((((((((.......))))))))))..)))))))))).)))))....	#MM
seq_10622031_x1                         .........accuguaaccauuagcuucc............................................	0
seq_10488739_x2                         .........accuguaaccauuagcuuccau..........................................	0
seq_10486379_x2                         ..........ccuguaaccauuagcuuccau..........................................	0
seq_10580453_x1                         ..........ccuguaaccauuagcuuccauu.........................................	0
seq_10751074_x1                         ............................................auggaagucagugguuaca..........	0
seq_10678868_x1                         .............................................uggaagucagugguuaca..........	0


>miR_318
total read count                        11
miR_318 read count                      11
remaining read count                    0
exp                                     ffffffffffMMMMMMMMMMMMMMMMMMMMMMMfffffffffffffffffffffffffffffffffffffffffffffffffff
pri_seq                                 uccacaucauauguaggaagaugcaacaguguugaguguucuugugugccgcuguacgucuuuuccugcagauugcgguguguc
pri_struct                              ..((((((...((((((((((.((.((((((....(..(......)..)))))))..)).))))))))))......))))))..	#MM
seq_10546458_x1                         .........uauguaggaagaugcaacagugu....................................................	0
seq_10421092_x4                         ..........auguaggaagaugcaacagugu....................................................	0
seq_10426644_x4                         ..........auguaggaagaugcaacaguguu...................................................	0
seq_10721391_x1                         ...........uguaggaagaugcaacagugu....................................................	0
seq_10612023_x1                         ...........uguaggaagaugcaacaguguu...................................................	0


>miR_319
total read count                        6
miR_319 read count                      5
remaining read count                    1
exp                                     ffffffffffffffffffffffffffffffffffffffffffffffMMMMMMMMMMMMMMMMMMMMMMMMffffffffff
pri_seq                                 gucagacuucauaccgguugagcuuuucuugcugguagguuggggcaggauggggcucuguaccgguaugaugucugccc
pri_struct                              ..(((((.((((((((((.((((((((((((((..........))))))).)))))))...)))))))))).)))))...	#MM
seq_10589392_x1                         ..........auaccgguugagcuuuucuu..................................................	0
seq_10658800_x1                         ..............................................aggauggggcucuguaccgguau...........	0
seq_10474459_x2                         ..............................................aggauggggcucuguaccgguaug..........	0
seq_10524340_x1                         ..............................................aggauggggcucuguaccgguauga.........	0
seq_10658360_x1                         ................................................gauggggcucuguaccgguauga.........	0


>miR_32
total read count                        158
miR_32 read count                       155
remaining read count                    3
exp                                     fffffffffffffffffffffffffffffffffffffffffffffffffffffffffffffffMMMMMMMMMMMMMMMMMMMMMMffffffffff
pri_seq                                 aagcuguuugaccuagacuaaagcugaggcaguuacaggugugggcaguuaugcagcagcuuaaugcucauguaugaaacugcauacaaacaacu
pri_struct                              .((.((((((...(((.(....))))..((((((.((.(..((((((.(((.((....)).)))))))))..).)).))))))...)))))).))	#MM
seq_10633627_x1                         ..........................aggcaguuacaggugugg...................................................	0
seq_10618634_x1                         ..........................aggcaguuacagguguggg..................................................	0
seq_10305679_x12                        ...............................................................augcucauguaugaaacu..............	0
seq_10657026_x1                         ...............................................................augcucauguaugaaacug.............	0
seq_10251075_x18                        ...............................................................augcucauguaugaaacugca...........	0
seq_9978819_x95                         ...............................................................augcucauguaugaaacugcau..........	0
seq_10200817_x26                        ...............................................................augcucauguaugaaacugcaua.........	0
seq_10515987_x2                         ...............................................................augcucauguaugaaacugcauac........	0
seq_10570847_x1                         ................................................................ugcucauguaugaaacugcaua.........	0
seq_10663413_x1                         .................................................................gcucauguaugaaacugcauacaaac....	0


>miR_320
total read count                        6
miR_320 read count                      1
remaining read count                    5
exp                                     ffffffffffMMMMMMMMMMMMMMMMMMMMffffffffffffffffffffffffffffffffffffffffffffffffff
pri_seq                                 gucagacuucauaccgguugagcuuuucuugcugguagguuggggcaggauggggcucuguaccgguaugaugucugccc
pri_struct                              ..(((((.((((((((((.((((((((((((((..........))))))).)))))))...)))))))))).)))))...	#MM
seq_10589392_x1                         ..........auaccgguugagcuuuucuu..................................................	0
seq_10658800_x1                         ..............................................aggauggggcucuguaccgguau...........	0
seq_10474459_x2                         ..............................................aggauggggcucuguaccgguaug..........	0
seq_10524340_x1                         ..............................................aggauggggcucuguaccgguauga.........	0
seq_10658360_x1                         ................................................gauggggcucuguaccgguauga.........	0


>miR_321
total read count                        4
miR_321 read count                      4
remaining read count                    0
exp                                     ffffffffffMMMMMMMMMMMMMMMMMMMMMMMfffffffffffffffffffffffffffffffffffffffffff
pri_seq                                 cauuuugaauaauguuggaaaccgguaguuauuuauggaagucaguagguacugguuuucagcauucuucagaaua
pri_struct                              .((((((((.(((((((((((((((((.(((((.((....)).))))).))))))))))))))))).)))))))).	#MM
seq_10566359_x1                         ..........aauguuggaaaccgguaguuau............................................	0
seq_10435652_x3                         ..........aauguuggaaaccgguaguuauu...........................................	0


>miR_322
total read count                        6
miR_322 read count                      6
remaining read count                    0
exp                                     ffffffffffMMMMMMMMMMMMMMMMMMMMMfffffffffffffffffffffffffffffffffffffffffffffffffffffffffffff
pri_seq                                 aaaugaggucauuuucaauucugugugaacuguaaugucuucauucacaucuaucaggaauaguucacacaggaaugaaaauuaccccauaa
pri_struct                              ..(((.(((.(((((((.(((((((((((((((....((((.((........)).))))))))))))))))))).))))))).))).)))..	#MM
seq_10613234_x1                         ..........auuuucaauucuguguga................................................................	0
seq_10433020_x4                         ..........auuuucaauucugugugaacu.............................................................	0
seq_10643781_x1                         ..........auuuucaauucugugugaacug............................................................	0


>miR_323
total read count                        30
miR_323 read count                      9
remaining read count                    21
exp                                     ffffffffffMMMMMMMMMMMMMMMMMMMMMfffffffffffffffffffffffffffffffffffffffffffffffff
pri_seq                                 uggacacccguaaccauugacuuucauaguaggaaaaaacacauacaauggaugucagaaguuacagguuuucacccuuu
pri_struct                              ((((.(((.(((((..(((((.(((((.(((.(......)...))).))))).)))))..))))).))).))))......	#MM
seq_10438931_x3                         ..........uaaccauugacuuucaua....................................................	0
seq_10729667_x1                         ..........uaaccauugacuuucauag...................................................	0
seq_10469855_x2                         ..........uaaccauugacuuucauagu..................................................	0
seq_10455854_x3                         ..........uaaccauugacuuucauagua.................................................	0
seq_10706769_x1                         ...............................................auggaugucagaaguuacagguu..........	0
seq_10580797_x1                         ................................................uggaugucagaaguuaca..............	0
seq_10450670_x3                         ................................................uggaugucagaaguuacag.............	0
seq_10655986_x1                         ................................................uggaugucagaaguuacagg............	0
seq_10513455_x2                         ................................................uggaugucagaaguuacaggu...........	0
seq_10319928_x11                        ................................................uggaugucagaaguuacagguu..........	0
seq_10708988_x1                         .................................................ggaugucagaaguuacagguuu.........	0
seq_10761610_x1                         ..................................................gaugucagaaguuacagguuu.........	0


>miR_324
total read count                        5
miR_324 read count                      5
remaining read count                    0
exp                                     ffffffffffMMMMMMMMMMMMMMMMMMMMffffffffffffffffffffffffffffffffffffffffffffffffffff
pri_seq                                 cacccugucauacuguuugccuguuuggucacucacaacaaauuauaucuuggagccaauagcuagacuguauaauagggcc
pri_struct                              ..((((((.((((.(((((.(((((.(((..(...................)..)))))))).))))).)))).))))))..	#MM
seq_10614309_x1                         ..........uacuguuugccuguuugg......................................................	0
seq_10434216_x4                         ..........uacuguuugccuguuugguc....................................................	0


>miR_325
total read count                        3
miR_325 read count                      3
remaining read count                    0
exp                                     ffffffffffMMMMMMMMMMMMMMMMMMMMMffffffffffffffffffffffffffffffffffffffffffffffff
pri_seq                                 gggcuccuuaagaugcacugagaucuaaugaagaccgaucauuucacuucauaagaccucaguguaucaucaggagcaa
pri_struct                              ..((((((...(((((((((((.(((.((((((...((.....)).)))))).))).)))))))))))...))))))..	#MM
seq_10787980_x1                         ..........agaugcacugagaucuaaug.................................................	0
seq_10501939_x2                         ..........agaugcacugagaucuaauga................................................	0


>miR_326
total read count                        7
miR_326 read count                      7
remaining read count                    0
exp                                     ffffffffffMMMMMMMMMMMMMMMMMMMMMMffffffffffffffffffffffffffffffffffffffffff
pri_seq                                 gcucacuuucaaggaaggcugaguaaaggagagaacaguuuuccuucucucaguuuuucccuuugcuuuugaga
pri_struct                              .((((....((((((((((((((..((((((((.....))))))))..)))))))))))...)))....)))).	#MM
seq_10530519_x1                         ..........aaggaaggcugaguaaagg.............................................	0
seq_10466547_x2                         ..........aaggaaggcugaguaaaggag...........................................	0
seq_10460123_x3                         ..........aaggaaggcugaguaaaggaga..........................................	0
seq_10666464_x1                         ..........aaggaaggcugaguaaaggagag.........................................	0


>miR_327
total read count                        44
miR_327 read count                      39
remaining read count                    5
exp                                     ffffffffffMMMMMMMMMMMMMMMMMMMMMMffffffffffffffffffffffffffffffffffffffffff
pri_seq                                 uaaguuguuuagcggaagcccuauauugaccauauagucauaaaugaucaauauguggcuuccucuaaugugga
pri_struct                              ........((((.(((((((.((((((((.(((.((....)).))).)))))))).))))))).))))......	#MM
seq_10504357_x2                         ..........agcggaagcccuauauugac............................................	0
seq_10777748_x1                         ..........agcggaagcccuauauugacc...........................................	0
seq_10289387_x14                        ..........agcggaagcccuauauugacca..........................................	0
seq_10359366_x8                         ..........agcggaagcccuauauugaccau.........................................	0
seq_10663052_x1                         ...........gcggaagcccuauauuga.............................................	0
seq_10533781_x1                         ...........gcggaagcccuauauugac............................................	0
seq_10611323_x1                         ...........gcggaagcccuauauugacc...........................................	0
seq_10771699_x1                         ...........gcggaagcccuauauugacca..........................................	0
seq_10325339_x10                        ...........gcggaagcccuauauugaccau.........................................	0
seq_10744951_x1                         ............................................ugaucaauauguggcuuccucua.......	0
seq_10547705_x1                         .............................................gaucaauauguggcuucc...........	0
seq_10496595_x2                         .............................................gaucaauauguggcuuccu..........	0
seq_10544448_x1                         .............................................gaucaauauguggcuuccuc.........	0


>miR_328
total read count                        5
miR_328 read count                      5
remaining read count                    0
exp                                     ffffffffffffffffffffffffffffffffffffffffffffffffffMMMMMMMMMMMMMMMMMMMMMMffffffffff
pri_seq                                 cugucaaggauguuugaccucauccuuuuucacccagggaaaucugugggcuggaaaagaauaaggcaauauuccucgaaca
pri_struct                              ...((.((((...(((.(((.((.((((((((((((.((....)).)))).)))))))).)).))))))...)))).))...	#MM
seq_10667101_x1                         .................................................gcuggaaaagaauaaggcaaua...........	0
seq_10670540_x1                         ..................................................cuggaaaagaauaaggcaaua...........	0
seq_10498083_x2                         ..................................................cuggaaaagaauaaggcaauau..........	0
seq_10554461_x1                         ..................................................cuggaaaagaauaaggcaauauu.........	0


>miR_329
total read count                        5
miR_329 read count                      5
remaining read count                    0
exp                                     ffffffffffMMMMMMMMMMMMMMMMMMMMfffffffffffffffffffffffffffffffffffffffffffffffff
pri_seq                                 agcccugagcuccaucuauuuggucuguucugagcgacucuccagcccaggccagauggaggagcucaucacuggagca
pri_struct                              .((((((((((((.(((((((((((((..(((((.....)).)))..))))))))))))))))))))).....)).)).	#MM
seq_10490359_x2                         ..........uccaucuauuuggucuguuc.................................................	0
seq_10603143_x1                         ..........uccaucuauuuggucuguucu................................................	0
seq_10505507_x2                         ............caucuauuuggucuguucu................................................	0


>miR_33
total read count                        67
miR_33 read count                       67
remaining read count                    0
exp                                     ffffffffffMMMMMMMMMMMMMMMMMMMMMffffffffffffffffffffffffffffffffffffffffffffff
pri_seq                                 cgcugugcacggauagaaucagcagagcggggagcgcucucucuccccgcuccgcugauucucucaauguacagcgg
pri_struct                              (((((((((..((.(((((((((.((((((((((........)))))))))).))))))))).))..))))))))).	#MM
seq_10426316_x4                         ........acggauagaaucagcaga...................................................	0
seq_10498697_x2                         ........acggauagaaucagcagag..................................................	0
seq_10580344_x1                         ........acggauagaaucagcagagcgg...............................................	0
seq_10692971_x1                         ........acggauagaaucagcagagcggg..............................................	0
seq_10783193_x1                         .........cggauagaaucagcagagcgg...............................................	0
seq_10290871_x14                        ..........ggauagaaucagcagagc.................................................	0
seq_10505363_x2                         ..........ggauagaaucagcagagcg................................................	0
seq_10264818_x17                        ..........ggauagaaucagcagagcgg...............................................	0
seq_10234802_x21                        ..........ggauagaaucagcagagcggg..............................................	0
seq_10496371_x2                         ..........ggauagaaucagcagagcgggg.............................................	0
seq_10471679_x2                         ..........ggauagaaucagcagagcgggga............................................	0


>miR_330
total read count                        3
miR_330 read count                      3
remaining read count                    0
exp                                     ffffffffffffffffffffffffffffffffffffffffffMMMMMMMMMMMMMMMMMMMMMMffffffffff
pri_seq                                 aggacuuguguccucggaaguuuagacuugccaaguucagacuuggaagaacgaacucccgagaacgcaaggac
pri_struct                              .(..(((((((.(((((.(((((...(((.((((((....)))))))))...))))).))))).)))))))..)	#MM
seq_10751280_x1                         ..........................................uuggaagaacgaacucccgag...........	0
seq_10492329_x2                         ..........................................uuggaagaacgaacucccgaga..........	0


>miR_331
total read count                        7
miR_331 read count                      5
remaining read count                    2
exp                                     ffffffffffffffffffffffffffffffffffffffffMMMMMMMMMMMMMMMMMMMMMffffffffff
pri_seq                                 agaaauuuguaaccauugacuuccauaguaggaaaauugaacacuguggaagucaaugguuagggguuucc
pri_struct                              .(((((((.((((((((((((((((((((.(..........))))))))))))))))))))).))))))).	#MM
seq_10749899_x1                         .........uaaccauugacuuccauag...........................................	0
seq_10536056_x1                         .........uaaccauugacuuccauagu..........................................	0
seq_10435943_x3                         ........................................acacuguggaagucaaugguu..........	0
seq_10505607_x2                         ........................................acacuguggaagucaaugguua.........	0


>miR_332
total read count                        6
miR_332 read count                      1
remaining read count                    5
exp                                     fffffffffffffffffffffffffffffffffffffffffffffffffffffffMMMMMMMMMMMMMMMMMMMMMMffffffffff
pri_seq                                 gggagaggaaaagaggaugagugaucggcaugcuuucucuuucucuccucccgaaaacacugucacucuuccucuauuucuguccca
pri_struct                              ((((.(((((.((((((.((((((.(((..((.((((...............)))).))))))))))).)))))).))))).)))).	#MM
seq_10607585_x1                         ..........aagaggaugagugaucggcau........................................................	0
seq_10426540_x4                         ..........aagaggaugagugaucggcaug.......................................................	0
seq_10526076_x1                         .......................................................aacacugucacucuuccucuau..........	0


>miR_333
total read count                        5
miR_333 read count                      5
remaining read count                    0
exp                                     ffffffffffMMMMMMMMMMMMMMMMMMMMMMfffffffffffffffffffffffffffffffffffffffffffff
pri_seq                                 aacaagaacgcagaugccuguaacuacgccauaacuauaggaauuauggcguucuuagcaagcgucuuguuucuggc
pri_struct                              ..((..((((.((((((.(((((..(((((((((.........)))))))))..)).))).))))))))))..))..	#MM
seq_10651623_x1                         ..........cagaugccuguaacuacgcc...............................................	0
seq_10716741_x1                         ..........cagaugccuguaacuacgcca..............................................	0
seq_10441061_x3                         ..........cagaugccuguaacuacgccau.............................................	0


>miR_334
total read count                        6
miR_334 read count                      6
remaining read count                    0
exp                                     ffffffffffMMMMMMMMMMMMMMMMMMMMMMfffffffffffffffffffffffffffffffffffffffffffffffff
pri_seq                                 augugugugugacaggcagcuuagaguuuuauagugacacuugcuguaaaacacagaacuugccugaagcacagccugcag
pri_struct                              .(((((((((..(((((((.((...(((((((((..(...)..)))))))))....)).)))))))..)))))...)))).	#MM
seq_10642395_x1                         ..........gacaggcagcuuagaguuuu...................................................	0
seq_10474627_x2                         ..........gacaggcagcuuagaguuuua..................................................	0
seq_10448108_x3                         ..........gacaggcagcuuagaguuuuau.................................................	0


>miR_335
total read count                        4
miR_335 read count                      4
remaining read count                    0
exp                                     fffffffffffffffffffffffffffffffffffffffffffffffffffffffffffffffffffMMMMMMMMMMMMMMMMMMMMMMMffffffffff
pri_seq                                 guaacaucuuagcaaucuagcaccccauucacacggggcuucagcaucaacgcuggaagagggcgugucugaaguuggggcugacgcuauuguuauaaca
pri_struct                              ((((((...((((..((.(((.(((..((((.(((.(.(((((((......)))))....)).).))).))))...)))))))).)))).))))))....	#MM
seq_10550241_x1                         ...................................................................ucugaaguuggggcugacg..............	0
seq_10725885_x1                         ...................................................................ucugaaguuggggcugacgc.............	0
seq_10659407_x1                         ...................................................................ucugaaguuggggcugacgcu............	0
seq_10594281_x1                         ...................................................................ucugaaguuggggcugacgcuau..........	0


>miR_336
total read count                        3
miR_336 read count                      3
remaining read count                    0
exp                                     ffffffffffffffffffffffffffffffffffffffffffffMMMMMMMMMMMMMMMMMMMMMMffffffffff
pri_seq                                 gaagaaagcugaaaacuauugacauccauagaaggaaaaacaaauacuguggaggucaaugguuaaagguuuccag
pri_struct                              ...((((.((...((((((((((.(((((((...............))))))).))))))))))..)).))))...	#MM
seq_10723052_x1                         ............................................uacuguggaggucaauggu.............	0
seq_10712575_x1                         ............................................uacuguggaggucaaugguua...........	0
seq_10537154_x1                         ............................................uacuguggaggucaaugguuaa..........	0


>miR_337
total read count                        21
miR_337 read count                      21
remaining read count                    0
exp                                     fffffffffffffffffffffffffffffffffffffffffffffMMMMMMMMMMMMMMMMMMMMMMffffffffff
pri_seq                                 aguacauacgcuccagcgcgcaccguguuacuuugcuauaacagagcggacggagcacgcugggagaaaaaugaaca
pri_struct                              .((.(((...((((((((.((.((((.(..(((((......)))))..))))).)).)))).))))....))).)).	#MM
seq_10554157_x1                         ............................................agcggacggagcacgcuggg.............	0
seq_10248644_x19                        .............................................gcggacggagcacgcugggaga..........	0
seq_10689618_x1                         .............................................gcggacggagcacgcugggagaa.........	0


>miR_338
total read count                        16
miR_338 read count                      8
remaining read count                    8
exp                                     ffffffffffMMMMMMMMMMMMMMMMMMMMMMfffffffffffffffffffffffffffffffffffffffff
pri_seq                                 accagaucccucugcuuaacgaaccauagacgccagugguuucucggguucguuaagcaaugagaaauuguaa
pri_struct                              ....(((..((((((((((((((((..(((.(((...))).)))..)))))))))))))..)))..)))....	#MM
seq_10564425_x1                         .........cucugcuuaacgaaccauag............................................	0
seq_10541474_x1                         ..........ucugcuuaacgaaccauaga...........................................	0
seq_10723104_x1                         ..........ucugcuuaacgaaccauagac..........................................	0
seq_10417856_x4                         ..........ucugcuuaacgaaccauagacg.........................................	0
seq_10552979_x1                         ............ugcuuaacgaaccauagacg.........................................	0
seq_10440287_x3                         .........................................ucucggguucguuaagcaau............	0
seq_10466633_x2                         .........................................ucucggguucguuaagcaaug...........	0
seq_10443143_x3                         .........................................ucucggguucguuaagcaauga..........	0


>miR_339
total read count                        4
miR_339 read count                      4
remaining read count                    0
exp                                     ffffffffffffffffffffffffffffffffffffffffffffffffMMMMMMMMMMMMMMMMMMMMffffffffff
pri_seq                                 aacaugacuagacguugauauuugguagacuuuagguuguguugcaaagugaccaaaaucaaacgucugauagauguc
pri_struct                              .((((.(.(((((((((((.((((((..((((...((......)).)))).))))))))).)))))))).)..)))).	#MM
seq_10462427_x3                         ................................................gugaccaaaaucaaacgucu..........	0
seq_10522959_x1                         .................................................ugaccaaaaucaaacgucuga........	0


>miR_34
total read count                        54
miR_34 read count                       53
remaining read count                    1
exp                                     ffffffffffMMMMMMMMMMMMMMMMMMMMMffffffffffffffffffffffffffffffffffffffffffffffff
pri_seq                                 auaucacauuuguagcacugugauacuggcuguauaucgauacaguauauagccauaucgcacugcuaugaguguuaua
pri_struct                              .(((.(((((..(((((.(((((((.(((((((((((.......)))))))))))))))))).)))))..))))).)))	#MM
seq_10484779_x2                         ........uuuguagcacugugauacuggcu................................................	0
seq_10474609_x2                         ..........uguagcacugugauacug...................................................	0
seq_10387193_x6                         ..........uguagcacugugauacugg..................................................	0
seq_10501665_x2                         ..........uguagcacugugauacuggc.................................................	0
seq_10127318_x41                        ..........uguagcacugugauacuggcu................................................	0
seq_10562518_x1                         ..................................................agccauaucgcacugcua...........	0


>miR_340
total read count                        3
miR_340 read count                      3
remaining read count                    0
exp                                     fffffffffffffffffffffffffffffffffffffffffffffffffffffffffffMMMMMMMMMMMMMMMMMMMMffffffffff
pri_seq                                 uaagauauuuugaaaaccuguaaacauugacuuucauaguauuuguuuuccguauuauggaaguccaugguuacagguuuucauucuuc
pri_struct                              .((((.....(((((((((((((.(((.((((((((((((((.........)))))))))))))).))).))))))))))))).)))).	#MM
seq_10790928_x1                         ...........................................................gaaguccaugguuacagg............	0
seq_10644388_x1                         ...........................................................gaaguccaugguuacagguu..........	0
seq_10650145_x1                         ...........................................................gaaguccaugguuacagguuu.........	0


>miR_341
total read count                        79
miR_341 read count                      7
remaining read count                    72
exp                                     ffffffffffMMMMMMMMMMMMMMMMMMMMMMffffffffffffffffffffffffffffffffffffffffffff
pri_seq                                 caaccuccugugccuacugagcugauaacaguugauguauuuagcacuggcucaguucagcaggaaccggaguuaa
pri_struct                              ....((((.((.(((.(((((((((...(((((((.....)))..))))..))))))))).))).)).))))....	#MM
seq_10467151_x2                         ..........ugccuacugagcugauaaca..............................................	0
seq_10719725_x1                         ..........ugccuacugagcugauaacag.............................................	0
seq_10444991_x3                         ..........ugccuacugagcugauaacagu............................................	0
seq_10708184_x1                         ...........gccuacugagcugauaacaguu...........................................	0
seq_10341866_x9                         ...............................................uggcucaguucagcagga...........	0
seq_10166687_x33                        ...............................................uggcucaguucagcaggaa..........	0
seq_10223778_x22                        ...............................................uggcucaguucagcaggaac.........	0
seq_10623721_x1                         ...............................................uggcucaguucagcaggaacc........	0
seq_10569639_x1                         ...............................................uggcucaguucagcaggaaccg.......	0
seq_10465313_x3                         ................................................ggcucaguucagcaggaa..........	0
seq_10617227_x1                         ................................................ggcucaguucagcaggaac.........	0
seq_10467879_x2                         .................................................gcucaguucagcaggaac.........	0


>miR_342
total read count                        5
miR_342 read count                      5
remaining read count                    0
exp                                     ffffffffffMMMMMMMMMMMMMMMMMMMMMMffffffffffffffffffffffffffffffffffffffffffffffffffffffffff
pri_seq                                 aagaccauggaggaaggcugcuccuguaauuugagcuuuaagcaaauaauaggagcagaguuuuuccagauacauuuccagcgggaucau
pri_struct                              .......((((((((..((((((((((.(((((.........))))).))))))))))..))))))))........(((....)))....	#MM
seq_10408870_x5                         ..........aggaaggcugcuccuguaauuu..........................................................	0


>miR_343
total read count                        4
miR_343 read count                      4
remaining read count                    0
exp                                     ffffffffffMMMMMMMMMMMMMMMMMMMMffffffffffffffffffffffffffffffffffffffffffffff
pri_seq                                 cuugggcguuuacggcaggccggaccaccucugugauacugugaugacgggucgggccugcuguaaaugcccaagu
pri_struct                              (((((((((((((((((((((.((((.(.((..............)).))))).))))))))))))))))))))).	#MM
seq_10563376_x1                         .........uuacggcaggccggaccaccu..............................................	0
seq_10527428_x1                         ..........uacggcaggccggaccac................................................	0
seq_10468587_x2                         ..........uacggcaggccggaccaccu..............................................	0


>miR_344
total read count                        6
miR_344 read count                      5
remaining read count                    1
exp                                     ffffffffffMMMMMMMMMMMMMMMMMMMMMfffffffffffffffffffffffffffffffffffffffffffff
pri_seq                                 uugcaaaccuuuaaccauugacuuacauaguauuuauuuuuccugcuauaaaagugaaugguuacagguuuucaac
pri_struct                              (((.((((((.((((((((.((((..((((((...........))))))..)))).)))))))).)))))).))).	#MM
seq_10644506_x1                         ..........uuaaccauugacuuacaua...............................................	0
seq_10446776_x3                         ..........uuaaccauugacuuacauagu.............................................	0
seq_10763657_x1                         ............aaccauugacuuacauagua............................................	0
seq_10702542_x1                         ........................................................aaugguuacagguuuucaac	0


>miR_345
total read count                        15
miR_345 read count                      5
remaining read count                    10
exp                                     ffffffffffMMMMMMMMMMMMMMMMMMMMMMffffffffffffffffffffffffffffffffffffffffffffffffff
pri_seq                                 gcucaaaaccucuuaaccaucgacugccauaguaggaaaaacagaugcugcggaagucagugguuacagguuuugagcauug
pri_struct                              (((((((((((..(((((((.((((.((.(((((...........))))).)).)))).))))))).)))))))))))....	#MM
seq_10429572_x4                         ..........ucuuaaccaucgacugccauag..................................................	0
seq_10618994_x1                         ...........cuuaaccaucgacugccaua...................................................	0
seq_10379759_x6                         ....................................................gaagucagugguuacagguu..........	0
seq_10437173_x3                         ....................................................gaagucagugguuacagguuu.........	0
seq_10750607_x1                         .....................................................aagucagugguuacagguuuu........	0


>miR_346
total read count                        29
miR_346 read count                      28
remaining read count                    1
exp                                     fffffffffffffffffffffffffffffffffffffffffffffffffffffMMMMMMMMMMMMMMMMMMMMMMffffffffff
pri_seq                                 gaaagcuggaaccugguagccauugacuuccauaguauuuuuuuuuuacuacuaaggauguuauuggcugcaaguaaccagcuuu
pri_struct                              .((((((((...((.(((((((.((((.(((.(((((............))))).))).)))).))))))).))...))))))))	#MM
seq_10637317_x1                         ......uggaaccugguagccauugacuucc......................................................	0
seq_10443017_x3                         ....................................................uaaggauguuauuggcugcaag...........	0
seq_10368803_x7                         .....................................................aaggauguuauuggcugcaag...........	0
seq_10258077_x18                        .....................................................aaggauguuauuggcugcaagu..........	0


>miR_347
total read count                        7
miR_347 read count                      3
remaining read count                    4
exp                                     fffffffffffffffffffffffffffffffffffffffffffffffffffMMMMMMMMMMMMMMMMMMMMMMffffffffff
pri_seq                                 gaauguuggaaaccugcaaccauugacuuccaaaguauuuguuuuaccuacugaagucaaugguuacagcuuucuaagaaucu
pri_struct                              ((.(.(((((((.(((.(((((((((((((....(((.......))).....))))))))))))).))).))))))).).)).	#MM
seq_10506379_x2                         ..........aaccugcaaccauugacuu......................................................	0
seq_10747459_x1                         ..........aaccugcaaccauugacuuc.....................................................	0
seq_10576531_x1                         ..........aaccugcaaccauugacuucca...................................................	0
seq_10704445_x1                         ...................................................ugaagucaaugguuacagc.............	0
seq_10700459_x1                         ...................................................ugaagucaaugguuacagcu............	0
seq_10558619_x1                         ...................................................ugaagucaaugguuacagcuuu..........	0


>miR_348
total read count                        5
miR_348 read count                      5
remaining read count                    0
exp                                     ffffffffffMMMMMMMMMMMMMMMMMMMMMMffffffffffffffffffffffffffffffffffffffffffffffffffff
pri_seq                                 aagugguacgguucgguuugguacgcuuucauggccguuuacacugucaaaaagcgcaccgaaccaaaccgucuguaccacuuu
pri_struct                              (((((((((((((.((((((((.((((((..((((.((....)).)))).)))))).)))))))).))))))....))))))).	#MM
seq_10435787_x3                         ..........guucgguuugguacgcuuucau....................................................	0
seq_10581711_x1                         ..........guucgguuugguacgcuuucaug...................................................	0
seq_10559158_x1                         ...........uucgguuugguacgcuuu.......................................................	0


>miR_349
total read count                        8
miR_349 read count                      5
remaining read count                    3
exp                                     fffffffffffffffffffffffffffffffffffffffffffffffffffffMMMMMMMMMMMMMMMMMMMMMMffffffffff
pri_seq                                 aaauguuggaaaccuguaaccauagacuuccaaaguauuuguuuuuccuucuauggaaguuaaugguugcagguuucagcuuucu
pri_struct                              ....((((.((((((((((((((.((((((((.((...............)).)))))))).)))))))))))))))))).....	#MM
seq_10641478_x1                         ..........aaccuguaaccauagacu.........................................................	0
seq_10654313_x1                         ..........aaccuguaaccauagacuu........................................................	0
seq_10553299_x1                         ..........aaccuguaaccauagacuuc.......................................................	0
seq_10748697_x1                         .....................................................uggaaguuaaugguugcag.............	0
seq_10466521_x2                         .....................................................uggaaguuaaugguugcagguu..........	0
seq_10631728_x1                         .......................................................gaaguuaaugguugcagguu..........	0
seq_10577974_x1                         .......................................................gaaguuaaugguugcagguuu.........	0


>miR_35
total read count                        12
miR_35 read count                       12
remaining read count                    0
exp                                     ffffffffffMMMMMMMMMMMMMMMMMMMMffffffffffffffffffffffffffffffffffffffffffffff
pri_seq                                 aagcuuaucagcauucgugguucagugguagaauccucgccugccacaugguagaccuagagucgauucuuggcua
pri_struct                              .((((.(((.(.((((..(((((((((((((.........))))))).))...))))..))))))))....)))).	#MM
seq_10512495_x2                         ..........gcauucgugguucagugg................................................	0
seq_10488249_x2                         ..........gcauucgugguucaguggu...............................................	0
seq_10358502_x8                         ..........gcauucgugguucaguggua..............................................	0


>miR_350
total read count                        15
miR_350 read count                      15
remaining read count                    0
exp                                     fffffffffffffffffffffffffffffffffffffffffffffffMMMMMMMMMMMMMMMMMMMMMffffffffff
pri_seq                                 augcuguaaaccugucaccauugacuucuguaguacguuuuuccugcuguggaagucgaugguuaccgguuuccaaca
pri_struct                              .((.((.(((((.((.((((((((((((..(((((.(.....).)))))..)))))))))))).)).))))).)).))	#MM
seq_10463261_x3                         .............................................gcuguggaagucgaugguuacc...........	0
seq_10723687_x1                         ..............................................cuguggaagucgaugguuacc...........	0
seq_10743800_x1                         ...............................................uguggaagucgaugguua.............	0
seq_10488917_x2                         ...............................................uguggaagucgaugguuac............	0
seq_10449161_x3                         ...............................................uguggaagucgaugguuacc...........	0
seq_10394425_x5                         ...............................................uguggaagucgaugguuaccg..........	0


>miR_351
total read count                        3
miR_351 read count                      3
remaining read count                    0
exp                                     ffffffffffMMMMMMMMMMMMMMMMMMMMMMffffffffffffffffffffffffffffffffffffffffffffff
pri_seq                                 uauuguguggucuggaccagcagucuuugucuuuaaacacucucugaggcgcagaccucucguccacuccucacugga
pri_struct                              ....(((.((..(((((.((..((((.((((((............)))))).))))..)).)))))..)).)))....	#MM
seq_10593290_x1                         ..........ucuggaccagcagucuuu..................................................	0
seq_10524102_x1                         ..........ucuggaccagcagucuuuguc...............................................	0
seq_10610167_x1                         ..........ucuggaccagcagucuuugucu..............................................	0


>miR_352
total read count                        10
miR_352 read count                      10
remaining read count                    0
exp                                     fffffffffffffffffffffffffffffffffffffffffffffffMMMMMMMMMMMMMMMMMMMMMMffffffffff
pri_seq                                 aacguguauauuguguguaauuugcaguguguauuuguaacgaggcaacaaacacauguaaacugcuuaauauaaaagu
pri_struct                              .((...(((((((...(((.((((((.(((((..((((......))))...))))))))))).))).)))))))...))	#MM
seq_10462004_x3                         ..............................................aacaaacacauguaaacugcuu...........	0
seq_10643445_x1                         ..............................................aacaaacacauguaaacugcuua..........	0
seq_10561326_x1                         ...............................................acaaacacauguaaacugcu............	0
seq_10672367_x1                         ...............................................acaaacacauguaaacugcuu...........	0
seq_10437116_x3                         ...............................................acaaacacauguaaacugcuua..........	0
seq_10629674_x1                         ................................................caaacacauguaaacugcuuaa.........	0


>miR_353
total read count                        8
miR_353 read count                      8
remaining read count                    0
exp                                     ffffffffffMMMMMMMMMMMMMMMMMMMMMMMffffffffffffffffffffffffffffffffffffffffffffffff
pri_seq                                 augaucugaauaauguugggugaaaacaggcauugaauauaagugaaauuggcugucuuuuccagcauucuucaguacauc
pri_struct                              (((..(((((.(((((((((.(((.((((.((.................)).)))).)))))))))))).)))))..))).	#MM
seq_10486569_x2                         ..........uaauguugggugaaaacaggca.................................................	0
seq_10390181_x6                         ..........uaauguugggugaaaacaggcau................................................	0


>miR_354
total read count                        3
miR_354 read count                      3
remaining read count                    0
exp                                     ffffffffffMMMMMMMMMMMMMMMMMMMMMffffffffffffffffffffffffffffffffffffffffffffff
pri_seq                                 agagggcgugucugaaguuggggcugacgcuaaugucauagcagugucaaccaaugaaauuagucaccagucggcua
pri_struct                              ((..((((((.((((.(((((...(((((((...........))))))).)))))....)))).)))..)))..)).	#MM
seq_10550241_x1                         ..........ucugaaguuggggcugacg................................................	0
seq_10725885_x1                         ..........ucugaaguuggggcugacgc...............................................	0
seq_10659407_x1                         ..........ucugaaguuggggcugacgcu..............................................	0


>miR_355
total read count                        6
miR_355 read count                      4
remaining read count                    2
exp                                     ffffffffffffffffffffffffffffffffffffffffffffffffffffMMMMMMMMMMMMMMMMMMMMMMMffffffffff
pri_seq                                 aagauagaaaccuguaacuauugacuuccauugcauuuguuuuuucuacaauugaagucaaugguuacagcuuuucugcauucuu
pri_struct                              ((((((((((.(((((((((((((((((.((((...............)))).)))))))))))))))))..))))))...))))	#MM
seq_10476395_x2                         ..........ccuguaacuauugacuuccauu.....................................................	0
seq_10704445_x1                         ....................................................ugaagucaaugguuacagc..............	0
seq_10700459_x1                         ....................................................ugaagucaaugguuacagcu.............	0
seq_10558619_x1                         ....................................................ugaagucaaugguuacagcuuu...........	0
seq_10780412_x1                         ....................................................ugaagucaaugguuacagcuuuu..........	0


>miR_356
total read count                        3
miR_356 read count                      3
remaining read count                    0
exp                                     ffffffffffMMMMMMMMMMMMMMMMMMMMMMfffffffffffffffffffffffffffffffffffffffffffffffff
pri_seq                                 aauguuguaaacugguaaccauuagacacccauaguauuuuucucccuaugggugucaauaguuaccguuuuccaacauuc
pri_struct                              (((((((.(((.(((((((.(((.(((((((((((...........)))))))))))))).))))))).))).))))))).	#MM
seq_10736675_x1                         ..........acugguaaccauuagacaccc..................................................	0
seq_10516783_x2                         ..........acugguaaccauuagacaccca.................................................	0


>miR_357
total read count                        8
miR_357 read count                      7
remaining read count                    1
exp                                     ffffffffffMMMMMMMMMMMMMMMMMMMMMffffffffffffffffffffffffffffffffffffffffffffffffffffffffffffff
pri_seq                                 guccguacgguuugguuugguaugcuuuuauggccguuuccacugucaaaaggcguacagaaccaaaccguaccguaccacuuuuucgggacc
pri_struct                              ((((((((((((((((((.((((((((((.((((.((....)).)))))))))))))).))))))))))))))...............)))).	#MM
seq_10582655_x1                         ..........uuugguuugguaugcuuuu................................................................	0
seq_10446599_x3                         ..........uuugguuugguaugcuuuuau..............................................................	0
seq_10469795_x2                         ..........uuugguuugguaugcuuuuaug.............................................................	0
seq_10759336_x1                         ..........uuugguuugguaugcuuuuaugg............................................................	0
seq_10593921_x1                         .............................................ucaaaaggcguacagaaccaa...........................	0


>miR_358
total read count                        3
miR_358 read count                      3
remaining read count                    0
exp                                     fffffffffffffffffffffffffffffffffffffffffffffMMMMMMMMMMMMMMMMMMMMMffffffffff
pri_seq                                 uaaaaugcguaaaaucuguaaccacugaacuccaauucuacuguggaaguccaugguuacagguuuuacgcauuuu
pri_struct                              .(((((((((((((((((((((((..((..((((.........))))..))..)))))))))))))))))))))))	#MM
seq_10790928_x1                         .............................................gaaguccaugguuacagg.............	0
seq_10644388_x1                         .............................................gaaguccaugguuacagguu...........	0
seq_10650145_x1                         .............................................gaaguccaugguuacagguuu..........	0


>miR_359
total read count                        4
miR_359 read count                      4
remaining read count                    0
exp                                     ffffffffffffffffffffffffffffffffffffffffffffffMMMMMMMMMMMMMMMMMMMMMMffffffffff
pri_seq                                 agcccuuuucacacauacaguccuuuccggaaaauuaccgacaguuuuccagaaagggcuguauguguaaacaggauc
pri_struct                              ...(((.((.(((((((((((((((((.((((((((......)))))))).))))))))))))))))).)).)))...	#MM
seq_10746796_x1                         ..............................................uuccagaaagggcuguaugu............	0
seq_10606562_x1                         ..............................................uuccagaaagggcuguaugug...........	0
seq_10471185_x2                         ..............................................uuccagaaagggcuguaugugu..........	0


>miR_36
total read count                        85
miR_36 read count                       85
remaining read count                    0
exp                                     ffffffffffMMMMMMMMMMMMMMMMMMMMMMfffffffffffffffffffffffffffffffffffffffffffffff
pri_seq                                 aucugccaauagggugagcagaaugaucuuguuuuuccuuuugacauaagauuauuuagcuucccccauugggagauua
pri_struct                              ((((.(((((.(((..(((.((((((((((((.((.......)).)))))))))))).)))..))).))))).))))..	#MM
seq_10778268_x1                         .........uagggugagcagaaugau....................................................	0
seq_10613033_x1                         .........uagggugagcagaaugaucuug................................................	0
seq_10759646_x1                         .........uagggugagcagaaugaucuugu...............................................	0
seq_10611007_x1                         ..........agggugagcagaaugauc...................................................	0
seq_10606526_x1                         ..........agggugagcagaaugaucu..................................................	0
seq_10344233_x9                         ..........agggugagcagaaugaucuu.................................................	0
seq_10219880_x23                        ..........agggugagcagaaugaucuug................................................	0
seq_10102292_x48                        ..........agggugagcagaaugaucuugu...............................................	0


>miR_360
total read count                        9
miR_360 read count                      8
remaining read count                    1
exp                                     ffffffffffffffffffffffffffffffffffffffffffMMMMMMMMMMMMMMMMMMMMMffffffffff
pri_seq                                 gauacgauuugguuugguacgcuuuuauggccguuuccacugucaaaagacguaccgaaccaaacguaccgua
pri_struct                              (.((((.((((((((((((((((((..((((.((....)).)))))))).)))))))))))))))))).)...	#MM
seq_10538715_x1                         ..........gguuugguacgcuuuuau.............................................	0
seq_10442501_x3                         ..........................................ucaaaagacguaccgaaccaa..........	0
seq_10507849_x2                         ...........................................caaaagacguaccgaaccaa..........	0
seq_10600525_x1                         ...........................................caaaagacguaccgaaccaaa.........	0
seq_10487245_x2                         ...........................................caaaagacguaccgaaccaaac........	0


>miR_361
total read count                        3
miR_361 read count                      3
remaining read count                    0
exp                                     fffffffffffffffffffffffffffffffffffffffffffffffMMMMMMMMMMMMMMMMMMMMMMffffffffff
pri_seq                                 uagccccuuucacacauacagaucuuuccggaaaauuaccagcaauuuuccggagaggucugcaugugugaacaggccc
pri_struct                              ..(((...(((((((((.(((((((((((((((((((......))))))))))))))))))).)))))))))..)))..	#MM
seq_10450265_x3                         ...............................................uuccggagaggucugcaugugu..........	0


>miR_362
total read count                        9
miR_362 read count                      0
remaining read count                    9
exp                                     fffffffffffffffffffffffffffffffffffffffffffffffffMMMMMMMMMMMMMMMMMMffffffffff
pri_seq                                 acagcuuuggcuggaaguuagugagaauuauuucugcaauuuguaaauaauucuuauuaacuuccgacugaaucugu
pri_struct                              ((((.((..(.(((((((((((((((((((((((........).)))))))))))))))))))))).)..)).))))	#MM
seq_10634241_x1                         ........ggcuggaaguuagugagaauu................................................	0
seq_10432784_x4                         ..........cuggaaguuagugagaauuau..............................................	0
seq_10415772_x4                         ..........cuggaaguuagugagaauuauu.............................................	0


>miR_363
total read count                        34
miR_363 read count                      3
remaining read count                    31
exp                                     ffffffffffffffffffffffffffffffffffffffffffffffffMMMMMMMMMMMMMMMMMMMMMMffffffffff
pri_seq                                 agaauguuguagacuaguagccauugagaucuuuuuuuucuauuauggauguuaguggcuacugguuucaagcauauuuc
pri_struct                              ...(((((..(((((((((((((((((.((((..............)))).)))))))))))))))))..))))).....	#MM
seq_10620126_x1                         ..........agacuaguagccauugaga...................................................	0
seq_10477925_x2                         ..........agacuaguagccauugagau..................................................	0
seq_10315286_x11                        ..........agacuaguagccauugagauc.................................................	0
seq_10273429_x16                        ..........agacuaguagccauugagaucu................................................	0
seq_10577176_x1                         ...........gacuaguagccauugagaucu................................................	0
seq_10507973_x2                         ................................................auguuaguggcuacugguuu............	0
seq_10574212_x1                         ................................................auguuaguggcuacugguuuca..........	0


>miR_364
total read count                        19
miR_364 read count                      1
remaining read count                    18
exp                                     ffffffffffMMMMMMMMMMMMMMMMMMMffffffffffffffffffffffffffffffffffffffffffffffffffffffffffffffff
pri_seq                                 cacugcagagccauuugggcagagcugagcuccagugaggggcucaugcucccccuggcuggagcgcagcucugcucaaauggcucugcagcg
pri_struct                              ..(((((((((((((((((((((((((.((((((((.(((((.........))))).)))))))).)))))))))))))))))))))))))..	#MM
seq_10740469_x1                         ...........cauuugggcagagcugag................................................................	0
seq_10653495_x1                         ...............ugggcagagcugagcuccaguga.......................................................	0
seq_10779059_x1                         ..............................................................agcgcagcucugcucaaaug...........	0
seq_10403830_x5                         ..............................................................agcgcagcucugcucaaaugg..........	0
seq_10406615_x5                         ..............................................................agcgcagcucugcucaaauggc.........	0
seq_10462259_x3                         ..............................................................agcgcagcucugcucaaauggcu........	0
seq_10707043_x1                         ...............................................................gcgcagcucugcucaaaugg..........	0
seq_10481763_x2                         ................................................................cgcagcucugcucaaauggcu........	0


>miR_365
total read count                        15
miR_365 read count                      3
remaining read count                    12
exp                                     ffffffffffffffffffffffffffffffffffffffffffffffffffffffMMMMMMMMMMMMMMMMMMMMMMffffffffff
pri_seq                                 aaguauccucagcuguauccuauuuagacuuuaccgugcugcaggagagugugaagucuagaugcgauacagaugaggauacucac
pri_struct                              .((((((((((.(((((((.(((((((((((((((...((.....)).).)))))))))))))).))))))).))))))))))...	#MM
seq_10449689_x3                         ..........agcuguauccuauuuaga..........................................................	0
seq_10430344_x4                         ..........agcuguauccuauuuagac.........................................................	0
seq_10517151_x2                         ..........agcuguauccuauuuagacu........................................................	0
seq_10444295_x3                         ..........agcuguauccuauuuagacuuu......................................................	0
seq_10595284_x1                         ......................................................agucuagaugcgauacagaug...........	0
seq_10704913_x1                         ......................................................agucuagaugcgauacagauga..........	0
seq_10535373_x1                         .......................................................gucuagaugcgauacagaug...........	0


>miR_366
total read count                        9
miR_366 read count                      0
remaining read count                    9
exp                                     ffffffffffMMMMMMMMMMMMMMMMMMMMMMMfffffffffffffffffffffffffffffffffffffffffffffffff
pri_seq                                 gugucgcggaccucuaaucugccgcccuacgcgcugauuuaacugaggacacgugggugcugauggaggugucgcugaugcu
pri_struct                              ((((((((((((((((.((.((.((((.(((.(((...........)).).))))))))).))))))))).)))).))))).	#MM
seq_10518991_x2                         ...................................................cgugggugcugauggaggu............	0
seq_10455839_x3                         ...................................................cgugggugcugauggaggug...........	0
seq_10421688_x4                         ...................................................cgugggugcugauggaggugu..........	0


>miR_367
total read count                        9
miR_367 read count                      0
remaining read count                    9
exp                                     fffffffffffffffffffffffffffffffffffffffffffffMMMMMMMMMMMMMMMMMMMMffffffffff
pri_seq                                 ucagagaugcucgagcgccggagaacagaugagaaacgggcauuccucuguuuuccggcguucaagauucugcuu
pri_struct                              .(((((...((.(((((((((((((((((.(.(((.......))))))))))))))))))))).)).)))))...	#MM
seq_10506613_x2                         ........gcucgagcgccggagaacaga..............................................	0
seq_10680268_x1                         ..........ucgagcgccggagaacaga..............................................	0
seq_10779272_x1                         ..........ucgagcgccggagaacagau.............................................	0
seq_10456952_x3                         ..........ucgagcgccggagaacagaug............................................	0
seq_10469369_x2                         ..........ucgagcgccggagaacagauga...........................................	0


>miR_368
total read count                        17
miR_368 read count                      0
remaining read count                    17
exp                                     ffffffffffMMMMMMMMMMMMMMMMMMMMMfffffffffffffffffffffffffffffffffffffffffffff
pri_seq                                 gccgguggcuguguucacugcgguccgguguugcagcugcugaagcccgagcugaggagaacacaccgaccggcac
pri_struct                              ((((((((.(((((((.((.(((..(((.(((.(((...))).))))))..))).)).))))))))).))))))..	#MM
seq_10700069_x1                         ...........................................agcccgagcugaggagaacacac..........	0
seq_10421000_x4                         ............................................gcccgagcugaggagaacac............	0
seq_10387499_x6                         ............................................gcccgagcugaggagaacaca...........	0
seq_10464254_x3                         ............................................gcccgagcugaggagaacacac..........	0
seq_10729777_x1                         .............................................cccgagcugaggagaacac............	0
seq_10517907_x2                         .............................................cccgagcugaggagaacacac..........	0


>miR_369
total read count                        29
miR_369 read count                      2
remaining read count                    27
exp                                     ffffffffffffffffffffffffffffffffffffffffffffffffffMMMMMMMMMMMMMMMMMMMffffffffff
pri_seq                                 agugcuacgguucgguucgguacgcuuuuauggccguuuccacugucaauaagcguacugaaccaaaccguaccacuuu
pri_struct                              ((((.(((((((.((((((((((((((...((((.((....)).))))..)))))))))))))).))))))).))))..	#MM
seq_10763264_x1                         .....uacgguucgguucgguacgc......................................................	0
seq_10718528_x1                         .........guucgguucgguacgcuuuu..................................................	0
seq_10480755_x2                         .........guucgguucgguacgcuuuua.................................................	0
seq_10540700_x1                         .........guucgguucgguacgcuuuuau................................................	0
seq_10353958_x8                         ..........uucgguucgguacgcuuuuau................................................	0
seq_10432792_x4                         ..........uucgguucgguacgcuuuuaug...............................................	0
seq_10592431_x1                         ..........uucgguucgguacgcuuuuaugg..............................................	0
seq_10551511_x1                         .............gguucgguacgcuuuuaug...............................................	0
seq_10747333_x1                         .............................................ucaauaagcguacugaacc...............	0
seq_10790104_x1                         .............................................ucaauaagcguacugaacca..............	0
seq_10449479_x3                         .............................................ucaauaagcguacugaaccaa.............	0
seq_10502799_x2                         .............................................ucaauaagcguacugaaccaaa............	0
seq_10681730_x1                         ..............................................caauaagcguacugaaccaa.............	0
seq_10485763_x2                         ..................................................aagcguacugaaccaaaccgu........	0


>miR_37
total read count                        99
miR_37 read count                       98
remaining read count                    1
exp                                     ffffffffffffffffffffffffffffffffffffffffffffMMMMMMMMMMMMMMMMMMMMMffffffffff
pri_seq                                 ugaacgcuauucgguuugguacacuuuuauggccguuuccacugucauaaggcguaccgaaccgaacuguacugu
pri_struct                              .....((..(((((((((((((.((((.(((((.((....)).))))))))).)))))))))))))..)).....	#MM
seq_10727219_x1                         .........uucgguuugguacacuuuuau.............................................	0
seq_10545967_x1                         ..........................................ugucauaaggcguaccgaaccg...........	0
seq_10407955_x5                         ..........................................ugucauaaggcguaccgaaccga..........	0
seq_10658028_x1                         ...........................................gucauaaggcguaccgaaccga..........	0
seq_10378871_x6                         ............................................ucauaaggcguaccgaaccg...........	0
seq_10038773_x69                        ............................................ucauaaggcguaccgaaccga..........	0
seq_10290199_x14                        ............................................ucauaaggcguaccgaaccgaa.........	0
seq_10684105_x1                         ..............................................auaaggcguaccgaaccga..........	0
seq_10774896_x1                         .................................................aggcguaccgaaccgaacugu.....	0


>miR_370
total read count                        50
miR_370 read count                      0
remaining read count                    50
exp                                     ffffffffffMMMMMMMMMMMMMMMMMMMMMfffffffffffffffffffffffffffffffffffffffffffffffff
pri_seq                                 agugguacggugcgguucgguaugcuuuuauggccguuuccacuaucaaaaggcauacuaaaccgaaccguaccauacca
pri_struct                              .((((((((((.(((((..((((((((((.(((..((....))..)))))))))))))..))))).))))))))))....	#MM
seq_10433628_x4                         ................................................aaaggcauacuaaaccga..............	0
seq_10350766_x8                         ................................................aaaggcauacuaaaccgaa.............	0
seq_10500691_x2                         ................................................aaaggcauacuaaaccgaac............	0
seq_10436867_x3                         ................................................aaaggcauacuaaaccgaacc...........	0
seq_10262234_x17                        ................................................aaaggcauacuaaaccgaaccg..........	0
seq_10533659_x1                         .................................................aaggcauacuaaaccgaa.............	0
seq_10470011_x2                         .................................................aaggcauacuaaaccgaac............	0
seq_10460036_x3                         ..................................................aggcauacuaaaccgaac............	0
seq_10469605_x2                         ..................................................aggcauacuaaaccgaaccg..........	0
seq_10416692_x4                         ..................................................aggcauacuaaaccgaaccgu.........	0
seq_10411780_x4                         ..................................................aggcauacuaaaccgaaccgua........	0


>miR_371
total read count                        11
miR_371 read count                      0
remaining read count                    11
exp                                     ffffffffffMMMMMMMMMMMMMMMMMMffffffffffffffffffffffffffffffffffffffffffffffffffff
pri_seq                                 cuguggcugccaucgcaucuuccaagugguaacuuuauuuggaaaguguuaccacuuggaugaugcgauggcagccacag
pri_struct                              (((((((((((((((((((.(((((((((((((..............))))))))))))).)))))))))))))))))))	#MM
seq_10495261_x2                         .................................................uaccacuuggaugaugcgaug..........	0
seq_10733522_x1                         ..................................................accacuuggaugaugcga............	0
seq_10514093_x2                         ..................................................accacuuggaugaugcgau...........	0
seq_10462055_x3                         ..................................................accacuuggaugaugcgaug..........	0
seq_10678201_x1                         ...................................................ccacuuggaugaugcgau...........	0
seq_10549243_x1                         ...................................................ccacuuggaugaugcgaugg.........	0
seq_10755931_x1                         ...................................................ccacuuggaugaugcgauggc........	0


>miR_372
total read count                        4
miR_372 read count                      4
remaining read count                    0
exp                                     fffffffffffffffffffffffffffffffffffffffffffffffffffffffffMMMMMMMMMMMMMMMMMMMMMMMffffffffff
pri_seq                                 ugcagggcuucggccccccagggauugaguuugacaccccugaucuacacagugauguccaaacucgguccuggaggguaaguauccugc
pri_struct                              .((((((..(..((((.(((((.(((((((((((((.(.(((.......))).).))).))))))))))))))).))))..)..))))))	#MM
seq_10453499_x3                         .........................................................uccaaacucgguccuggagggua..........	0
seq_10703566_x1                         ...........................................................caaacucgguccuggagggua..........	0


>miR_373
total read count                        3
miR_373 read count                      3
remaining read count                    0
exp                                     fffffffffffffffffffffffffffffffffffffffffffffffffffffffMMMMMMMMMMMMMMMMMMMMMMffffffffff
pri_seq                                 gcaauaauccuuccaaauuucagauuuguggcagucuguucuuagaaaacaaacgagcugcuaaagucugaauuugcgaggauguug
pri_struct                              .(((((.(((((.((((((.(((((((.((((((..((((...........))))..))))))))))))))))))).))))))))))	#MM
seq_10444493_x3                         .......................................................agcugcuaaagucugaauuugc..........	0


>miR_374
total read count                        3
miR_374 read count                      3
remaining read count                    0
exp                                     ffffffffffMMMMMMMMMMMMMMMMMMMMMMffffffffffffffffffffffffffffffffffffffffffffff
pri_seq                                 aaugcugauuucugguaccaauugacuuacauauuuuuuuccuacuaugggagucaauaugugccagcaaccaacuuu
pri_struct                              .....((.((.(((((((..(((((((..((((............))))..)))))))..))))))).)).)).....	#MM
seq_10444763_x3                         ..........ucugguaccaauugacuuacau..............................................	0


>miR_375
total read count                        6
miR_375 read count                      1
remaining read count                    5
exp                                     ffffffffffMMMMMMMMMMMMMMMMMMMMMMffffffffffffffffffffffffffffffffffffffffffffffffffff
pri_seq                                 aauguugaaaaccgguaaccauagacuuccauaguguguuuuuuuccuauuauagaggucaguaguuaccaguuuucagcauuc
pri_struct                              ((((((((((((.((((((.((.((((((.((((((.(.......).)))))).)))))).)).)))))).)))))))))))).	#MM
seq_10585257_x1                         ..........accgguaaccauagacuuccau....................................................	0
seq_10445291_x3                         ....................................................uagaggucaguaguuaccaguu..........	0
seq_10774627_x1                         ....................................................uagaggucaguaguuaccaguuu.........	0
seq_10706850_x1                         .....................................................agaggucaguaguuaccaguuu.........	0


>miR_376
total read count                        5
miR_376 read count                      5
remaining read count                    0
exp                                     ffffffffffMMMMMMMMMMMMMMMMMMMMMMfffffffffffffffffffffffffffffffffffffffffff
pri_seq                                 auaagucuguaucggcacuggugggaggcguucaaugugccuuagugucccaccagugaugacauacagccauau
pri_struct                              ....(.((((((((.(((((((((((.((...............)).))))))))))).)))..))))).)....	#MM
seq_10517561_x2                         ........guaucggcacuggugggaggcgu............................................	0
seq_10438154_x3                         ..........aucggcacuggugggaggcguu...........................................	0


>miR_377
total read count                        5
miR_377 read count                      5
remaining read count                    0
exp                                     fffffffffffffffffffffffffffffffffffffffffffffffMMMMMMMMMMMMMMMMMMMMMMffffffffff
pri_seq                                 ggcugacugcugacucugcaugugugugcguguuuauuuuagcccacacugcaaccauaugcaggaucugcuguuauaa
pri_struct                              ...((((.((.((..(((((((((..(((((((............)))).)))..)))))))))..)).)).))))...	#MM
seq_10674405_x1                         ...............................................acugcaaccauaugcaggau............	0
seq_10499745_x2                         ...............................................acugcaaccauaugcaggaucu..........	0
seq_10505543_x2                         ...............................................acugcaaccauaugcaggaucug.........	0


>miR_378
total read count                        4
miR_378 read count                      4
remaining read count                    0
exp                                     ffffffffffMMMMMMMMMMMMMMMMMMMMMMMffffffffffffffffffffffffffffffffffffffffffffffff
pri_seq                                 cuauacuguuuacacgacugcugcuuuuaaaguucauuuaaucaguucuaaacagcuucagucguguuagcaaucagugga
pri_struct                              ((((..((((.(((((((((..(((((((...................)))).)))..))))))))).))))....)))).	#MM
seq_10673280_x1                         ..........uacacgacugcugcuuuua....................................................	0
seq_10735823_x1                         ..........uacacgacugcugcuuuuaa...................................................	0
seq_10475639_x2                         ..........uacacgacugcugcuuuuaaagu................................................	0


>miR_379
total read count                        5
miR_379 read count                      4
remaining read count                    1
exp                                     ffffffffffffffffffffffffffffffffffffffffffffffMMMMMMMMMMMMMMMMMMMMMMffffffffff
pri_seq                                 gguuucagugcugguuuugcuggucuaagugcugcuccugaccagcauugagacgagcaagaccaacauugaaaccag
pri_struct                              ((((((((((.((((((((((.((((.(((((((........))))))).)))).)))))))))).))))))))))..	#MM
seq_10605909_x1                         ..........cugguuuugcuggucuaag.................................................	0
seq_10721108_x1                         ..............................................auugagacgagcaagacca.............	0
seq_10442039_x3                         ..............................................auugagacgagcaagaccaaca..........	0


>miR_38
total read count                        49
miR_38 read count                       42
remaining read count                    7
exp                                     fffffffffffffffffffffffffffffffffffffffffffffffMMMMMMMMMMMMMMMMMMMMMMMffffffffff
pri_seq                                 augucucgaguccucggguuugagucauucugucacgugaugaacgaacgacucaagaaccagaagacgugaaaggugaa
pri_struct                              .....(((.(((.((.((((((((((.(((..(((.....)))..))).))))))..)))).)).))).)))........	#MM
seq_10602108_x1                         ........aguccucggguuugagucauu...................................................	0
seq_10660482_x1                         ..........uccucggguuugagucau....................................................	0
seq_10470905_x2                         ..........uccucggguuugagucauu...................................................	0
seq_10478297_x2                         ..........uccucggguuugagucauuc..................................................	0
seq_10599135_x1                         ............cucggguuugagucauuc..................................................	0
seq_10552298_x1                         .............................................gaacgacucaagaaccagaaga.............	0
seq_10705884_x1                         ..............................................aacgacucaagaaccagaa...............	0
seq_10490985_x2                         ..............................................aacgacucaagaaccagaaga.............	0
seq_10750785_x1                         ..............................................aacgacucaagaaccagaagac............	0
seq_10460708_x3                         ...............................................acgacucaagaaccagaa...............	0
seq_10419396_x4                         ...............................................acgacucaagaaccagaag..............	0
seq_10399100_x5                         ...............................................acgacucaagaaccagaaga.............	0
seq_10331799_x10                        ...............................................acgacucaagaaccagaagac............	0
seq_10472879_x2                         ...............................................acgacucaagaaccagaagacg...........	0
seq_10299248_x13                        ...............................................acgacucaagaaccagaagacgu..........	0


>miR_380
total read count                        4
miR_380 read count                      4
remaining read count                    0
exp                                     ffffffffffMMMMMMMMMMMMMMMMMMMMMMfffffffffffffffffffffffffffffffffffffffff
pri_seq                                 guacgguacgauuugguucgguacgcuuauugacaguggaaacggccuaaaagcguaccaaaccguaccacuc
pri_struct                              ....(((((.....((((.(((((((((.......((....)).......))))))))).)))))))))....	#MM
seq_10521962_x1                         ........cgauuugguucgguacgcuuau...........................................	0
seq_10773521_x1                         ..........auuugguucgguacgcuuauu..........................................	0
seq_10486665_x2                         ..........auuugguucgguacgcuuauug.........................................	0


>miR_381
total read count                        4
miR_381 read count                      4
remaining read count                    0
exp                                     ffffffffffMMMMMMMMMMMMMMMMMMMMMMffffffffffffffffffffffffffffffffffffffffffffffffff
pri_seq                                 gaauguuggaaacuagcagcuguugacauccauauuuuuuuuccuacuguggaagucaauagcugcugcuuuccaacauucu
pri_struct                              ((((((((((((.((((((((((((((.((((((.............)))))).)))))))))))))).)))))))))))).	#MM
seq_10721930_x1                         ..........aacuagcagcuguugacaucc...................................................	0
seq_10437491_x3                         ..........aacuagcagcuguugacaucca..................................................	0


>miR_382
total read count                        4
miR_382 read count                      4
remaining read count                    0
exp                                     ffffffffffMMMMMMMMMMMMMMMMMMMMMMMffffffffffffffffffffffffffffffffffffffffffffffffffffffffffff
pri_seq                                 ggcccaaucagagaggagaaugucugcagccccgccuccauguucagaugucuccgccuccuccauucacacugacacacagcaacacggccu
pri_struct                              ((((......(((.(((((.((((((.(((...........))))))))))))))..)))...........(((.....)))......)))).	#MM
seq_10485685_x2                         ..........gagaggagaaugucugcagccc.............................................................	0
seq_10478665_x2                         ..........gagaggagaaugucugcagcccc............................................................	0


>miR_383
total read count                        3
[truncated: 267,748 more chars]
