# Supplementary material for: MicroRNA-mediated gene regulation plays a minor role in the transcriptomic plasticity of cold-acclimated Zebrafish brain tissue
Source: BMC Genomics. 2011 Dec 14;12:605. doi: 10.1186/1471-2164-12-605 (PMC3258298; doi:10.1186/1471-2164-12-605)
Supplement: Additional file 7 — Table S2. List of significantly up- or down-regulated genes. Genes with 2-fold changes are highlighted. Genes in red and blue are up- and down-regulated genes under the cold-acclimated condition. [file 1471-2164-12-605-S7.XLS]

## Sheet: Table S3
Table S2. List of significantly up- or down-regulated Genes
Gene ID	Probeset	Fold Change	q-value(%)	Gene Name	Description
ENSDARG00000007867	Dr.2202.1.S1_at	4.26345	0	dazap2	DAZ associated protein 2 [Source:ZFIN;Acc:ZDB-GENE-030131-3036]
ENSDARG00000020573	Dr.13657.1.A1_at	1.98091	0	ddx3	DEAD (Asp-Glu-Ala-Asp) box polypeptide 3 [Source:ZFIN;Acc:ZDB-GENE-030131-1565]
ENSDARG00000045150	Dr.7400.1.A1_at	1.74491	0	csnk1e	casein kinase 1, epsilon [Source:ZFIN;Acc:ZDB-GENE-030131-7873]
ENSDARG00000059303	Dr.25772.1.A1_at	1.78372	0	hnrnpl2	heterogeneous nuclear ribonucleoprotein L2 [Source:ZFIN;Acc:ZDB-GENE-040426-2707]
ENSDARG00000056491	Dr.25707.1.A1_at	1.99393	0	ikzf5	IKAROS family zinc finger 5 [Source:ZFIN;Acc:ZDB-GENE-040801-209]
ENSDARG00000006260	Dr.664.1.S1_at	1.90075	0	tuba8l4	tubulin, alpha 8 like 4 [Source:ZFIN;Acc:ZDB-GENE-040426-860]
ENSDARG00000012627	Dr.5632.1.A1_at	1.54967	0	cdc34b	cell division cycle 34 homolog (S. cerevisiae) b [Source:ZFIN;Acc:ZDB-GENE-040718-439]
ENSDARG00000042708	Dr.20010.2.A1_at	2.10937	0	tuba8l	tubulin, alpha 8 like [Source:ZFIN;Acc:ZDB-GENE-030131-9167]
ENSDARG00000038737	Dr.2818.1.A1_at	1.92284	0	phf20b	PHD finger protein 20, b [Source:ZFIN;Acc:ZDB-GENE-040822-33]
ENSDARG00000056665	Dr.5306.1.S1_at	2.14043	0	nsun2	NOL1/NOP2/Sun domain family, member 2 [Source:ZFIN;Acc:ZDB-GENE-030131-4017]
ENSDARG00000038472	Dr.17499.1.A1_at	1.68818	0	MTMR4	myotubularin related protein 4 [Source:HGNC Symbol;Acc:7452]
ENSDARG00000013351	Dr.4947.1.S1_at	2.24376	0	cirbp	cold inducible RNA binding protein [Source:ZFIN;Acc:ZDB-GENE-030131-5841]
ENSDARG00000000857	Dr.7930.1.S1_at	2.67181	0	mapk14a	mitogen-activated protein kinase 14a [Source:ZFIN;Acc:ZDB-GENE-010202-2]
ENSDARG00000038141	Dr.5706.1.S1_at	1.58256	0	atf4b2	activating transcription factor 4b2 [Source:ZFIN;Acc:ZDB-GENE-070928-23]
ENSDARG00000003952	Dr.1150.1.S1_at	1.90416	0	pfn2	profilin 2 [Source:ZFIN;Acc:ZDB-GENE-040115-4]
ENSDARG00000009830	Dr.1000.1.S1_at	1.50403	0	hdlbp	high density lipoprotein-binding protein (vigilin) [Source:ZFIN;Acc:ZDB-GENE-030131-2032]
ENSDARG00000075940	Dr.11056.1.S1_at	1.92356	0
ENSDARG00000061345	Dr.3154.1.A1_at	3.36225	0	wwp2	WW domain containing E3 ubiquitin protein ligase 2 [Source:ZFIN;Acc:ZDB-GENE-000607-82]
ENSDARG00000012932	Dr.3562.1.A1_at	1.52617	0	MAT2B	methionine adenosyltransferase II, beta [Source:HGNC Symbol;Acc:6905]
ENSDARG00000060113	Dr.4042.1.A1_at	3.78397	0	znf395a	zinc finger protein 395a [Source:ZFIN;Acc:ZDB-GENE-061215-52]
ENSDARG00000006207	Dr.8000.1.S1_at	3.77488	0	gpx1b	glutathione peroxidase 1b [Source:ZFIN;Acc:ZDB-GENE-040912-60]
ENSDARG00000079018	Dr.5681.1.S1_at	1.91127	0	fkbp3	FK506 binding protein 3 [Source:ZFIN;Acc:ZDB-GENE-030616-419]
ENSDARG00000018179	Dr.10629.1.S1_at	1.46044	0	acvrl1	activin A receptor type II-like 1 [Source:ZFIN;Acc:ZDB-GENE-021003-1]
ENSDARG00000063332	Dr.24215.1.A1_s_at	1.87738	0	shank3a	SH3 and multiple ankyrin repeat domains 3a [Source:ZFIN;Acc:ZDB-GENE-060503-369]
ENSDARG00000069175	Dr.19047.1.A1_at	2.46156	0	vps4b	vacuolar protein sorting 4b (yeast) [Source:ZFIN;Acc:ZDB-GENE-040426-1235]
ENSDARG00000012256	Dr.20424.1.A1_a_at	1.24414	0	taldo1	transaldolase 1 [Source:ZFIN;Acc:ZDB-GENE-030131-3277]
ENSDARG00000014053	Dr.6787.1.S1_at	1.53422	0	olfm1b	olfactomedin 1b [Source:ZFIN;Acc:ZDB-GENE-040801-228]
ENSDARG00000021047	Dr.387.1.S1_at	1.43263	0	zc3h7a	zinc finger CCCH-type containing 7A [Source:ZFIN;Acc:ZDB-GENE-040426-2776]
ENSDARG00000070568	Dr.9730.1.A1_at	1.71978	0	atad5a	ATPase family, AAA domain containing 5a [Source:ZFIN;Acc:ZDB-GENE-070912-20]
ENSDARG00000005122	Dr.3629.1.A1_at	2.4162	0	atp2a2b	ATPase, Ca++ transporting, cardiac muscle, slow twitch 2b [Source:ZFIN;Acc:ZDB-GENE-030131-867]
ENSDARG00000063194	Dr.21248.1.A1_at	2.17313	0.638165	lin54	lin-54 homolog [Source:ZFIN;Acc:ZDB-GENE-060929-440]
ENSDARG00000043884	Dr.16507.1.A1_at	1.66694	0.638165	nup43	nucleoporin 43 [Source:ZFIN;Acc:ZDB-GENE-040426-2533]
ENSDARG00000039374	Dr.9270.1.A1_at	1.76088	0.735277	APOOL	apolipoprotein O-like [Source:HGNC Symbol;Acc:24009]
ENSDARG00000018494	Dr.800.1.S1_at	1.62998	0.735277	smn1	survival motor neuron 1 [Source:ZFIN;Acc:ZDB-GENE-990715-16]
ENSDARG00000046030	Dr.13301.1.S1_at	1.56306	0.735277	zgc:110339	zgc:110339 [Source:ZFIN;Acc:ZDB-GENE-050417-323]
ENSDARG00000058430	Dr.423.1.A1_at	2.2023	0.735277	prpf3	PRP3 pre-mRNA processing factor 3 homolog (yeast) [Source:ZFIN;Acc:ZDB-GENE-040823-3]
ENSDARG00000070231	Dr.5602.1.A1_at	2.12575	0.735277	POLH	polymerase (DNA directed), eta [Source:HGNC Symbol;Acc:9181]
ENSDARG00000020465	Dr.4819.1.S1_at	1.99902	0.735277	ewsr1b	Ewing sarcoma breakpoint region 1b [Source:ZFIN;Acc:ZDB-GENE-030131-1600]
ENSDARG00000052438	Dr.8744.3.S1_at	2.9755	0.735277	actr2	ARP2 actin-related protein 2 homolog [Source:ZFIN;Acc:ZDB-GENE-040426-2894]
ENSDARG00000041754	Dr.7644.1.S1_at	1.73054	0.735277	cct2	chaperonin containing TCP1, subunit 2 (beta) [Source:ZFIN;Acc:ZDB-GENE-020419-6]
ENSDARG00000002184	Dr.17830.1.S1_at	1.80427	0.735277	IGBP1	immunoglobulin (CD79A) binding protein 1 [Source:HGNC Symbol;Acc:5461]
ENSDARG00000040479	Dr.26360.1.A1_at	3.6494	0.735277	cga	glycoprotein hormones, alpha polypeptide [Source:ZFIN;Acc:ZDB-GENE-040715-2]
ENSDARG00000052887	Dr.20052.1.S1_at	1.46993	0.735277
ENSDARG00000024746	Dr.25536.1.A1_at	2.16724	0.735277	hsp90a.2	heat shock protein 90-alpha 2 [Source:ZFIN;Acc:ZDB-GENE-031001-3]
ENSDARG00000053404	Dr.19474.1.S1_at	1.37826	0.735277	zgc:56064	zgc:56064 [Source:ZFIN;Acc:ZDB-GENE-040426-877]
ENSDARG00000016357	Dr.9751.1.S1_at	2.31999	0.735277	fmo5	flavin containing monooxygenase 5 [Source:ZFIN;Acc:ZDB-GENE-030131-6606]
ENSDARG00000022129	Dr.5277.1.A1_at	1.52737	0.735277	rbm4.3	RNA binding motif protein 4.3 [Source:ZFIN;Acc:ZDB-GENE-040426-1938]
ENSDARG00000007960	Dr.18836.1.A1_at	1.13389	0.735277	hnrnpab	heterogeneous nuclear ribonucleoprotein A/B [Source:ZFIN;Acc:ZDB-GENE-030131-185]
ENSDARG00000012848	Dr.25750.1.S1_at	2.03964	0.735277	arih2	ariadne homolog 2 (Drosophila) [Source:ZFIN;Acc:ZDB-GENE-040426-2158]
ENSDARG00000035918	Dr.11708.1.S1_at	2.4	0.735277	bzw2	basic leucine zipper and W2 domains 2 [Source:ZFIN;Acc:ZDB-GENE-040426-746]
ENSDARG00000057672	Dr.25346.1.A1_at	1.83154	0.735277	ppapdc1b	phosphatidic acid phosphatase type 2 domain containing 1B [Source:ZFIN;Acc:ZDB-GENE-040704-54]
ENSDARG00000007836	Dr.19902.1.S1_at	1.82208	0.735277	ctsl1a	cathepsin L, 1 a [Source:ZFIN;Acc:ZDB-GENE-030131-106]
ENSDARG00000026664	Dr.2421.1.A1_at	2.72869	0.735277	C18H19orf2	chromosome 19 open reading frame 2 [Source:HGNC Symbol;Acc:13236]
ENSDARG00000035608	Dr.24263.1.A1_at	2.05111	0.735277	pgam5	phosphoglycerate mutase family member 5 [Source:ZFIN;Acc:ZDB-GENE-030131-683]
ENSDARG00000077850	Dr.4055.1.A1_at	2.85329	0.735277	LGALS3	lectin, galactoside-binding, soluble, 3 [Source:HGNC Symbol;Acc:6563]
ENSDARG00000068903	Dr.1204.1.S1_at	2.19778	0.735277	sdad1	SDA1 domain containing 1 [Source:ZFIN;Acc:ZDB-GENE-021213-1]
ENSDARG00000074303	Dr.13578.1.A1_at	1.72084	0.735277	PHF12 (1 of 2)	PHD finger protein 12 [Source:HGNC Symbol;Acc:20816]
ENSDARG00000005191	Dr.6924.1.S1_at	1.77409	0.735277	ahcy	S-adenosylhomocysteine hydrolase [Source:ZFIN;Acc:ZDB-GENE-031219-6]
ENSDARG00000057987	Dr.4224.1.S1_at	1.4017	1.25269	uba3	ubiquitin-like modifier activating enzyme 3 [Source:ZFIN;Acc:ZDB-GENE-040426-2825]
ENSDARG00000021242	Dr.24562.1.S1_a_at	1.96045	1.25269	mvp	major vault protein [Source:ZFIN;Acc:ZDB-GENE-030826-33]
ENSDARG00000045297	Dr.5033.1.A1_at	2.28051	1.25269	phb2	prohibitin 2 [Source:ZFIN;Acc:ZDB-GENE-030131-3141]
ENSDARG00000020635	Dr.15378.2.A1_at	1.99251	1.25269	KLC4 (2 of 2)	kinesin light chain 4 [Source:HGNC Symbol;Acc:21624]
ENSDARG00000004754	Dr.5588.1.S1_at	2.36546	1.25269	hspa4a	heat shock protein 4a [Source:ZFIN;Acc:ZDB-GENE-040426-2832]
ENSDARG00000035676	Dr.3996.1.A1_at	1.76093	1.25269	PTP4A2 (1 of 2)	protein tyrosine phosphatase type IVA, member 2 [Source:HGNC Symbol;Acc:9635]
ENSDARG00000038780	Dr.15941.1.A1_at	1.46908	1.25269	ubtfl	upstream binding transcription factor, like [Source:ZFIN;Acc:ZDB-GENE-040426-1159]
ENSDARG00000042049	Dr.24945.2.S1_a_at	1.96076	1.59792	zgc:112425	zgc:112425 [Source:ZFIN;Acc:ZDB-GENE-050417-329]
ENSDARG00000002659	Dr.94.1.A1_at	3.03977	1.59792	mapre1	microtubule-associated protein, RP/EB family, member 1 [Source:ZFIN;Acc:ZDB-GENE-040426-2256]
ENSDARG00000014556	Dr.23444.1.A1_at	2.15775	1.59792	serpinb1l3	serpin peptidase inhibitor, clade B (ovalbumin), member 1, like 3 [Source:ZFIN;Acc:ZDB-GENE-030131-7059]
ENSDARG00000041041	Dr.12940.1.A1_at	2.56479	1.59792	cxcr3.2	chemokine (C-X-C motif) receptor 3.2 [Source:ZFIN;Acc:ZDB-GENE-041114-186]
ENSDARG00000045658	Dr.3730.1.A1_at	2.05768	1.59792	msrb3	methionine sulfoxide reductase B3 [Source:ZFIN;Acc:ZDB-GENE-040625-74]
ENSDARG00000007181	Dr.13238.1.A1_at	1.86923	2.04986	NADKD1	NAD kinase domain containing 1 [Source:HGNC Symbol;Acc:26404]
ENSDARG00000023516	Dr.12715.1.S1_at	1.35454	2.04986	ctage5	CTAGE family, member 5 [Source:ZFIN;Acc:ZDB-GENE-040426-872]
ENSDARG00000061235	Dr.3005.1.A1_at	1.72444	2.04986	alg5	asparagine-linked glycosylation 5 homolog (yeast, dolichyl-phosphate beta-glucosyltransferase) [Source:ZFIN;Acc:ZDB-GENE-030131-6586]
ENSDARG00000007943	Dr.6925.1.A1_at	1.94607	2.04986	gabpb2a	GA repeat binding protein, beta 2a [Source:ZFIN;Acc:ZDB-GENE-030131-5733]
ENSDARG00000014692	Dr.8500.1.A1_at	1.86598	2.04986	znf622	zinc finger protein 622 [Source:ZFIN;Acc:ZDB-GENE-050927-1]
ENSDARG00000042458	Dr.4295.1.S1_at	1.69737	2.04986	rfc4	replication factor C (activator 1) 4 [Source:ZFIN;Acc:ZDB-GENE-040824-3]
ENSDARG00000030789	Dr.24235.1.A1_at	1.60619	2.04986	ddx18	DEAD (Asp-Glu-Ala-Asp) box polypeptide 18 [Source:ZFIN;Acc:ZDB-GENE-030131-9685]
ENSDARG00000052728	Dr.3470.1.A1_at	2.25764	2.04986	sltm	SAFB-like, transcription modulator [Source:ZFIN;Acc:ZDB-GENE-040426-2647]
ENSDARG00000045399	Dr.1691.3.S1_at	1.64688	2.04986	cct5	chaperonin containing TCP1, subunit 5 (epsilon) [Source:ZFIN;Acc:ZDB-GENE-030131-977]
ENSDARG00000007786	Dr.25782.3.S1_at	2.13815	2.04986	tmx2b	thioredoxin-related transmembrane protein 2b [Source:ZFIN;Acc:ZDB-GENE-040625-105]
ENSDARG00000056160	Dr.7108.1.S1_at	2.12751	2.04986	hspd1	heat shock 60kD protein 1 (chaperonin) [Source:ZFIN;Acc:ZDB-GENE-021206-1]
ENSDARG00000061226	Dr.240.1.A1_at	2.1241	2.04986	timp2a	tissue inhibitor of metalloproteinase 2a [Source:ZFIN;Acc:ZDB-GENE-030612-1]
ENSDARG00000034013	Dr.4550.1.A1_at	1.85531	2.04986	zgc:66326	zgc:66326 [Source:ZFIN;Acc:ZDB-GENE-030131-561]
ENSDARG00000037018	Dr.2755.1.A1_at	2.15671	2.04986	gab1	GRB2-associated binding protein 1 [Source:ZFIN;Acc:ZDB-GENE-040426-2674]
ENSDARG00000041538	Dr.14825.1.S1_at	1.5224	2.04986	MRPS28	mitochondrial ribosomal protein S28 [Source:HGNC Symbol;Acc:14513]
ENSDARG00000001244	Dr.8781.1.A1_at	1.94365	2.04986	srrm1	serine/arginine repetitive matrix 1 [Source:ZFIN;Acc:ZDB-GENE-040426-2789]
ENSDARG00000070472	Dr.24221.1.S1_at	1.39655	2.04986	arf5	ADP-ribosylation factor 5 [Source:ZFIN;Acc:ZDB-GENE-030910-5]
ENSDARG00000014329	Dr.19937.1.S1_at	4.11516	2.04986	npm1	nucleophosmin 1 [Source:ZFIN;Acc:ZDB-GENE-021028-1]
ENSDARG00000024904	Dr.11575.1.S1_at	1.96605	2.04986	stil	TAL1 (SCL) interrupting locus [Source:ZFIN;Acc:ZDB-GENE-020419-39]
ENSDARG00000057026	Dr.321.1.S1_at	1.30708	2.04986	ran	ras-related nuclear protein [Source:ZFIN;Acc:ZDB-GENE-990415-88]
ENSDARG00000078500	Dr.12877.1.S1_at	1.34424	2.04986	dap3	death associated protein 3 [Source:ZFIN;Acc:ZDB-GENE-051129-2]
ENSDARG00000052661	Dr.10285.1.S1_at	1.48759	2.14747	reep5	receptor accessory protein 5 [Source:ZFIN;Acc:ZDB-GENE-030131-9181]
ENSDARG00000045147	Dr.18047.1.A1_at	1.5126	2.14747
ENSDARG00000015657	Dr.6604.2.A1_a_at	1.4309	2.14747	zgc:77112	zgc:77112 [Source:ZFIN;Acc:ZDB-GENE-040426-2219]
ENSDARG00000011945	Dr.3762.1.S1_at	3.39463	2.14747	slc35e1	solute carrier family 35, member E1 [Source:ZFIN;Acc:ZDB-GENE-040426-2033]
ENSDARG00000004161	Dr.2164.1.S1_at	1.99947	2.14747	ik	IK cytokine [Source:ZFIN;Acc:ZDB-GENE-030131-960]
ENSDARG00000009252	Dr.3266.1.A1_at	1.99158	2.14747	napepld	N-acyl phosphatidylethanolamine phospholipase D [Source:ZFIN;Acc:ZDB-GENE-030131-3856]
ENSDARG00000036161	Dr.5628.1.A1_s_at	1.49947	2.14747	hnrnpa0l	heterogeneous nuclear ribonucleoprotein A0, like [Source:ZFIN;Acc:ZDB-GENE-030131-618]
ENSDARG00000001754	Dr.2399.1.A1_at	1.85669	2.14747	noc2l	nucleolar complex associated 2 homolog (S. cerevisiae) [Source:ZFIN;Acc:ZDB-GENE-000607-75]
ENSDARG00000021107	Dr.10414.1.A1_at	2.04349	2.14747	sf3a2	splicing factor 3a, subunit 2 [Source:ZFIN;Acc:ZDB-GENE-040426-897]
ENSDARG00000009494	Dr.26014.1.A1_at	1.46459	2.14747	xrcc1	X-ray repair complementing defective repair in Chinese hamster cells 1 [Source:ZFIN;Acc:ZDB-GENE-040822-30]
ENSDARG00000034427	Dr.5293.1.S1_at	2.13548	2.14747	hn1l	hematological and neurological expressed 1-like [Source:ZFIN;Acc:ZDB-GENE-030131-599]
ENSDARG00000058597	Dr.4794.1.A1_at	1.35801	2.14747	nt5c3	5'-nucleotidase, cytosolic III [Source:ZFIN;Acc:ZDB-GENE-030131-439]
ENSDARG00000005945	Dr.1088.1.A1_at	2.18797	2.14747	sart1	squamous cell carcinoma antigen recognised by T cells [Source:ZFIN;Acc:ZDB-GENE-040718-422]
ENSDARG00000063559	Dr.17352.1.S1_at	1.28724	2.14747	pigx	phosphatidylinositol glycan anchor biosynthesis, class X [Source:ZFIN;Acc:ZDB-GENE-070705-212]
ENSDARG00000031434	Dr.17938.2.A1_at	1.51156	2.14747	rcor1	REST corepressor 1 [Source:ZFIN;Acc:ZDB-GENE-050506-79]
ENSDARG00000012135	Dr.15754.1.A1_at	1.45837	2.14747	fbxl2	F-box and leucine-rich repeat protein 2 [Source:ZFIN;Acc:ZDB-GENE-030925-12]
ENSDARG00000058354	Dr.2952.1.S1_at	1.34386	2.14747	selt1a	selenoprotein T, 1a [Source:ZFIN;Acc:ZDB-GENE-030327-6]
ENSDARG00000000018	Dr.8179.1.S1_at	2.11092	2.14747	nrf1	nuclear respiratory factor 1 [Source:ZFIN;Acc:ZDB-GENE-001221-1]
ENSDARG00000013741	Dr.1004.1.S1_at	1.89662	2.2127	lancl1	LanC antibiotic synthetase component C-like 1 (bacterial) [Source:ZFIN;Acc:ZDB-GENE-040924-1]
ENSDARG00000074031	Dr.12462.1.A1_at	1.74929	2.2127	FASTKD2	FAST kinase domains 2 [Source:HGNC Symbol;Acc:29160]
ENSDARG00000006899	Dr.20797.1.S1_at	1.59864	2.2127	far1	fatty acyl CoA reductase 1 [Source:ZFIN;Acc:ZDB-GENE-040426-2908]
ENSDARG00000026611	Dr.9617.1.A1_at	2.6766	2.2127	socs3b	suppressor of cytokine signaling 3b [Source:ZFIN;Acc:ZDB-GENE-040426-2528]
ENSDARG00000032725	Dr.24903.1.S1_at	1.16518	2.2127	rps27a	ribosomal protein S27a [Source:ZFIN;Acc:ZDB-GENE-030131-10018]
ENSDARG00000027088	Dr.1192.1.S1_at	1.8867	2.2127	ptgds	prostaglandin D2 synthase [Source:ZFIN;Acc:ZDB-GENE-030131-8436]
ENSDARG00000006666	Dr.9173.1.A1_at	2.05011	2.2127	BUD13	BUD13 homolog (S. cerevisiae) [Source:HGNC Symbol;Acc:28199]
ENSDARG00000068992	Dr.24802.1.S1_a_at	1.30358	2.2127	hspa8	heat shock protein 8 [Source:ZFIN;Acc:ZDB-GENE-990415-92]
ENSDARG00000063414	Dr.15817.1.S1_at	1.18242	2.2127	TMEM5	transmembrane protein 5 [Source:HGNC Symbol;Acc:13530]
ENSDARG00000021257	Dr.20598.1.S1_at	1.92743	2.2127	eif3d	eukaryotic translation initiation factor 3, subunit D [Source:ZFIN;Acc:ZDB-GENE-030131-8442]
ENSDARG00000020527	Dr.20267.1.A1_at	2.07544	2.2127	NUP62CL	nucleoporin 62kDa C-terminal like [Source:HGNC Symbol;Acc:25960]
ENSDARG00000058094	Dr.16385.1.A1_at	3.85226	2.2127	C19H1orf51 (1 of 2)	chromosome 1 open reading frame 51 [Source:HGNC Symbol;Acc:25200]
ENSDARG00000020926	Dr.6769.1.A1_at	1.33194	2.2127	creb3l3l	cAMP responsive element binding protein 3-like 3 like [Source:ZFIN;Acc:ZDB-GENE-040426-2942]
ENSDARG00000040705	Dr.1233.1.A1_at	14.0435	2.2127	glsb	glutaminase b [Source:ZFIN;Acc:ZDB-GENE-030616-550]
ENSDARG00000024049	Dr.10441.1.S1_at	3.47161	2.2127	CRY2 (1 of 2)	cryptochrome 2 (photolyase-like) [Source:HGNC Symbol;Acc:2385]
ENSDARG00000010717	Dr.11057.1.S1_at	1.48621	2.2127	chchd10	coiled-coil-helix-coiled-coil-helix domain containing 10 [Source:ZFIN;Acc:ZDB-GENE-040426-1753]
ENSDARG00000034313	Dr.2790.1.A1_at	1.70807	2.2127	PPP5C	protein phosphatase 5, catalytic subunit [Source:HGNC Symbol;Acc:9322]
ENSDARG00000016908	Dr.14888.1.A1_at	1.44923	2.2127	zgc:171779	zgc:171779 [Source:ZFIN;Acc:ZDB-GENE-071004-38]
ENSDARG00000052190	Dr.18882.1.A1_at	1.49329	2.37816	fdx1l	ferredoxin 1-like [Source:ZFIN;Acc:ZDB-GENE-060929-1046]
ENSDARG00000071701	Dr.3444.2.S1_at	1.67574	2.37816	zgc:162941	zgc:162941 [Source:ZFIN;Acc:ZDB-GENE-030131-8517]
ENSDARG00000019004	Dr.3403.1.S1_at	1.4186	2.37816	smarcd1	SWI/SNF related, matrix associated, actin dependent regulator of chromatin, subfamily d, member 1 [Source:ZFIN;Acc:ZDB-GENE-030131-1835]
ENSDARG00000027515	Dr.16314.1.S1_at	1.60628	2.37816	rrp1	ribosomal RNA processing 1 homolog (S. cerevisiae) [Source:ZFIN;Acc:ZDB-GENE-030131-9837]
ENSDARG00000009285	Dr.2417.2.S1_at	1.35926	2.37816	rpl15	ribosomal protein L15 [Source:ZFIN;Acc:ZDB-GENE-040801-183]
ENSDARG00000019362	Dr.20803.1.S1_at	1.39415	2.37816	ptbp1a	polypyrimidine tract binding protein 1a [Source:ZFIN;Acc:ZDB-GENE-050522-492]
ENSDARG00000016304	Dr.10616.1.A1_at	1.81762	2.37816	tfdp1b	transcription factor Dp-1, b [Source:ZFIN;Acc:ZDB-GENE-040426-1746]
ENSDARG00000058824	Dr.1052.1.S1_at	1.30143	2.37816	MRPL4	mitochondrial ribosomal protein L4 [Source:HGNC Symbol;Acc:14276]
ENSDARG00000070431	Dr.7540.1.A1_at	2.21925	2.37816	fip1l1	FIP1 like 1 (S. cerevisiae) [Source:ZFIN;Acc:ZDB-GENE-041010-138]
ENSDARG00000055969	Dr.13362.1.S1_at	1.89543	2.37816	rfc3	replication factor C (activator 1) 3 [Source:ZFIN;Acc:ZDB-GENE-020809-3]
ENSDARG00000054300	Dr.23482.1.A1_at	2.08971	2.37816	dhrs1	dehydrogenase/reductase (SDR family) member 1 [Source:ZFIN;Acc:ZDB-GENE-030616-591]
ENSDARG00000045003	Dr.9655.1.A1_at	1.42183	2.37816	vsg1	vessel-specific 1 [Source:ZFIN;Acc:ZDB-GENE-060616-96]
ENSDARG00000005230	Dr.1209.1.S1_at	1.83538	2.37816	ssr2	signal sequence receptor, beta [Source:ZFIN;Acc:ZDB-GENE-010413-1]
ENSDARG00000052747	Dr.8730.1.A1_at	1.62674	2.37816	GPATCH3	G patch domain containing 3 [Source:HGNC Symbol;Acc:25720]
ENSDARG00000057484	Dr.8481.1.S1_at	2.00437	2.37816	srsf2	serine/arginine-rich splicing factor 2 [Source:ZFIN;Acc:ZDB-GENE-040426-2706]
ENSDARG00000060094	Dr.10379.1.A1_at	1.27409	2.37816	ptgis	prostaglandin I2 (prostacyclin) synthase [Source:ZFIN;Acc:ZDB-GENE-070116-1]
ENSDARG00000030053	Dr.776.1.S1_at	1.50501	2.37816	eef1db	elongation factor-1, delta, b [Source:ZFIN;Acc:ZDB-GENE-030131-6544]
ENSDARG00000068366	Dr.20503.1.A1_at	1.24772	2.37816	si:dkey-154p10.3	si:dkey-154p10.3 [Source:ZFIN;Acc:ZDB-GENE-070912-380]
ENSDARG00000036489	Dr.11660.1.A1_at	1.86907	2.43246	MAF1 (1 of 2)	MAF1 homolog (S. cerevisiae) [Source:HGNC Symbol;Acc:24966]
ENSDARG00000039208	Dr.20947.2.A1_a_at	1.20544	2.43246	nasp	nuclear autoantigenic sperm protein (histone-binding) [Source:ZFIN;Acc:ZDB-GENE-030131-5511]
ENSDARG00000031776	Dr.12425.2.S1_a_at	2.01785	2.43246	zgc:92066	zgc:92066 [Source:ZFIN;Acc:ZDB-GENE-040718-72]
ENSDARG00000043246	Dr.23931.1.A1_at	1.20742	2.43246	znf609	zinc finger protein 609 [Source:ZFIN;Acc:ZDB-GENE-030131-5095]
ENSDARG00000061208	Dr.23187.1.S1_at	2.51748	2.43246	rab40c	RAB40c, member RAS oncogene family [Source:ZFIN;Acc:ZDB-GENE-030515-1]
ENSDARG00000063344	Dr.891.1.S1_at	1.6078	2.43246	FAM162B	family with sequence similarity 162, member B [Source:HGNC Symbol;Acc:21549]
ENSDARG00000059360	Dr.3509.1.S1_at	1.74021	2.43246	srsf3b	serine/arginine-rich splicing factor 3b [Source:ZFIN;Acc:ZDB-GENE-071005-2]
ENSDARG00000035564	Dr.26327.1.A1_at	2.237	2.43246	dgcr8	DiGeorge syndrome critical region gene 8 [Source:ZFIN;Acc:ZDB-GENE-030131-3421]
ENSDARG00000056112	Dr.2783.1.A1_at	1.15939	2.43246	pikfyve	phosphoinositide kinase, FYVE finger containing [Source:ZFIN;Acc:ZDB-GENE-030131-9636]
ENSDARG00000058560	Dr.324.2.A1_a_at	1.73311	2.43246	adrm1b	adhesion regulating molecule 1b [Source:ZFIN;Acc:ZDB-GENE-040426-905]
ENSDARG00000070939	Dr.7275.1.A1_at	1.53246	2.43246	zgc:175171	zgc:175171 [Source:ZFIN;Acc:ZDB-GENE-030131-5064]
ENSDARG00000037116	Dr.822.1.S2_at	1.95653	2.43246	cxcl12a	chemokine (C-X-C motif) ligand 12a (stromal cell-derived factor 1) [Source:ZFIN;Acc:ZDB-GENE-030318-1]
ENSDARG00000024398	Dr.15607.1.S1_at	1.57752	2.43246	get4	golgi to ER traffic protein 4 homolog (S. cerevisiae) [Source:ZFIN;Acc:ZDB-GENE-030131-5399]
ENSDARG00000040031	Dr.2409.1.S1_at	1.85514	2.43246	tardbp	TAR DNA binding protein [Source:ZFIN;Acc:ZDB-GENE-030131-3777]
ENSDARG00000018806	Dr.4782.1.S1_at	2.08832	2.43246	ctsc	cathepsin C [Source:ZFIN;Acc:ZDB-GENE-030619-9]
ENSDARG00000029114	Dr.14102.1.S1_at	4.2306	2.43246	PRPF31 (1 of 2)	PRP31 pre-mRNA processing factor 31 homolog (S. cerevisiae) [Source:HGNC Symbol;Acc:15446]
ENSDARG00000056725	Dr.25683.9.S1_at	2.36119	2.43246	hmgb3a	high-mobility group box 3a [Source:ZFIN;Acc:ZDB-GENE-050428-1]
ENSDARG00000013968	Dr.1370.1.S1_at	1.28422	2.43246	psap	prosaposin [Source:ZFIN;Acc:ZDB-GENE-020108-1]
ENSDARG00000002344	Dr.5605.1.S1_a_at	1.43055	2.43246	tubb2c	tubulin, beta 2c [Source:ZFIN;Acc:ZDB-GENE-030131-8625]
ENSDARG00000041110	Dr.1543.1.S1_at	2.40128	2.43246	dnajc3	DnaJ (Hsp40) homolog, subfamily C, member 3 [Source:ZFIN;Acc:ZDB-GENE-030131-1264]
ENSDARG00000020595	Dr.3178.1.A1_at	1.96641	2.43246	gnl3l	guanine nucleotide binding protein-like 3 (nucleolar)-like [Source:ZFIN;Acc:ZDB-GENE-040723-1]
ENSDARG00000054473	Dr.11942.1.A1_at	1.52966	2.43246	tinf2	TERF1 (TRF1)-interacting nuclear factor 2 [Source:ZFIN;Acc:ZDB-GENE-030131-6168]
ENSDARG00000018902	Dr.191.1.S1_at	1.79944	2.43246	pes	pescadillo [Source:ZFIN;Acc:ZDB-GENE-990415-206]
ENSDARG00000060316	Dr.9911.1.A1_at	1.18613	2.43246	cish	cytokine inducible SH2-containing protein [Source:ZFIN;Acc:ZDB-GENE-050907-1]
ENSDARG00000030999	Dr.17599.1.A1_at	3.41291	2.43246	mybl1	v-myb myeloblastosis viral oncogene homolog (avian)-like 1 [Source:ZFIN;Acc:ZDB-GENE-041111-281]
ENSDARG00000058206	Dr.6709.1.S1_at	1.5425	2.43246	CR381540.1	Uncharacterized protein [Source:UniProtKB/TrEMBL;Acc:E7F569]
ENSDARG00000028475	Dr.2058.1.A1_at	1.24567	2.43246	lin9	lin-9 homolog (C. elegans) [Source:ZFIN;Acc:ZDB-GENE-030131-1747]
ENSDARG00000037283	Dr.11443.1.S1_at	1.60102	2.43246	plrg1	pleiotropic regulator 1 [Source:ZFIN;Acc:ZDB-GENE-040426-2787]
ENSDARG00000037361	Dr.1198.1.A1_at	2.15307	2.90859	kdelr2l	KDEL (Lys-Asp-Glu-Leu) endoplasmic reticulum protein retention receptor 2, like [Source:ZFIN;Acc:ZDB-GENE-030131-4189]
ENSDARG00000005772	Dr.18300.1.S1_at	1.47408	2.90859	tsr2	TSR2, 20S rRNA accumulation, homolog (S. cerevisiae) [Source:ZFIN;Acc:ZDB-GENE-021231-2]
ENSDARG00000061929	Dr.3493.1.A1_at	1.74755	2.90859	FAM168B	family with sequence similarity 168, member B [Source:HGNC Symbol;Acc:27016]
ENSDARG00000041078	Dr.13284.1.A1_at	2.99805	2.90859	chka	choline kinase alpha [Source:ZFIN;Acc:ZDB-GENE-050208-149]
ENSDARG00000026821	Dr.14106.1.S1_at	1.86097	2.90859	tmem106ba	transmembrane protein 106Ba [Source:ZFIN;Acc:ZDB-GENE-040426-1336]
ENSDARG00000028017	Dr.2067.1.A1_at	1.75425	2.90859	tp53inp1	tumor protein p53 inducible nuclear protein 1 [Source:ZFIN;Acc:ZDB-GENE-031018-3]
ENSDARG00000077940	Dr.7090.1.A1_at	1.70668	2.90859	VSTM2B	V-set and transmembrane domain containing 2B [Source:HGNC Symbol;Acc:33595]
ENSDARG00000015572	Dr.3517.1.S1_at	1.53607	2.90859	znf207b	zinc finger protein 207, b [Source:ZFIN;Acc:ZDB-GENE-030131-7377]
ENSDARG00000039616	Dr.4833.8.S1_at	4.54952	2.90859	CENPK	centromere protein K [Source:HGNC Symbol;Acc:29479]
ENSDARG00000018049	Dr.5469.1.A1_at	1.91922	2.90859	SF3B2	splicing factor 3b, subunit 2, 145kDa [Source:HGNC Symbol;Acc:10769]
ENSDARG00000018961	Dr.7972.1.S1_at	2.25254	2.90859	gtpbp4	GTP binding protein 4 [Source:ZFIN;Acc:ZDB-GENE-030131-5982]
ENSDARG00000016132	Dr.6806.1.S1_at	1.91626	2.90859	keap1a	kelch-like ECH-associated protein 1a [Source:ZFIN;Acc:ZDB-GENE-030131-556]
ENSDARG00000016710	Dr.12392.1.S1_at	1.35381	2.90859	rchy1	ring finger and CHY zinc finger domain containing 1 [Source:ZFIN;Acc:ZDB-GENE-040801-73]
ENSDARG00000008388	Dr.23324.1.A1_at	3.44519	2.90859	mmp14b	matrix metalloproteinase 14b (membrane-inserted) [Source:ZFIN;Acc:ZDB-GENE-030901-2]
ENSDARG00000012674	Dr.22105.1.A1_at	1.52109	2.90859	RPUSD4	RNA pseudouridylate synthase domain containing 4 [Source:HGNC Symbol;Acc:25898]
ENSDARG00000053474	Dr.12944.1.A1_at	1.40282	2.90859	TDRKH	tudor and KH domain containing [Source:HGNC Symbol;Acc:11713]
ENSDARG00000029072	Dr.20339.1.S1_at	1.91227	2.90859	copeb	core promoter element binding protein [Source:ZFIN;Acc:ZDB-GENE-021115-9]
ENSDARG00000029353	Dr.10097.1.S1_at	1.34298	2.90859	serpine2	serine (or cysteine) proteinase inhibitor, clade E (nexin, plasminogen activator inhibitor type 1), member 2 [Source:ZFIN;Acc:ZDB-GENE-040426-848]
ENSDARG00000037291	Dr.18287.2.A1_at	2.18845	2.90859	dpf2l	D4, zinc and double PHD fingers family 2, like [Source:ZFIN;Acc:ZDB-GENE-030131-5132]
ENSDARG00000043446	Dr.7375.1.A1_at	1.81379	2.90859	efhd1	EF-hand domain family, member D1 [Source:ZFIN;Acc:ZDB-GENE-030131-7461]
ENSDARG00000060798	Dr.13982.1.A1_at	1.41718	2.90859	mrpl22	mitochondrial ribosomal protein L22 [Source:ZFIN;Acc:ZDB-GENE-080303-28]
ENSDARG00000044381	Dr.13172.1.A1_at	1.57246	2.90859	siah2l	seven in absentia homolog 2 (Drosophila)-like [Source:ZFIN;Acc:ZDB-GENE-030922-1]
ENSDARG00000027734	Dr.11695.1.A1_at	2.06354	2.90859	srsf5b	serine/arginine-rich splicing factor 5b [Source:ZFIN;Acc:ZDB-GENE-040718-354]
ENSDARG00000033760	Dr.11274.1.A1_at	1.73931	2.90859	pmelb	premelanosome protein b [Source:ZFIN;Acc:ZDB-GENE-050912-2]
ENSDARG00000036069	Dr.5423.1.A1_at	2.38039	2.90859	ddx39b	DEAD (Asp-Glu-Ala-Asp) box polypeptide 39B [Source:ZFIN;Acc:ZDB-GENE-040426-1259]
ENSDARG00000027109	Dr.2055.1.A1_at	1.88681	2.90859	zfr	zinc finger RNA binding protein [Source:ZFIN;Acc:ZDB-GENE-030131-378]
ENSDARG00000011408	Dr.5675.1.S1_at	1.77472	2.90859	lsm14ab	LSM14 homolog Ab (SCD6, S. cerevisiae) [Source:ZFIN;Acc:ZDB-GENE-040426-2462]
ENSDARG00000059906	Dr.26392.1.A1_at	2.75905	2.90859	sdc4	syndecan 4 [Source:ZFIN;Acc:ZDB-GENE-061111-1]
ENSDARG00000056509	Dr.16831.1.S1_at	1.22512	2.90859	pdik1l	PDLIM1 interacting kinase 1 like [Source:ZFIN;Acc:ZDB-GENE-051113-236]
ENSDARG00000079175	Dr.7619.1.A1_at	1.66394	2.90859	sc:d173	sc:d173 [Source:ZFIN;Acc:ZDB-GENE-080303-9]
ENSDARG00000074056	Dr.15592.1.A1_at	1.6914	2.90859	kctd1	potassium channel tetramerisation domain containing 1 [Source:ZFIN;Acc:ZDB-GENE-040724-194]
ENSDARG00000014859	Dr.12583.2.A1_at	1.4912	2.90859	igfbp3	insulin-like growth factor binding protein 3 [Source:ZFIN;Acc:ZDB-GENE-040412-1]
ENSDARG00000018953	Dr.11547.1.S1_at	1.56967	2.90859	gclm	glutamate-cysteine ligase, modifier subunit [Source:ZFIN;Acc:ZDB-GENE-030131-5906]
ENSDARG00000001729	Dr.4351.1.A1_at	1.11375	2.90859	strn3	striatin, calmodulin binding protein 3 [Source:ZFIN;Acc:ZDB-GENE-030616-405]
ENSDARG00000054155	Dr.1348.1.S1_at	1.52611	2.90859	pcna	proliferating cell nuclear antigen [Source:ZFIN;Acc:ZDB-GENE-000210-8]
ENSDARG00000029043	Dr.14413.1.A1_at	1.50451	2.90859	NUPL2	nucleoporin like 2 [Source:HGNC Symbol;Acc:17010]
ENSDARG00000025375	Dr.25191.1.S1_at	1.35148	2.90859	idh1	isocitrate dehydrogenase 1 (NADP+), soluble [Source:ZFIN;Acc:ZDB-GENE-031006-1]
ENSDARG00000057863	Dr.3118.1.A1_a_at	1.37666	2.90859	dnmt5	DNA (cytosine-5-)-methyltransferase 5 [Source:ZFIN;Acc:ZDB-GENE-050314-2]
ENSDARG00000069282	Dr.26003.1.A1_at	1.67521	2.90859	bbc3	BCL2 binding component 3 [Source:ZFIN;Acc:ZDB-GENE-070119-4]
ENSDARG00000008243	Dr.1357.1.S1_at	1.31441	2.90859	cct8	chaperonin containing TCP1, subunit 8 (theta) [Source:ZFIN;Acc:ZDB-GENE-040426-876]
ENSDARG00000058346	Dr.2516.1.S1_at	2.69325	2.90859	sass6	spindle assembly 6 homolog (C. elegans) [Source:ZFIN;Acc:ZDB-GENE-040426-2784]
ENSDARG00000004251	Dr.25786.1.A1_at	1.80149	2.90859	dhfr	dihydrofolate reductase [Source:ZFIN;Acc:ZDB-GENE-010406-5]
ENSDARG00000013938	Dr.5594.1.S1_at	1.31945	2.90859	psmb3	proteasome (prosome, macropain) subunit, beta type, 3 [Source:ZFIN;Acc:ZDB-GENE-040426-2682]
ENSDARG00000006242	Dr.4179.1.S1_at	1.9982	2.90859	ptp4a1	protein tyrosine phosphatase type IVA, member 1 [Source:ZFIN;Acc:ZDB-GENE-041121-11]
ENSDARG00000019398	Dr.20872.1.S1_at	1.86395	3.56811	psma6a	proteasome (prosome, macropain) subunit, alpha type, 6a [Source:ZFIN;Acc:ZDB-GENE-020326-1]
ENSDARG00000002369	Dr.25166.3.S1_a_at	1.47113	3.56811	UBB	ubiquitin B [Source:HGNC Symbol;Acc:12463]
ENSDARG00000076176	Dr.9394.1.A1_at	1.60571	3.56811	ptcd1	pentatricopeptide repeat domain 1 [Source:ZFIN;Acc:ZDB-GENE-030131-6146]
ENSDARG00000070981	Dr.17322.1.A1_at	1.8621	3.56811	ash1l	ash1 (absent, small, or homeotic)-like (Drosophila) [Source:ZFIN;Acc:ZDB-GENE-030131-6101]
ENSDARG00000077607	Dr.26415.1.A1_x_at	1.7958	3.56811	DUS2L	dihydrouridine synthase 2-like, SMM1 homolog (S. cerevisiae) [Source:HGNC Symbol;Acc:26014]
ENSDARG00000006710	Dr.16553.1.A1_at	1.24673	3.56811
ENSDARG00000012432	Dr.363.1.A1_at	2.42326	3.56811	fam76b	family with sequence similarity 76, member B [Source:ZFIN;Acc:ZDB-GENE-030131-6955]
ENSDARG00000008395	Dr.3168.2.A1_a_at	1.69099	3.56811	snupn	snurportin 1 [Source:ZFIN;Acc:ZDB-GENE-030131-3464]
ENSDARG00000035730	Dr.15435.1.S1_at	1.63565	3.56811	utp6	UTP6, small subunit (SSU) processome component, homolog (yeast) [Source:ZFIN;Acc:ZDB-GENE-040426-769]
ENSDARG00000070452	Dr.11537.1.A1_at	1.53749	3.56811	TMEM66	transmembrane protein 66 [Source:HGNC Symbol;Acc:28789]
ENSDARG00000061169	Dr.7573.1.A1_at	1.1376	3.56811	LARP1B	La ribonucleoprotein domain family, member 1B [Source:HGNC Symbol;Acc:24704]
ENSDARG00000015917	Dr.6887.1.A1_at	1.30931	3.56811	rnft1	ring finger protein, transmembrane 1 [Source:ZFIN;Acc:ZDB-GENE-040426-2324]
ENSDARG00000031819	Dr.5489.1.A1_at	1.56763	3.56811	eif4ebp2	eukaryotic translation initiation factor 4E binding protein 2 [Source:ZFIN;Acc:ZDB-GENE-031118-83]
ENSDARG00000060036	Dr.17597.1.A1_at	1.4606	3.56811	aimp1	aminoacyl tRNA synthetase complex-interacting multifunctional protein 1 [Source:ZFIN;Acc:ZDB-GENE-060825-144]
ENSDARG00000035625	Dr.13288.1.A1_at	2.47052	3.56811	snrnp27	small nuclear ribonucleoprotein 27 (U4/U6.U5) [Source:ZFIN;Acc:ZDB-GENE-040718-457]
ENSDARG00000057438	Dr.12660.1.A1_at	1.48066	3.56811	rnf103	ring finger protein 103 [Source:ZFIN;Acc:ZDB-GENE-040912-171]
ENSDARG00000055504	Dr.4268.1.S1_at	1.5818	3.56811	LAMP3	lysosomal-associated membrane protein 3 [Source:HGNC Symbol;Acc:14582]
ENSDARG00000019556	Dr.17506.1.A1_at	1.88641	3.56811	clcn7	chloride channel 7 [Source:ZFIN;Acc:ZDB-GENE-061103-196]
ENSDARG00000071491	Dr.11977.1.A1_at	1.51759	3.56811	lrrc33	leucine rich repeat containing 33 [Source:ZFIN;Acc:ZDB-GENE-040808-36]
ENSDARG00000005551	Dr.782.1.S1_at	1.85222	3.56811	hnrnph1l	heterogeneous nuclear ribonucleoprotein H1, like [Source:ZFIN;Acc:ZDB-GENE-030131-275]
ENSDARG00000006546	Dr.1707.1.S1_at	2.1958	3.56811	ak4	adenylate kinase 4 [Source:ZFIN;Acc:ZDB-GENE-040426-2505]
ENSDARG00000070542	Dr.23470.1.S1_s_at	1.75534	3.56811	mafbb	v-maf musculoaponeurotic fibrosarcoma oncogene family, protein B, duplicate b [Source:ZFIN;Acc:ZDB-GENE-010605-4]
ENSDARG00000054578	Dr.1214.1.S1_at	1.4055	3.56811	arl6ip1	ADP-ribosylation factor-like 6 interacting protein 1 [Source:ZFIN;Acc:ZDB-GENE-040426-1087]
ENSDARG00000024940	Dr.17207.1.A1_at	1.29878	3.56811	RNF144B	ring finger protein 144B [Source:HGNC Symbol;Acc:21578]
ENSDARG00000003641	Dr.10121.1.S1_at	1.49256	3.56811	tfg	trk-fused gene [Source:ZFIN;Acc:ZDB-GENE-030131-8410]
ENSDARG00000029695	Dr.2071.1.S1_at	2.01204	3.56811	pgp	phosphoglycolate phosphatase [Source:ZFIN;Acc:ZDB-GENE-030131-6240]
ENSDARG00000037930	Dr.24115.1.S1_at	1.53541	3.56811	rnf113a	ring finger protein 113A [Source:ZFIN;Acc:ZDB-GENE-040825-1]
ENSDARG00000026183	Dr.10110.1.S1_a_at	4.14049	3.56811	polr2eb	polymerase (RNA) II (DNA directed) polypeptide E, b [Source:ZFIN;Acc:ZDB-GENE-040801-83]
ENSDARG00000071235	Dr.16770.1.A1_at	1.90529	3.9943	si:ch211-117c9.5	si:ch211-117c9.5 [Source:ZFIN;Acc:ZDB-GENE-110408-2]
ENSDARG00000013711	Dr.23368.1.A1_at	1.98573	3.9943	si:rp71-61h23.4	si:rp71-61h23.4 [Source:ZFIN;Acc:ZDB-GENE-030131-7218]
ENSDARG00000058285	Dr.12241.1.A1_at	2.26823	3.9943	cpt1b	carnitine palmitoyltransferase 1B (muscle) [Source:ZFIN;Acc:ZDB-GENE-041010-9]
ENSDARG00000018312	Dr.16394.1.A1_s_at	1.65935	3.9943	RELL1	RELT-like 1 [Source:HGNC Symbol;Acc:27379]
ENSDARG00000018574	Dr.1505.1.S1_at	1.77519	3.9943	sf3b4	splicing factor 3b, subunit 4 [Source:ZFIN;Acc:ZDB-GENE-020419-22]
ENSDARG00000042296	Dr.429.1.S1_at	1.58578	3.9943	dlx5a	distal-less homeobox gene 5a [Source:ZFIN;Acc:ZDB-GENE-990415-49]
ENSDARG00000008372	Dr.21208.1.S1_at	1.9454	3.9943	spred2	sprouty-related, EVH1 domain containing 2 [Source:ZFIN;Acc:ZDB-GENE-040426-2342]
ENSDARG00000008551	Dr.14292.1.S1_at	2.3097	3.9943	pole3	polymerase (DNA directed), epsilon 3 (p17 subunit) [Source:ZFIN;Acc:ZDB-GENE-040426-1773]
ENSDARG00000028401	Dr.1709.1.S1_at	1.0779	3.9943	rhogc	ras homolog gene family, member Gc [Source:ZFIN;Acc:ZDB-GENE-030131-3402]
ENSDARG00000078929	Dr.11715.1.A1_at	1.38394	3.9943	abhd16a	abhydrolase domain containing 16A [Source:ZFIN;Acc:ZDB-GENE-010601-2]
ENSDARG00000019459	Dr.19592.1.A1_at	1.26063	3.9943	elf2a	E74-like factor 2a (ets domain transcription factor) [Source:ZFIN;Acc:ZDB-GENE-040822-41]
ENSDARG00000063003	Dr.13995.1.A1_at	2.17955	3.9943	alkbh5	alkB, alkylation repair homolog 5 (E. coli) [Source:ZFIN;Acc:ZDB-GENE-061013-602]
ENSDARG00000030537	Dr.1375.1.S1_at	1.35765	3.9943	psmc1a	proteasome (prosome, macropain) 26S subunit, ATPase, 1a [Source:ZFIN;Acc:ZDB-GENE-030131-8730]
ENSDARG00000035054	Dr.20373.2.A1_at	1.43033	3.9943	pdcd10a	programmed cell death 10a [Source:ZFIN;Acc:ZDB-GENE-040426-1432]
ENSDARG00000019260	Dr.2961.1.S1_at	1.82298	3.9943	dhrs9	dehydrogenase/reductase (SDR family) member 9 [Source:ZFIN;Acc:ZDB-GENE-030131-1249]
ENSDARG00000014472	Dr.1756.1.S1_at	1.81249	3.9943	eif4a3	eukaryotic translation initiation factor 4A, isoform 3 [Source:ZFIN;Acc:ZDB-GENE-040426-915]
ENSDARG00000002912	Dr.11449.1.A1_at	2.41876	3.9943	adipor1a	adiponectin receptor 1a [Source:ZFIN;Acc:ZDB-GENE-040718-169]
ENSDARG00000079198	Dr.1795.1.A1_at	1.51643	3.9943	usp13	ubiquitin specific peptidase 13 (isopeptidase T-3) [Source:ZFIN;Acc:ZDB-GENE-080724-7]
ENSDARG00000056318	Dr.7698.1.S1_at	1.60365	3.9943	C23H12orf41	chromosome 12 open reading frame 41 [Source:HGNC Symbol;Acc:26024]
ENSDARG00000020679	Dr.9514.1.A1_at	1.36454	3.9943	clpp	ClpP caseinolytic peptidase, ATP-dependent, proteolytic subunit homolog (E. coli) [Source:ZFIN;Acc:ZDB-GENE-030131-7860]
ENSDARG00000044304	Dr.17455.1.A1_at	1.63778	3.9943	prrc1	proline-rich coiled-coil 1 [Source:ZFIN;Acc:ZDB-GENE-041024-9]
ENSDARG00000004665	Dr.26116.1.S1_at	1.47649	3.9943	hspa5	heat shock protein 5 [Source:ZFIN;Acc:ZDB-GENE-031001-11]
ENSDARG00000037403	Dr.13826.1.A1_at	2.17175	3.9943	hspa8l	heat shock protein 8-like [Source:ZFIN;Acc:ZDB-GENE-031217-2]
ENSDARG00000011157	Dr.9086.1.A1_at	1.41469	3.9943	arhgef18a	rho/rac guanine nucleotide exchange factor (GEF) 18a [Source:ZFIN;Acc:ZDB-GENE-040516-14]
ENSDARG00000019489	Dr.11866.1.S1_at	2.1075	3.9943	gtf2b	general transcription factor IIB [Source:ZFIN;Acc:ZDB-GENE-030131-3544]
ENSDARG00000005104	Dr.1225.1.A1_at	1.60527	3.9943	limk2	LIM domain kinase 2 [Source:ZFIN;Acc:ZDB-GENE-040718-398]
ENSDARG00000004460	Dr.6944.1.A1_at	1.2891	3.9943	pppde1	PPPDE peptidase domain containing 1 [Source:ZFIN;Acc:ZDB-GENE-040801-39]
ENSDARG00000025091	Dr.17071.1.A1_at	1.39142	3.9943	ezr	ezrin [Source:ZFIN;Acc:ZDB-GENE-050803-1]
ENSDARG00000067916	Dr.24085.1.A1_at	1.80478	3.9943	tgs1	trimethylguanosine synthase homolog (S. cerevisiae) [Source:ZFIN;Acc:ZDB-GENE-070802-2]
ENSDARG00000012395	Dr.10314.1.S1_a_at	39.2357	3.9943	mmp13a	matrix metalloproteinase 13a [Source:ZFIN;Acc:ZDB-GENE-031202-2]
ENSDARG00000058439	Dr.11380.1.A1_at	2.28955	3.9943
ENSDARG00000009640	Dr.15038.1.S1_at	1.52105	3.9943	psmb1	proteasome (prosome, macropain) subunit, beta type, 1 [Source:ZFIN;Acc:ZDB-GENE-040618-2]
ENSDARG00000040439	Dr.1208.1.S1_at	1.48489	3.9943	rsl24d1	ribosomal L24 domain containing 1 [Source:ZFIN;Acc:ZDB-GENE-040426-1925]
ENSDARG00000077283	Dr.4149.1.A1_at	1.23666	3.9943
ENSDARG00000035256	Dr.25596.1.A1_at	1.41447	3.9943	eef2l2	eukaryotic translation elongation factor 2, like 2 [Source:ZFIN;Acc:ZDB-GENE-030131-8112]
ENSDARG00000001915	Dr.14267.1.A1_at	1.48996	3.9943	zgc:56685	zgc:56685 [Source:ZFIN;Acc:ZDB-GENE-040426-1113]
ENSDARG00000062270	Dr.17362.1.A1_at	1.36151	3.9943	CCNYL3	cyclin Y-like 3 [Source:HGNC Symbol;Acc:33206]
ENSDARG00000041391	Dr.26356.1.S1_at	1.67487	3.9943	tmed10	transmembrane emp24-like trafficking protein 10 (yeast) [Source:ZFIN;Acc:ZDB-GENE-030131-4915]
ENSDARG00000006642	Dr.14804.2.S1_a_at	1.44741	3.9943	drg2	developmentally regulated GTP binding protein 2 [Source:ZFIN;Acc:ZDB-GENE-040808-29]
ENSDARG00000069042	Dr.7685.1.S1_at	1.47124	3.9943	erlec1	endoplasmic reticulum lectin 1 [Source:ZFIN;Acc:ZDB-GENE-030521-15]
ENSDARG00000038787	Dr.1249.1.A1_at	1.24035	3.9943	tmub1	transmembrane and ubiquitin-like domain containing 1 [Source:ZFIN;Acc:ZDB-GENE-040426-2504]
ENSDARG00000054363	Dr.12710.1.A1_at	1.28476	3.9943	CABZ01070260.1	Uncharacterized protein [Source:UniProtKB/TrEMBL;Acc:E7FE65]
ENSDARG00000010946	Dr.5504.1.S1_at	1.47601	3.9943	cbsb	cystathionine-beta-synthase b [Source:ZFIN;Acc:ZDB-GENE-021030-3]
ENSDARG00000018404	Dr.1372.1.S1_at	1.2576	4.37642	krt18	keratin 18 [Source:ZFIN;Acc:ZDB-GENE-030411-6]
ENSDARG00000057414	Dr.1058.1.S1_at	1.50363	4.37642	phb	prohibitin [Source:ZFIN;Acc:ZDB-GENE-030131-6577]
ENSDARG00000010481	Dr.25498.1.S1_at	2.01354	4.37642	bzw1a	basic leucine zipper and W2 domains 1a [Source:ZFIN;Acc:ZDB-GENE-030131-3951]
ENSDARG00000031770	Dr.6107.1.S1_at	1.3888	4.37642	myst2	MYST histone acetyltransferase 2 [Source:ZFIN;Acc:ZDB-GENE-030131-1901]
ENSDARG00000012485	Dr.2110.1.A1_at	1.39493	4.37642	aurka	aurora kinase A [Source:ZFIN;Acc:ZDB-GENE-040801-161]
ENSDARG00000074940	Dr.11333.1.S1_at	1.39685	4.37642	2011-09-15	selenoprotein 15 [Source:ZFIN;Acc:ZDB-GENE-030327-1]
ENSDARG00000069744	Dr.12572.1.S1_at	3.67712	4.37642	mos	v-mos Moloney murine sarcoma viral oncogene homolog [Source:ZFIN;Acc:ZDB-GENE-040428-3]
ENSDARG00000043154	Dr.21244.1.S1_at	1.78188	4.37642	ucp2	uncoupling protein 2 [Source:ZFIN;Acc:ZDB-GENE-990708-8]
ENSDARG00000039217	Dr.366.1.S1_at	1.53755	4.37642	orc1	origin recognition complex, subunit 1 [Source:ZFIN;Acc:ZDB-GENE-030131-6960]
ENSDARG00000005134	Dr.23797.1.S1_at	2.15221	4.37642	psmd11b	proteasome (prosome, macropain) 216S subunit, non-ATPase, 11b [Source:ZFIN;Acc:ZDB-GENE-030131-984]
ENSDARG00000005576	Dr.8835.1.A1_at	1.4405	4.37642	mphosph8	M-phase phosphoprotein 8 [Source:ZFIN;Acc:ZDB-GENE-050309-191]
ENSDARG00000031495	Dr.25850.1.S1_at	1.39666	4.37642	seta	SET translocation (myeloid leukemia-associated) A [Source:ZFIN;Acc:ZDB-GENE-030131-2221]
ENSDARG00000015254	Dr.1107.1.S1_at	1.54806	4.37642	fzr1	fizzy/cell division cycle 20 related 1 (Drosophila) [Source:ZFIN;Acc:ZDB-GENE-040426-712]
ENSDARG00000040111	Dr.16161.1.A1_at	1.38468	4.37642	pi4kb	phosphatidylinositol 4-kinase, catalytic, beta [Source:ZFIN;Acc:ZDB-GENE-061013-96]
ENSDARG00000012113	Dr.17482.1.S1_at	1.13906	4.37642	C19H1orf109	chromosome 1 open reading frame 109 [Source:HGNC Symbol;Acc:26039]
ENSDARG00000013794	Dr.9448.1.A1_at	2.48533	4.37642	klf11b	Kruppel-like factor 11b [Source:ZFIN;Acc:ZDB-GENE-061103-82]
ENSDARG00000002745	Dr.10250.1.A1_at	1.71044	4.37642	tdh	L-threonine dehydrogenase [Source:ZFIN;Acc:ZDB-GENE-040426-2379]
ENSDARG00000075570	Dr.5554.1.S1_at	1.36284	4.37642	ide	insulin-degrading enzyme [Source:ZFIN;Acc:ZDB-GENE-070410-85]
ENSDARG00000034933	Dr.23899.1.A1_at	1.41787	4.37642	CHCHD3 (2 of 2)	coiled-coil-helix-coiled-coil-helix domain containing 3 [Source:HGNC Symbol;Acc:21906]
ENSDARG00000015164	Dr.17570.1.S2_at	3.49359	4.37642	mknk2b	MAP kinase-interacting serine/threonine kinase 2b [Source:ZFIN;Acc:ZDB-GENE-030829-2]
ENSDARG00000058574	Dr.11257.1.A1_at	1.2834	4.37642	abcg2c	ATP-binding cassette, sub-family G (WHITE), member 2c [Source:ZFIN;Acc:ZDB-GENE-050517-37]
ENSDARG00000044203	Dr.19847.1.A1_at	1.16838	4.37642	sumf1	sulfatase modifying factor 1 [Source:ZFIN;Acc:ZDB-GENE-060421-3113]
ENSDARG00000057006	Dr.4120.1.A1_at	1.19972	4.37642	C13H4orf32	chromosome 4 open reading frame 32 [Source:HGNC Symbol;Acc:26813]
ENSDARG00000039701	Dr.9996.1.A1_at	1.21403	4.37642	emx2	empty spiracles homeobox 2 [Source:ZFIN;Acc:ZDB-GENE-990415-54]
ENSDARG00000032933	Dr.14162.1.S1_at	1.62915	4.37642	zgc:194800	zgc:194800 [Source:ZFIN;Acc:ZDB-GENE-081022-150]
ENSDARG00000004037	Dr.9055.1.S1_at	1.26355	4.37642	cog2	component of oligomeric golgi complex 2 [Source:ZFIN;Acc:ZDB-GENE-040426-2671]
ENSDARG00000007722	Dr.18977.1.A1_at	2.00784	4.37642	NUDT8	nudix (nucleoside diphosphate linked moiety X)-type motif 8 [Source:HGNC Symbol;Acc:8055]
ENSDARG00000029248	Dr.26505.1.A1_at	0.387285	0	fubp1	far upstream element (FUSE) binding protein 1 [Source:ZFIN;Acc:ZDB-GENE-040426-2159]
ENSDARG00000024846	Dr.4360.1.S1_at	0.467775	0	cops8	COP9 constitutive photomorphogenic homolog subunit 8 (Arabidopsis) [Source:ZFIN;Acc:ZDB-GENE-040426-982]
ENSDARG00000058806	Dr.18415.1.A1_at	0.595674	0	apoa1bp	apolipoprotein A-I binding protein [Source:ZFIN;Acc:ZDB-GENE-040718-362]
ENSDARG00000011026	Dr.15429.1.A1_at	0.593127	0
ENSDARG00000007025	Dr.10970.1.S1_at	0.335805	0	ttc9c	tetratricopeptide repeat domain 9C [Source:ZFIN;Acc:ZDB-GENE-040426-1053]
ENSDARG00000041735	Dr.14315.1.A1_at	0.375662	0	TMEM237 (1 of 2)	transmembrane protein 237 [Source:HGNC Symbol;Acc:14432]
ENSDARG00000019613	Dr.15620.1.S1_at	0.702819	0	IP6K2 (2 of 2)	inositol hexakisphosphate kinase 2 [Source:HGNC Symbol;Acc:17313]
ENSDARG00000032116	Dr.22156.1.A1_at	0.375843	0	cnot7	CCR4-NOT transcription complex, subunit 7 [Source:ZFIN;Acc:ZDB-GENE-061013-29]
ENSDARG00000035835	Dr.523.1.A1_at	0.462767	0	eef2k	elongation factor-2 kinase [Source:ZFIN;Acc:ZDB-GENE-020916-2]
ENSDARG00000045707	Dr.9434.1.A1_at	0.377532	0	si:dkey-153k10.12	si:dkey-153k10.12 [Source:ZFIN;Acc:ZDB-GENE-041210-85]
ENSDARG00000015770	Dr.24006.1.A1_at	0.562401	0	FAM175B (2 of 2)	family with sequence similarity 175, member B [Source:HGNC Symbol;Acc:28975]
ENSDARG00000015310	Dr.209.1.S1_at	0.598605	0	pitpnbl	phosphatidylinositol transfer protein, beta, like [Source:ZFIN;Acc:ZDB-GENE-040426-2791]
ENSDARG00000056307	Dr.7909.1.S1_at	0.555887	0	ZNF706	zinc finger protein 706 [Source:HGNC Symbol;Acc:24992]
ENSDARG00000059398	Dr.5415.1.A1_at	0.366411	0	myef2	myelin expression factor 2 [Source:ZFIN;Acc:ZDB-GENE-051120-114]
ENSDARG00000053652	Dr.7072.1.S1_at	0.583698	0	C16H8orf38	chromosome 8 open reading frame 38 [Source:HGNC Symbol;Acc:28625]
ENSDARG00000078383	Dr.16813.1.A1_at	0.645096	0	fam195b	family with sequence similarity 195, member B [Source:ZFIN;Acc:ZDB-GENE-060825-259]
ENSDARG00000011929	Dr.5434.2.A1_a_at	0.398828	0	plp1b	proteolipid protein 1b [Source:ZFIN;Acc:ZDB-GENE-030710-6]
ENSDARG00000010823	Dr.14259.1.S1_at	0.549706	0	memo1	mediator of cell motility 1 [Source:ZFIN;Acc:ZDB-GENE-030131-5571]
ENSDARG00000010764	Dr.7088.1.A1_at	0.505024	0.638165	flj13639	flj13639 [Source:ZFIN;Acc:ZDB-GENE-030131-8104]
ENSDARG00000052697	Dr.11398.1.A1_at	0.343432	0.638165	fam172a	family with sequence similarity 172, member A [Source:ZFIN;Acc:ZDB-GENE-040426-1396]
ENSDARG00000007682	Dr.24898.1.S1_at	0.42477	0.638165	ppdpfa	pancreatic progenitor cell differentiation and proliferation factor a [Source:ZFIN;Acc:ZDB-GENE-030219-204]
ENSDARG00000056600	Dr.6695.1.S1_at	0.651197	1.0407	papss2b	3'-phosphoadenosine 5'-phosphosulfate synthase 2b [Source:ZFIN;Acc:ZDB-GENE-010323-5]
ENSDARG00000058030	Dr.12425.4.A1_at	0.667944	1.0407	hspa14	heat shock protein 14 [Source:ZFIN;Acc:ZDB-GENE-041210-73]
ENSDARG00000037773	Dr.15019.1.S1_at	0.465365	1.0407	rybpa	RING1 and YY1 binding protein a [Source:ZFIN;Acc:ZDB-GENE-030424-3]
ENSDARG00000042848	Dr.17655.1.A1_at	0.499689	1.0407	pcmtl	l-isoaspartyl protein carboxyl methyltransferase, like [Source:ZFIN;Acc:ZDB-GENE-040426-1738]
ENSDARG00000060472	Dr.13292.1.S1_at	0.414112	1.0407	C15H11orf51	chromosome 11 open reading frame 51 [Source:HGNC Symbol;Acc:24531]
ENSDARG00000037378	Dr.7795.1.S1_at	0.540606	1.0407	qdprb1	quinoid dihydropteridine reductase b1 [Source:ZFIN;Acc:ZDB-GENE-050522-320]
ENSDARG00000025549	Dr.9681.1.A1_at	0.558839	1.0407	ndufaf1	NADH dehydrogenase (ubiquinone) 1 alpha subcomplex, assembly factor 1 [Source:ZFIN;Acc:ZDB-GENE-050306-9]
ENSDARG00000067690	Dr.16548.1.S1_at	0.534574	1.0407	hint2	histidine triad nucleotide binding protein 2 [Source:ZFIN;Acc:ZDB-GENE-070410-139]
ENSDARG00000017985	Dr.5881.1.S1_at	0.487575	1.0407	C1H4orf33	chromosome 4 open reading frame 33 [Source:HGNC Symbol;Acc:27025]
ENSDARG00000058292	Dr.20919.1.S1_at	0.38614	1.0407	sephs1	selenophosphate synthetase 1 [Source:ZFIN;Acc:ZDB-GENE-030131-3670]
ENSDARG00000056122	Dr.18113.1.S1_at	0.373722	1.0407	gdi1	GDP dissociation inhibitor 1 [Source:ZFIN;Acc:ZDB-GENE-050522-504]
ENSDARG00000013023	Dr.18981.1.A1_at	0.717356	1.0407	NSUN3	NOP2/Sun domain family, member 3 [Source:HGNC Symbol;Acc:26208]
ENSDARG00000029356	Dr.8614.1.A1_at	0.318978	1.0407	MBOAT1	membrane bound O-acyltransferase domain containing 1 [Source:HGNC Symbol;Acc:21579]
ENSDARG00000036494	Dr.20454.1.A1_at	0.727815	1.0407	gstcd	glutathione S-transferase, C-terminal domain containing [Source:ZFIN;Acc:ZDB-GENE-050320-41]
ENSDARG00000013335	Dr.7658.1.S1_at	0.422446	1.0407	anxa6	annexin A6 [Source:ZFIN;Acc:ZDB-GENE-030707-3]
ENSDARG00000011166	Dr.450.1.S1_at	0.364916	1.0407	cahz	carbonic anhydrase [Source:ZFIN;Acc:ZDB-GENE-980526-39]
ENSDARG00000041600	Dr.22632.1.A1_at	0.688937	1.0407	wdr83	WD repeat domain containing 83 [Source:ZFIN;Acc:ZDB-GENE-040718-126]
ENSDARG00000038643	Dr.8180.1.S1_at	0.299381	1.0407	alas2	aminolevulinate, delta-, synthetase 2 [Source:ZFIN;Acc:ZDB-GENE-001229-1]
ENSDARG00000004105	Dr.594.1.S1_at	0.616659	1.0407	tie1	endothelium-specific receptor tyrosine kinase 1 [Source:ZFIN;Acc:ZDB-GENE-990415-55]
ENSDARG00000017140	Dr.6581.1.A1_at	0.397158	1.0407	zgc:63587	zgc:63587 [Source:ZFIN;Acc:ZDB-GENE-040426-1175]
ENSDARG00000071336	Dr.7856.1.S1_at	0.628584	1.25269	mif	macrophage migration inhibitory factor [Source:ZFIN;Acc:ZDB-GENE-080708-1]
ENSDARG00000052178	Dr.5541.1.S1_at	0.587634	1.25269	eif2s1	eukaryotic translation initiation factor 2, subunit 1 alpha [Source:ZFIN;Acc:ZDB-GENE-030131-283]
ENSDARG00000055377	Dr.9903.1.A1_at	0.450965	1.25269	gnb5b	guanine nucleotide binding protein (G protein), beta 5b [Source:ZFIN;Acc:ZDB-GENE-040426-1712]
ENSDARG00000003021	Dr.3849.1.A1_at	0.625458	1.25269	hdac8	histone deacetylase 8 [Source:ZFIN;Acc:ZDB-GENE-040426-2772]
ENSDARG00000076074	Dr.399.1.A1_at	0.640692	1.25269	dda1	DET1 and DDB1 associated 1 [Source:ZFIN;Acc:ZDB-GENE-040426-2137]
ENSDARG00000028087	Dr.4751.1.S1_x_at	0.470259	1.25269	BX510999.1	aldehyde dehydrogenase 2b [Source:RefSeq peptide;Acc:NP_998466]
ENSDARG00000008384	Dr.4465.1.A1_at	0.501599	1.25269	hdac6	histone deacetylase 6 [Source:ZFIN;Acc:ZDB-GENE-030131-3232]
ENSDARG00000036061	Dr.17474.1.S1_at	0.662002	1.25269	ogfod1	2-oxoglutarate and iron-dependent oxygenase domain containing 1 [Source:ZFIN;Acc:ZDB-GENE-030131-3294]
ENSDARG00000079415	Dr.15831.1.S1_at	0.570692	1.25269	DNAJC30	DnaJ (Hsp40) homolog, subfamily C, member 30 [Source:HGNC Symbol;Acc:16410]
ENSDARG00000069673	Dr.20227.1.A1_a_at	0.353416	1.25269	chid1	chitinase domain containing 1 [Source:ZFIN;Acc:ZDB-GENE-030131-9169]
ENSDARG00000070416	Dr.17464.1.A1_at	0.399815	1.25269	zgc:162816	zgc:162816 [Source:ZFIN;Acc:ZDB-GENE-070410-94]
ENSDARG00000041974	Dr.13925.1.S1_at	0.621278	1.59792	BRK1	BRICK1, SCAR/WAVE actin-nucleating complex subunit [Source:HGNC Symbol;Acc:23057]
ENSDARG00000045416	Dr.14736.1.A1_at	0.431778	1.59792	mppe1	metallophosphoesterase 1 [Source:ZFIN;Acc:ZDB-GENE-050417-195]
ENSDARG00000058660	Dr.24888.1.A1_at	0.395166	1.59792	ilf3a	interleukin enhancer binding factor 3a [Source:ZFIN;Acc:ZDB-GENE-030131-3151]
ENSDARG00000030602	Dr.15372.2.S1_at	0.896395	1.59792	rps19	ribosomal protein S19 [Source:ZFIN;Acc:ZDB-GENE-040426-1716]
ENSDARG00000042090	Dr.26187.1.A1_at	0.12125	1.59792	PLA2G4C (1 of 5)	phospholipase A2, group IVC (cytosolic, calcium-independent) [Source:HGNC Symbol;Acc:9037]
ENSDARG00000056121	Dr.13179.1.A1_at	0.542998	1.59792	serac1	serine active site containing 1 [Source:ZFIN;Acc:ZDB-GENE-040616-1]
ENSDARG00000056531	Dr.2642.1.S1_at	0.52158	1.59792	nutf2	nuclear transport factor 2 [Source:ZFIN;Acc:ZDB-GENE-041010-77]
ENSDARG00000016742	Dr.9505.1.A1_at	0.394412	1.59792	rgs7bpb	regulator of G-protein signaling 7 binding protein b [Source:ZFIN;Acc:ZDB-GENE-030131-9502]
ENSDARG00000013750	Dr.7829.1.A1_at	0.414067	1.59792	zgc:73056	zgc:73056 [Source:ZFIN;Acc:ZDB-GENE-040426-1651]
ENSDARG00000010995	Dr.12656.1.S1_at	0.654381	2.14369	mios	missing oocyte, meiosis regulator, homolog (Drosophila) [Source:ZFIN;Acc:ZDB-GENE-040426-856]
ENSDARG00000073858	Dr.23208.1.S1_at	0.409664	2.14369	pex26	peroxisomal biogenesis factor 26 [Source:ZFIN;Acc:ZDB-GENE-030131-6584]
ENSDARG00000022820	Dr.9829.1.S1_at	0.414101	2.14369	pde6g	phosphodiesterase 6G, cGMP-specific, rod, gamma [Source:ZFIN;Acc:ZDB-GENE-030904-1]
ENSDARG00000005789	Dr.2634.1.A1_at	0.601625	2.14369	enpp1	ectonucleotide pyrophosphatase/phosphodiesterase 1 [Source:ZFIN;Acc:ZDB-GENE-040724-172]
ENSDARG00000069100	Dr.1904.1.S1_at	0.619869	2.14369	aldh9a1a	aldehyde dehydrogenase 9 family, member A1a [Source:ZFIN;Acc:ZDB-GENE-030131-1257]
ENSDARG00000036115	Dr.4553.1.A1_at	0.696489	2.14369	krit1	KRIT1, ankyrin repeat containing [Source:ZFIN;Acc:ZDB-GENE-030131-555]
ENSDARG00000002546	Dr.11480.1.S1_at	0.376149	2.14369	rap2ip	Rap2 interacting protein [Source:ZFIN;Acc:ZDB-GENE-040426-842]
ENSDARG00000033009	Dr.9145.1.S1_at	0.445484	2.14369	h3f3c	H3 histone, family 3C [Source:ZFIN;Acc:ZDB-GENE-030131-8175]
ENSDARG00000012881	Dr.20971.1.S2_at	0.203525	2.14369	slc4a1a	solute carrier family 4, anion exchanger, member 1a [Source:ZFIN;Acc:ZDB-GENE-010525-1]
ENSDARG00000018738	Dr.14479.1.S1_at	0.661052	2.14369	zw10	ZW10 homolog, centromere/kinetochore protein (Drosophila) [Source:ZFIN;Acc:ZDB-GENE-040426-800]
ENSDARG00000056381	Dr.6580.1.A1_at	0.742788	2.14369	zgc:85910	zgc:85910 [Source:ZFIN;Acc:ZDB-GENE-030131-9405]
ENSDARG00000025233	Dr.6188.1.S1_at	0.548412	2.14369	LIPT1	lipoyltransferase 1 [Source:HGNC Symbol;Acc:29569]
ENSDARG00000006609	Dr.8.3.A1_at	0.376293	2.14369	map2k2a	mitogen-activated protein kinase kinase 2a [Source:ZFIN;Acc:ZDB-GENE-041027-1]
ENSDARG00000070395	Dr.2432.1.S1_at	0.60838	2.14369	cs	citrate synthase [Source:ZFIN;Acc:ZDB-GENE-030131-1058]
ENSDARG00000033768	Dr.91.1.A1_at	0.706991	2.14369	C10H5orf44	chromosome 5 open reading frame 44 [Source:HGNC Symbol;Acc:25828]
ENSDARG00000012942	Dr.17526.1.A1_at	0.572496	2.14369	itgb5	integrin, beta 5 [Source:ZFIN;Acc:ZDB-GENE-030131-6022]
ENSDARG00000037997	Dr.4416.1.A1_at	0.346844	2.14369	tubb5	tubulin, beta 5 [Source:ZFIN;Acc:ZDB-GENE-031110-4]
ENSDARG00000038694	Dr.13660.1.S1_at	0.540859	2.14369	zgc:101744	zgc:101744 [Source:ZFIN;Acc:ZDB-GENE-050320-111]
ENSDARG00000040546	Dr.22367.1.A1_at	0.378386	2.14369	C1H11orf73	chromosome 11 open reading frame 73 [Source:HGNC Symbol;Acc:26938]
ENSDARG00000079078	Dr.1411.1.S1_at	0.707213	2.14369	hbaa1	hemoglobin alpha adult-1 [Source:ZFIN;Acc:ZDB-GENE-980526-79]
ENSDARG00000016611	Dr.7392.1.S1_at	0.487312	2.14369	scrn3	secernin 3 [Source:ZFIN;Acc:ZDB-GENE-030131-4783]
ENSDARG00000037061	Dr.23802.1.S1_at	0.465053	2.14747	aldh9a1b	aldehyde dehydrogenase 9 family, member A1b [Source:ZFIN;Acc:ZDB-GENE-040120-5]
ENSDARG00000053248	Dr.264.1.S1_at	0.362535	2.14747	inab	internexin neuronal intermediate filament protein, alpha b [Source:ZFIN;Acc:ZDB-GENE-990415-83]
ENSDARG00000037593	DrAffx.1.16.S1_at	0.62835	2.14747	prickle2	prickle-like 2 (Drosophila) [Source:ZFIN;Acc:ZDB-GENE-030724-6]
ENSDARG00000038609	Dr.6818.1.S1_at	0.535389	2.14747	mpz	myelin protein zero [Source:ZFIN;Acc:ZDB-GENE-010724-4]
ENSDARG00000058032	Dr.16230.1.A1_at	0.513514	2.14747	si:dkey-6n6.2	si:dkey-6n6.2 [Source:ZFIN;Acc:ZDB-GENE-060503-173]
ENSDARG00000043748	Dr.12949.1.S1_at	0.238411	2.14747
ENSDARG00000043820	Dr.9836.1.S1_at	0.68753	2.2127	nme2a	non-metastatic cells 2a, protein (NM23B) expressed in [Source:ZFIN;Acc:ZDB-GENE-030131-7656]
ENSDARG00000029292	Dr.20974.1.S1_at	0.513684	2.2127	C2H1orf21	chromosome 1 open reading frame 21 [Source:HGNC Symbol;Acc:15494]
ENSDARG00000031533	Dr.13330.1.A1_at	0.5048	2.2127	MUDENG	MU-2/AP1M2 domain containing, death-inducing [Source:HGNC Symbol;Acc:20192]
ENSDARG00000037309	Dr.17770.1.A1_at	0.476746	2.2127	pet112l	PET112-like (yeast) [Source:ZFIN;Acc:ZDB-GENE-040724-131]
ENSDARG00000024728	Dr.15003.1.A1_at	0.452624	2.2127	hdhd2	haloacid dehalogenase-like hydrolase domain containing 2 [Source:ZFIN;Acc:ZDB-GENE-050320-37]
ENSDARG00000041170	Dr.23752.1.A1_at	0.500062	2.2127	aagab	alpha- and gamma-adaptin binding protein [Source:ZFIN;Acc:ZDB-GENE-040718-120]
ENSDARG00000055719	Dr.11796.1.S1_at	0.581666	2.2127	ino80c	INO80 complex subunit C [Source:ZFIN;Acc:ZDB-GENE-040625-97]
ENSDARG00000027070	Dr.17797.1.A1_at	0.30193	2.2127	acbd4	acyl-CoA binding domain containing 4 [Source:ZFIN;Acc:ZDB-GENE-040426-2074]
ENSDARG00000029406	Dr.17357.1.A1_at	0.65735	2.2127	h2afx	H2A histone family, member X [Source:ZFIN;Acc:ZDB-GENE-040426-987]
ENSDARG00000006257	Dr.25952.1.A1_s_at	0.818901	2.2127	vldlr	very low density lipoprotein receptor [Source:ZFIN;Acc:ZDB-GENE-040426-803]
ENSDARG00000076334	Dr.18076.1.A1_at	0.327469	2.2127	MRPL43	mitochondrial ribosomal protein L43 [Source:HGNC Symbol;Acc:14517]
ENSDARG00000019326	Dr.20729.1.S1_at	0.418211	2.2127	prpsap2	phosphoribosyl pyrophosphate synthetase-associated protein 2 [Source:ZFIN;Acc:ZDB-GENE-040426-2077]
ENSDARG00000046154	Dr.18785.2.S1_at	0.470555	2.2127	apooa	apolipoprotein O, a [Source:ZFIN;Acc:ZDB-GENE-031118-91]
ENSDARG00000003081	Dr.7502.1.A1_at	0.447761	2.2127	zgc:165344	zgc:165344 [Source:ZFIN;Acc:ZDB-GENE-030131-9794]
ENSDARG00000069706	Dr.13593.1.S1_at	0.556606	2.2127	prmt6	protein arginine methyltransferase 6 [Source:ZFIN;Acc:ZDB-GENE-040914-7]
ENSDARG00000036776	Dr.16380.1.A1_at	0.645742	2.2127	aldh8a1	aldehyde dehydrogenase 8 family, member A1 [Source:ZFIN;Acc:ZDB-GENE-040912-3]
ENSDARG00000069619	Dr.433.1.A1_at	0.535159	2.2127	atf7ip	activating transcription factor 7 interacting protein [Source:ZFIN;Acc:ZDB-GENE-061103-178]
ENSDARG00000014244	Dr.2619.1.S1_at	0.0997601	2.2127	rbmx	RNA binding motif protein, X-linked [Source:ZFIN;Acc:ZDB-GENE-030131-579]
ENSDARG00000016477	Dr.8006.1.A1_at	0.316132	2.2127	eif4a2	eukaryotic translation initiation factor 4A, isoform 2 [Source:ZFIN;Acc:ZDB-GENE-040426-2802]
ENSDARG00000038198	Dr.24758.1.A1_at	0.285118	2.2127	zgc:153426	zgc:153426 [Source:ZFIN;Acc:ZDB-GENE-060929-220]
ENSDARG00000045858	Dr.17103.1.S1_at	0.477605	2.37816	C4H12orf5 (1 of 2)	chromosome 12 open reading frame 5 [Source:HGNC Symbol;Acc:1185]
ENSDARG00000003675	Dr.13038.1.S1_at	0.383554	2.37816	cryl1	crystallin, lambda 1 [Source:ZFIN;Acc:ZDB-GENE-060810-7]
ENSDARG00000075347	Dr.26409.1.A1_at	0.80295	2.37816	CHFR	checkpoint with forkhead and ring finger domains [Source:HGNC Symbol;Acc:20455]
ENSDARG00000056193	Dr.20176.1.S1_at	0.219019	2.37816	nme7	non-metastatic cells 7, protein expressed in (nucleoside-diphosphate kinase) [Source:ZFIN;Acc:ZDB-GENE-000210-35]
ENSDARG00000056915	Dr.11200.1.S1_at	0.516298	2.37816	si:ch211-237l4.6	si:ch211-237l4.6 [Source:ZFIN;Acc:ZDB-GENE-040724-42]
ENSDARG00000079271	Dr.396.1.A1_at	0.683718	2.37816	dcxr	dicarbonyl/L-xylulose reductase [Source:ZFIN;Acc:ZDB-GENE-030131-7002]
ENSDARG00000029202	Dr.9246.1.A1_at	0.633876	2.37816
ENSDARG00000023508	Dr.14798.1.A1_at	0.603636	2.37816	ankrd49	ankyrin repeat domain 49 [Source:ZFIN;Acc:ZDB-GENE-050417-46]
ENSDARG00000017235	Dr.20010.3.S1_at	0.821287	2.37816	eif5a	eukaryotic translation initiation factor 5A [Source:ZFIN;Acc:ZDB-GENE-040426-2229]
ENSDARG00000030871	Dr.5064.1.S1_at	0.515865	2.43246	siah1	seven in absentia homolog 1 (Drosophila) [Source:ZFIN;Acc:ZDB-GENE-010319-31]
ENSDARG00000009677	Dr.7949.1.S1_at	0.527295	2.43246	dlg1	discs, large (Drosophila) homolog 1 [Source:ZFIN;Acc:ZDB-GENE-010724-8]
ENSDARG00000039522	Dr.7928.1.A1_at	0.566466	2.43246
ENSDARG00000070019	Dr.5407.1.A1_at	0.653221	2.43246	TAF15	TAF15 RNA polymerase II, TATA box binding protein (TBP)-associated factor, 68kDa [Source:HGNC Symbol;Acc:11547]
ENSDARG00000024229	Dr.15396.1.A1_at	0.559336	2.43246	UBL7 (1 of 2)	ubiquitin-like 7 (bone marrow stromal cell-derived) [Source:HGNC Symbol;Acc:28221]
ENSDARG00000017843	Dr.20617.1.A1_at	0.245781	2.43246	srsf1b	serine/arginine-rich splicing factor 1b [Source:ZFIN;Acc:ZDB-GENE-040426-1467]
ENSDARG00000061586	Dr.6487.1.A1_at	0.507269	2.43246	gphnb	gephyrin b [Source:ZFIN;Acc:ZDB-GENE-070705-4]
ENSDARG00000020467	Dr.2918.1.S1_at	0.573718	2.43246	safb	scaffold attachment factor B [Source:ZFIN;Acc:ZDB-GENE-030131-698]
ENSDARG00000059510	Dr.9905.1.A1_at	0.658717	2.43246	COQ2	coenzyme Q2 homolog, prenyltransferase (yeast) [Source:HGNC Symbol;Acc:25223]
ENSDARG00000046157	Dr.664.3.S1_at	0.817253	2.43246	RPS17	ribosomal protein S17 [Source:HGNC Symbol;Acc:10397]
ENSDARG00000039016	Dr.15210.1.S1_at	0.583382	2.43246	dcp2	DCP2 decapping enzyme homolog (S. cerevisiae) [Source:ZFIN;Acc:ZDB-GENE-040426-851]
ENSDARG00000062025	Dr.6834.1.A1_at	0.536246	2.43246	cpox	coproporphyrinogen oxidase [Source:ZFIN;Acc:ZDB-GENE-030131-9884]
ENSDARG00000001950	Dr.14283.1.S1_at	0.464754	2.43246	AK1	adenylate kinase 1 [Source:HGNC Symbol;Acc:361]
ENSDARG00000002174	Dr.17782.1.A1_at	0.42211	2.43246	itfg2	integrin alpha FG-GAP repeat containing 2 [Source:ZFIN;Acc:ZDB-GENE-041008-161]
ENSDARG00000071361	Dr.16166.1.A1_at	0.109534	2.43246	si:ch211-197g15.10	si:ch211-197g15.10 [Source:ZFIN;Acc:ZDB-GENE-050208-617]
ENSDARG00000076442	Dr.14833.1.A1_at	0.639113	2.43246	zgc:174310	zgc:174310 [Source:ZFIN;Acc:ZDB-GENE-081022-6]
ENSDARG00000069734	Dr.6751.1.S1_at	0.270034	2.43246	zgc:92880	zgc:92880 [Source:ZFIN;Acc:ZDB-GENE-040801-164]
ENSDARG00000012194	Dr.11540.1.A1_at	0.760761	2.43246	scp2a	sterol carrier protein 2a [Source:ZFIN;Acc:ZDB-GENE-040426-1846]
ENSDARG00000052624	Dr.13478.1.S1_at	0.593487	2.43246	SPRYD7 (2 of 2)	SPRY domain containing 7 [Source:HGNC Symbol;Acc:14297]
ENSDARG00000042357	Dr.13086.1.A1_at	0.55103	2.43246	cldnk	claudin k [Source:ZFIN;Acc:ZDB-GENE-040801-201]
ENSDARG00000020387	Dr.17452.1.S1_at	0.565658	2.43246	NIPSNAP3A	nipsnap homolog 3A (C. elegans) [Source:HGNC Symbol;Acc:23619]
ENSDARG00000015890	Dr.10168.1.S1_at	0.593473	2.43246	maf	v-maf musculoaponeurotic fibrosarcoma (avian) oncogene homolog [Source:ZFIN;Acc:ZDB-GENE-010605-2]
ENSDARG00000015780	Dr.18723.1.A1_at	0.469689	2.43246	ankrd46	ankyrin repeat domain 46 [Source:ZFIN;Acc:ZDB-GENE-050114-7]
ENSDARG00000042272	Dr.26452.1.S1_at	0.712638	2.43246	tmem231	transmembrane protein 231 [Source:ZFIN;Acc:ZDB-GENE-040426-1386]
ENSDARG00000006691	Dr.24686.1.S1_at	0.772886	2.43246	rpl12	ribosomal protein L12 [Source:ZFIN;Acc:ZDB-GENE-030131-5297]
ENSDARG00000011764	Dr.24628.1.S1_at	0.62411	2.43246	C4H12orf11	chromosome 12 open reading frame 11 [Source:HGNC Symbol;Acc:20174]
ENSDARG00000069109	Dr.18883.1.A1_at	0.611237	2.43246	sssca1	Sjogren syndrome/scleroderma autoantigen 1 [Source:ZFIN;Acc:ZDB-GENE-041010-102]
ENSDARG00000054963	Dr.13440.1.S1_at	0.51222	2.43246	alg1	asparagine-linked glycosylation 1 homolog (yeast, beta-1,4-mannosyltransferase) [Source:ZFIN;Acc:ZDB-GENE-030131-6093]
ENSDARG00000020618	Dr.11237.1.S1_at	0.436918	2.43246	C9H21orf33	chromosome 21 open reading frame 33 [Source:HGNC Symbol;Acc:1273]
ENSDARG00000057974	Dr.1697.1.A1_at	0.360088	2.43246	parp12b	poly (ADP-ribose) polymerase family, member 12b [Source:ZFIN;Acc:ZDB-GENE-030131-2617]
ENSDARG00000063337	Dr.7285.1.A1_at	0.373215	2.43246
ENSDARG00000058502	Dr.17013.1.S1_at	0.489363	2.43246	OLAH	oleoyl-ACP hydrolase [Source:HGNC Symbol;Acc:25625]
ENSDARG00000055089	Dr.18293.1.S1_at	0.540774	2.43246	mab21l1	mab-21-like 1 [Source:ZFIN;Acc:ZDB-GENE-020516-1]
ENSDARG00000063684	Dr.13605.1.S1_at	0.658038	2.43246	ppm1h	protein phosphatase, Mg2+/Mn2+ dependent, 1H [Source:ZFIN;Acc:ZDB-GENE-061027-190]
ENSDARG00000040779	Dr.2666.1.A1_at	0.745716	2.43246	lppr3b	lipid phosphate phosphatase-related protein type 3b [Source:ZFIN;Acc:ZDB-GENE-030131-2954]
ENSDARG00000028661	Dr.20443.1.A1_at	0.620244	2.43246	cntfr	ciliary neurotrophic factor receptor [Source:ZFIN;Acc:ZDB-GENE-030616-82]
ENSDARG00000017339	Dr.4980.1.S1_at	0.580048	2.43246	glulb	glutamate-ammonia ligase (glutamine synthase) b [Source:ZFIN;Acc:ZDB-GENE-030131-8417]
ENSDARG00000003373	Dr.8026.1.A1_at	0.799398	2.96188	commd2	COMM domain containing 2 [Source:ZFIN;Acc:ZDB-GENE-040718-118]
ENSDARG00000012866	Dr.5226.1.S1_at	0.556719	2.96188	picalm	phosphatidylinositol binding clathrin assembly protein [Source:ZFIN;Acc:ZDB-GENE-040426-761]
ENSDARG00000032326	Dr.17583.1.S1_at	0.669583	2.96188	mecr	mitochondrial trans-2-enoyl-CoA reductase [Source:ZFIN;Acc:ZDB-GENE-050417-399]
ENSDARG00000012450	Dr.982.1.S1_at	0.43264	2.96188	vmp1	vacuole membrane protein 1 [Source:ZFIN;Acc:ZDB-GENE-030131-8733]
ENSDARG00000071076	Dr.17515.1.A1_at	0.456502	2.96188	ldhbb	lactate dehydrogenase Bb [Source:ZFIN;Acc:ZDB-GENE-040718-176]
ENSDARG00000075738	Dr.10150.1.S1_at	0.365714	2.96188	CUTA	cutA divalent cation tolerance homolog (E. coli) [Source:HGNC Symbol;Acc:21101]
ENSDARG00000017294	Dr.20488.1.S1_at	0.5705	2.96188	gnai2	guanine nucleotide binding protein (G protein), alpha inhibiting activity polypeptide 2 [Source:ZFIN;Acc:ZDB-GENE-030131-5861]
ENSDARG00000036236	Dr.5994.2.S1_at	0.745098	2.96188	hibadha	3-hydroxyisobutyrate dehydrogenase a [Source:ZFIN;Acc:ZDB-GENE-040801-264]
ENSDARG00000022768	Dr.12908.1.A1_at	0.388044	2.96188	C8H20orf11 (1 of 2)	chromosome 20 open reading frame 11 [Source:HGNC Symbol;Acc:15857]
ENSDARG00000055477	Dr.2260.1.S1_at	0.444559	2.96188	pelo	pelota homolog (Drosophila) [Source:ZFIN;Acc:ZDB-GENE-040426-1074]
ENSDARG00000011462	Dr.13513.1.A1_at	0.3187	2.96188	otub1	OTU domain, ubiquitin aldehyde binding 1 [Source:ZFIN;Acc:ZDB-GENE-040718-204]
ENSDARG00000037928	Dr.9785.1.A1_at	0.520768	2.96188	ddx42	DEAD (Asp-Glu-Ala-Asp) box polypeptide 42 [Source:ZFIN;Acc:ZDB-GENE-050706-53]
ENSDARG00000036567	DrAffx.2.8.S1_at	0.829266	2.96188	aanat1	arylalkylamine N-acetyltransferase 1 [Source:ZFIN;Acc:ZDB-GENE-040329-1]
ENSDARG00000042845	Dr.7597.1.S1_at	0.596813	2.96188	oxtl	oxytocin-like [Source:ZFIN;Acc:ZDB-GENE-030407-1]
ENSDARG00000016363	Dr.25187.1.S1_a_at	0.62526	2.96188	her8a	hairy-related 8a [Source:ZFIN;Acc:ZDB-GENE-030131-2376]
ENSDARG00000068415	Dr.16120.1.S1_at	0.408387	2.96188	ptgesl	prostaglandin E synthase 2-like [Source:ZFIN;Acc:ZDB-GENE-040426-1063]
ENSDARG00000053810	Dr.6808.1.S1_at	0.531672	2.96188	zgc:55701	zgc:55701 [Source:ZFIN;Acc:ZDB-GENE-040426-2043]
ENSDARG00000042641	DrAffx.2.81.A1_at	0.488002	2.96188	cyp51	cytochrome P450, family 51 [Source:ZFIN;Acc:ZDB-GENE-040625-2]
ENSDARG00000045461	Dr.7143.1.A1_at	0.358063	2.96188	ECI2	enoyl-CoA delta isomerase 2 [Source:HGNC Symbol;Acc:14601]
ENSDARG00000041113	Dr.809.1.A1_at	0.716907	2.96188	wdr18	WD repeat domain 18 [Source:ZFIN;Acc:ZDB-GENE-040905-4]
ENSDARG00000057630	Dr.18948.1.A1_at	0.560219	2.96188	galm	galactose mutarotase [Source:ZFIN;Acc:ZDB-GENE-040718-66]
ENSDARG00000037517	Dr.7973.1.S1_at	0.464159	2.96188	slc35c2	solute carrier family 35, member C2 [Source:ZFIN;Acc:ZDB-GENE-030131-2202]
ENSDARG00000042465	Dr.16718.1.S1_at	0.578596	2.96188	MTHFS	5,10-methenyltetrahydrofolate synthetase (5-formyltetrahydrofolate cyclo-ligase) [Source:HGNC Symbol;Acc:7437]
ENSDARG00000054906	Dr.25657.1.A1_at	0.722225	2.96188	ier5l	immediate early response 5-like [Source:ZFIN;Acc:ZDB-GENE-030131-5134]
ENSDARG00000041449	Dr.23460.1.S1_at	0.581552	2.96188	spred1	sprouty-related, EVH1 domain containing 1 [Source:ZFIN;Acc:ZDB-GENE-040426-2338]
ENSDARG00000040695	Dr.6003.1.S1_at	0.661837	2.96188	fkbp14	FK506 binding protein 14 [Source:ZFIN;Acc:ZDB-GENE-040801-210]
ENSDARG00000056078	Dr.9633.1.A1_at	0.657078	2.96188	rftn2	raftlin family member 2 [Source:ZFIN;Acc:ZDB-GENE-040426-2760]
ENSDARG00000063692	Dr.16957.1.A1_at	0.248549	2.96188	zgc:158321	zgc:158321 [Source:ZFIN;Acc:ZDB-GENE-061201-12]
ENSDARG00000037845	Dr.3407.1.A1_at	0.697159	2.96188	col9a3	collagen, type IX, alpha 3 [Source:ZFIN;Acc:ZDB-GENE-030131-9799]
ENSDARG00000051935	Dr.10235.1.A1_at	0.568957	2.96188	dok1b	docking protein 1b [Source:ZFIN;Acc:ZDB-GENE-040426-2063]
ENSDARG00000036386	Dr.8682.1.S1_at	0.332947	2.96188	rbm4.1	RNA binding motif protein 4.1 [Source:ZFIN;Acc:ZDB-GENE-030131-3902]
ENSDARG00000013973	Dr.15406.1.S1_at	0.594585	2.96188	pex3	peroxisomal biogenesis factor 3 [Source:ZFIN;Acc:ZDB-GENE-040426-979]
ENSDARG00000067658	Dr.15005.1.S1_at	0.68399	2.96188	BX470189.1	Putative uncharacterized protein [Source:UniProtKB/TrEMBL;Acc:A3KNX7]
ENSDARG00000026801	Dr.4713.1.S1_at	0.573821	2.96188	stau2	staufen, RNA binding protein, homolog 2 (Drosophila) [Source:ZFIN;Acc:ZDB-GENE-040426-687]
ENSDARG00000069133	Dr.5778.1.S1_at	0.41514	2.96188	mstnb	myostatin b [Source:ZFIN;Acc:ZDB-GENE-990415-165]
ENSDARG00000003869	Dr.15687.2.S1_a_at	0.434534	2.96188	decr1	2,4-dienoyl CoA reductase 1, mitochondrial [Source:ZFIN;Acc:ZDB-GENE-040718-142]
ENSDARG00000032919	Dr.7190.1.A1_at	0.351645	2.96188	chchd3	coiled-coil-helix-coiled-coil-helix domain containing 3 [Source:ZFIN;Acc:ZDB-GENE-030131-5005]
ENSDARG00000074013	Dr.13246.1.A1_at	0.489071	2.96188
ENSDARG00000037855	Dr.15759.1.A1_a_at	0.559738	2.96188	taf11	TAF11 RNA polymerase II, TATA box binding protein (TBP)-associated factor [Source:ZFIN;Acc:ZDB-GENE-040718-283]
ENSDARG00000059028	Dr.16362.1.A1_at	0.59234	2.96188	SRRD	SRR1 domain containing [Source:HGNC Symbol;Acc:33910]
ENSDARG00000030478	Dr.7273.1.A1_at	0.625499	2.96188	zgc:66484	zgc:66484 [Source:ZFIN;Acc:ZDB-GENE-030131-5768]
ENSDARG00000039429	Dr.4408.1.S1_at	0.327197	2.96188	adka	adenosine kinase a [Source:ZFIN;Acc:ZDB-GENE-030425-3]
ENSDARG00000007691	Dr.7761.1.A1_at	0.747699	2.96188	cul1b	cullin 1b [Source:ZFIN;Acc:ZDB-GENE-040426-2887]
ENSDARG00000019353	Dr.18282.3.S1_at	0.556418	2.96188	sparc	secreted acidic cysteine rich glycoprotein [Source:ZFIN;Acc:ZDB-GENE-030131-9]
ENSDARG00000036344	Dr.11068.1.A1_at	0.648799	2.96188	calb2b	calbindin 2b, (calretinin) [Source:ZFIN;Acc:ZDB-GENE-040426-1668]
ENSDARG00000069279	Dr.7010.1.S1_at	0.366818	2.96188	elovl7a	ELOVL family member 7, elongation of long chain fatty acids (yeast) a [Source:ZFIN;Acc:ZDB-GENE-030131-6149]
ENSDARG00000070386	Dr.17589.1.S1_at	0.598064	2.96188	KRTCAP2	keratinocyte associated protein 2 [Source:HGNC Symbol;Acc:28942]
ENSDARG00000032765	Dr.23465.1.S1_at	0.693722	2.96188	net1	neuroepithelial cell transforming gene 1 [Source:ZFIN;Acc:ZDB-GENE-041121-18]
ENSDARG00000043497	Dr.12696.1.A1_at	0.197282	2.96188	SCRN2	secernin 2 [Source:HGNC Symbol;Acc:30381]
ENSDARG00000043079	Dr.9539.1.S1_at	0.663368	2.96188	MMP23B	matrix metallopeptidase 23B [Source:HGNC Symbol;Acc:7171]
ENSDARG00000002549	Dr.5119.1.A1_at	0.515763	2.96188	eif3eb	eukaryotic translation initiation factor 3, subunit E, b [Source:ZFIN;Acc:ZDB-GENE-050208-283]
ENSDARG00000016153	Dr.4988.1.S1_at	0.371003	2.96188	dag1	dystroglycan 1 [Source:ZFIN;Acc:ZDB-GENE-021223-1]
ENSDARG00000042247	Dr.7484.1.S1_at	0.574121	2.96188	ppial	peptidylprolyl isomerase A, like [Source:ZFIN;Acc:ZDB-GENE-030131-7459]
ENSDARG00000010382	Dr.2633.1.A1_at	0.670708	2.96188	cratb	carnitine O-acetyltransferase b [Source:ZFIN;Acc:ZDB-GENE-040912-162]
ENSDARG00000076419	Dr.22040.1.S1_at	0.478749	2.96188	si:dkeyp-117b11.2	si:dkeyp-117b11.2 [Source:ZFIN;Acc:ZDB-GENE-081104-454]
ENSDARG00000043021	Dr.15098.1.A1_at	0.69148	2.96188	slc26a11	solute carrier family 26, member 11 [Source:ZFIN;Acc:ZDB-GENE-030131-5349]
ENSDARG00000022254	Dr.15087.1.A1_at	0.437763	3.56811	prkcbb	protein kinase C, beta b [Source:ZFIN;Acc:ZDB-GENE-040426-1178]
ENSDARG00000045926	Dr.12552.1.S1_at	0.503743	3.56811	crabp1a	cellular retinoic acid binding protein 1a [Source:ZFIN;Acc:ZDB-GENE-020320-3]
ENSDARG00000040923	Dr.20131.1.S1_at	0.666252	3.56811	crabp2a	cellular retinoic acid binding protein 2, a [Source:ZFIN;Acc:ZDB-GENE-020320-4]
ENSDARG00000031283	Dr.25500.1.S1_at	0.696391	3.56811	vamp1	vesicle-associated membrane protein 1 [Source:ZFIN;Acc:ZDB-GENE-040426-2725]
ENSDARG00000040301	Dr.14868.1.S1_at	0.37021	3.56811	lrrc20	leucine rich repeat containing 20 [Source:ZFIN;Acc:ZDB-GENE-041114-49]
ENSDARG00000041689	Dr.16861.1.A1_at	0.367084	3.56811	usf1	upstream transcription factor 1 [Source:ZFIN;Acc:ZDB-GENE-040426-1072]
ENSDARG00000019532	Dr.4938.1.S1_at	0.422194	3.56811	fads2	fatty acid desaturase 2 [Source:ZFIN;Acc:ZDB-GENE-011212-1]
ENSDARG00000040548	Dr.14507.1.A1_at	0.648693	3.56811	eed	embryonic ectoderm development [Source:ZFIN;Acc:ZDB-GENE-050417-287]
ENSDARG00000079200	Dr.16587.1.A1_at	0.720349	3.56811
ENSDARG00000041631	Dr.138.2.S1_at	0.664036	3.56811	fam192a	family with sequence similarity 192, member A [Source:ZFIN;Acc:ZDB-GENE-030131-6692]
ENSDARG00000018921	Dr.9450.1.A1_at	0.48683	3.56811	fam84a	family with sequence similarity 84, member A [Source:ZFIN;Acc:ZDB-GENE-040426-1247]
ENSDARG00000060120	Dr.13856.1.A1_at	0.537124	3.56811	GLYCTK	glycerate kinase [Source:HGNC Symbol;Acc:24247]
ENSDARG00000077789	Dr.23300.1.A1_at	0.638529	3.56811
ENSDARG00000009851	Dr.22748.1.A1_at	0.530399	3.56811	wdr41	WD repeat domain 41 [Source:ZFIN;Acc:ZDB-GENE-050706-152]
ENSDARG00000045846	Dr.7063.1.A1_at	0.578002	3.56811	osgep	O-sialoglycoprotein endopeptidase [Source:ZFIN;Acc:ZDB-GENE-030131-7880]
ENSDARG00000006497	Dr.4188.2.S1_at	0.765708	3.56811	rtn1a	reticulon 1a [Source:ZFIN;Acc:ZDB-GENE-030131-2426]
ENSDARG00000059075	Dr.16108.1.S1_at	0.712157	3.56811	nip7	nuclear import 7 homolog (S. cerevisiae) [Source:ZFIN;Acc:ZDB-GENE-050522-256]
ENSDARG00000013063	Dr.18558.1.A1_at	0.604687	3.56811	oxct1a	3-oxoacid CoA transferase 1a [Source:ZFIN;Acc:ZDB-GENE-040723-3]
ENSDARG00000057661	Dr.24074.1.A1_at	0.573884	3.56811	aldoca	aldolase C, fructose-bisphosphate, a [Source:ZFIN;Acc:ZDB-GENE-050706-128]
ENSDARG00000040559	Dr.12498.1.S1_at	0.556351	3.56811	rad1	RAD1 homolog (S. pombe) [Source:ZFIN;Acc:ZDB-GENE-040426-1873]
ENSDARG00000062272	Dr.14054.1.A1_at	0.794039	3.56811	AFG3L2	AFG3 ATPase family gene 3-like 2 (S. cerevisiae) [Source:HGNC Symbol;Acc:315]
ENSDARG00000028354	Dr.16379.1.A1_at	0.420213	3.56811	stxbp6l	syntaxin binding protein 6 (amisyn), like [Source:ZFIN;Acc:ZDB-GENE-040724-16]
ENSDARG00000036967	Dr.11707.2.A1_at	0.786916	3.56811	smox	spermine oxidase [Source:ZFIN;Acc:ZDB-GENE-031201-3]
ENSDARG00000004896	Dr.4526.1.A1_at	0.630486	3.56811	lonp2	lon peptidase 2, peroxisomal [Source:ZFIN;Acc:ZDB-GENE-041212-1]
ENSDARG00000062943	Dr.14902.1.A1_at	0.487619	3.56811	TACO1 (2 of 2)	translational activator of mitochondrially encoded cytochrome c oxidase I [Source:HGNC Symbol;Acc:24316]
ENSDARG00000056794	Dr.4225.1.A1_at	0.731429	3.56811	npm3	nucleophosmin/nucleoplasmin, 3 [Source:ZFIN;Acc:ZDB-GENE-050320-50]
ENSDARG00000018272	Dr.12330.1.A1_at	0.54883	3.56811	wdr33	WD repeat domain 33 [Source:ZFIN;Acc:ZDB-GENE-040924-3]
ENSDARG00000057691	Dr.25141.1.A1_at	0.387716	3.56811	srsf1a	serine/arginine-rich splicing factor 1a [Source:ZFIN;Acc:ZDB-GENE-040426-1950]
ENSDARG00000056479	Dr.21919.1.A1_at	0.639938	3.56811	RAB1B (2 of 2)	RAB1B, member RAS oncogene family [Source:HGNC Symbol;Acc:18370]
ENSDARG00000052334	Dr.24321.1.S1_at	0.707712	3.9943	ociad1	OCIA domain containing 1 [Source:ZFIN;Acc:ZDB-GENE-040426-1100]
ENSDARG00000005121	Dr.17212.1.S1_at	0.51687	3.9943	mfn1	mitofusin 1 [Source:ZFIN;Acc:ZDB-GENE-040426-1553]
ENSDARG00000033660	Dr.17619.1.A1_at	0.620667	3.9943	zgc:112054	zgc:112054 [Source:ZFIN;Acc:ZDB-GENE-050417-150]
ENSDARG00000009087	Dr.7740.1.S1_at	0.630716	3.9943	iclp1	invariant chain-like protein 1 [Source:ZFIN;Acc:ZDB-GENE-000901-1]
ENSDARG00000037832	Dr.16735.1.A1_at	0.452365	3.9943	KLHDC3	kelch domain containing 3 [Source:HGNC Symbol;Acc:20704]
ENSDARG00000013082	Dr.18373.1.S1_at	0.614267	3.9943	uap1l1	UDP-N-acteylglucosamine pyrophosphorylase 1, like 1 [Source:ZFIN;Acc:ZDB-GENE-040426-1056]
ENSDARG00000019496	Dr.15151.2.A1_at	0.563898	3.9943	esd	esterase D/formylglutathione hydrolase [Source:ZFIN;Acc:ZDB-GENE-050417-328]
ENSDARG00000015567	Dr.6760.1.S1_at	0.880693	3.9943	zic1	zic family member 1 (odd-paired homolog, Drosophila) [Source:ZFIN;Acc:ZDB-GENE-000208-4]
ENSDARG00000022378	Dr.7782.1.A1_at	0.729311	3.9943	mtmr1b	myotubularin related protein 1b [Source:ZFIN;Acc:ZDB-GENE-050327-48]
ENSDARG00000018425	Dr.14293.1.S1_at	0.753493	3.9943	wu:fk48d07	wu:fk48d07 [Source:ZFIN;Acc:ZDB-GENE-030131-6611]
ENSDARG00000034043	Dr.12625.1.S1_at	0.73013	3.9943	irx5a	iroquois homeobox protein 5a [Source:ZFIN;Acc:ZDB-GENE-010716-2]
ENSDARG00000045408	Dr.20602.1.S1_at	0.459926	3.9943	tagln	transgelin [Source:ZFIN;Acc:ZDB-GENE-070912-1]
ENSDARG00000039673	Dr.8065.1.S1_at	0.592942	3.9943
ENSDARG00000008859	Dr.20935.1.S1_at	0.394291	3.9943	mylipa	myosin regulatory light chain interacting protein a [Source:ZFIN;Acc:ZDB-GENE-030131-7831]
ENSDARG00000069708	Dr.14004.1.S1_at	0.620851	3.9943	cdc34a	cell division cycle 34 homolog (S. cerevisiae) a [Source:ZFIN;Acc:ZDB-GENE-040426-713]
ENSDARG00000027200	Dr.16079.1.S1_at	0.695435	3.9943	gabarapl2	GABA(A) receptor-associated protein-like 2 [Source:ZFIN;Acc:ZDB-GENE-040718-336]
ENSDARG00000039145	Dr.23077.1.A1_at	0.58691	3.9943	PLAU (2 of 2)	plasminogen activator, urokinase [Source:HGNC Symbol;Acc:9052]
ENSDARG00000018002	Dr.988.1.S1_at	0.610551	3.9943	eci1	enoyl-CoA delta isomerase 1 [Source:ZFIN;Acc:ZDB-GENE-030131-6033]
ENSDARG00000013822	Dr.13949.1.A1_at	0.674278	3.9943	ANAPC16	anaphase promoting complex subunit 16 [Source:HGNC Symbol;Acc:26976]
ENSDARG00000038938	Dr.13698.1.S1_at	0.152617	3.9943	ssfa2	sperm specific antigen 2 [Source:ZFIN;Acc:ZDB-GENE-090824-1]
ENSDARG00000040485	Dr.21797.1.S1_at	0.647579	3.9943	dfna5	deafness, autosomal dominant 5 [Source:ZFIN;Acc:ZDB-GENE-030131-7662]
ENSDARG00000039310	Dr.20668.1.A1_at	0.632332	3.9943	PARL (2 of 2)	presenilin associated, rhomboid-like [Source:HGNC Symbol;Acc:18253]
ENSDARG00000059324	Dr.16317.1.A1_at	0.601777	3.9943	FAM126B (3 of 3)	family with sequence similarity 126, member B [Source:HGNC Symbol;Acc:28593]
ENSDARG00000076532	Dr.24763.1.S1_at	0.694469	3.9943	PTMS	parathymosin [Source:HGNC Symbol;Acc:9629]
ENSDARG00000058140	Dr.12484.1.S1_at	0.7729	3.9943	BX901973.2	Tetratricopeptide repeat protein 25 [Source:UniProtKB/Swiss-Prot;Acc:Q7ZU45]
ENSDARG00000012747	Dr.6645.1.S1_at	0.399585	3.9943	rer1	RER1 retention in endoplasmic reticulum 1 homolog (S. cerevisiae) [Source:ZFIN;Acc:ZDB-GENE-040426-1494]
ENSDARG00000042975	Dr.2043.1.A1_at	0.508594	3.9943	auh	AU RNA binding protein/enoyl-Coenzyme A hydratase [Source:ZFIN;Acc:ZDB-GENE-040801-95]
ENSDARG00000077139	Dr.4077.1.A1_at	0.583123	3.9943	col6a3	collagen, type VI, alpha 3 [Source:ZFIN;Acc:ZDB-GENE-070501-8]
ENSDARG00000059657	Dr.20384.1.A1_at	0.620056	3.9943	mks1	meckel syndrome, type 1 [Source:ZFIN;Acc:ZDB-GENE-030131-3813]
ENSDARG00000076004	Dr.17119.1.A1_at	0.795667	3.9943
ENSDARG00000017316	Dr.11968.1.A1_at	0.651371	3.9943	bag5	BCL2-associated athanogene 5 [Source:ZFIN;Acc:ZDB-GENE-050913-58]
ENSDARG00000014432	Dr.10395.1.A1_at	0.742376	3.9943	CCDC77	coiled-coil domain containing 77 [Source:HGNC Symbol;Acc:28203]
ENSDARG00000007523	Dr.3944.2.S1_at	0.641897	3.9943	mll5	myeloid/lymphoid or mixed-lineage leukemia 5 (trithorax homolog, Drosophila) [Source:ZFIN;Acc:ZDB-GENE-030131-4120]
ENSDARG00000057239	Dr.14052.1.A1_at	0.39013	3.9943	tph2	tryptophan hydroxylase 2 (tryptophan 5-monooxygenase) [Source:ZFIN;Acc:ZDB-GENE-040624-4]
ENSDARG00000044753	Dr.12046.1.S1_at	0.511985	3.9943	idh3b	isocitrate dehydrogenase 3 (NAD+) beta [Source:ZFIN;Acc:ZDB-GENE-040625-174]
ENSDARG00000020145	Dr.7313.1.A1_at	0.57031	3.9943	zgc:73340	zgc:73340 [Source:ZFIN;Acc:ZDB-GENE-030131-4851]
ENSDARG00000077325	Dr.18616.1.S1_at	0.869665	3.9943
ENSDARG00000055653	Dr.5714.1.S1_at	0.462249	3.9943	nubp2	nucleotide binding protein 2 (MinD homolog, E. coli) [Source:ZFIN;Acc:ZDB-GENE-051023-10]
ENSDARG00000061854	Dr.11546.1.A1_at	0.56503	3.9943	lman2	lectin, mannose-binding 2 [Source:ZFIN;Acc:ZDB-GENE-070209-149]
ENSDARG00000037746	Dr.25213.1.S1_at	0.538802	3.9943	bactin1	bactin1 [Source:ZFIN;Acc:ZDB-GENE-000329-1]
ENSDARG00000045249	Dr.19766.1.A1_at	0.696336	3.9943	NIF3L1	NIF3 NGG1 interacting factor 3-like 1 (S. pombe) [Source:HGNC Symbol;Acc:13390]
ENSDARG00000057939	Dr.18389.1.S1_at	0.352696	3.9943	ythdf3	YTH domain family 3 [Source:ZFIN;Acc:ZDB-GENE-030131-6123]
ENSDARG00000069521	Dr.4166.1.S1_at	0.790434	3.9943	vps29	vacuolar protein sorting 29 (yeast) [Source:ZFIN;Acc:ZDB-GENE-030131-8764]
ENSDARG00000003375	Dr.12990.1.A1_at	0.49563	3.9943	gng12a	guanine nucleotide binding protein (G protein), gamma 12a [Source:ZFIN;Acc:ZDB-GENE-040426-2555]
ENSDARG00000053318	Dr.6326.1.A1_at	0.760105	3.9943	lrrc6	leucine rich repeat containing 6 [Source:ZFIN;Acc:ZDB-GENE-040827-2]
ENSDARG00000053542	Dr.16088.2.S1_at	0.416252	3.9943	kctd12.2	potassium channel tetramerisation domain containing 12.2 [Source:ZFIN;Acc:ZDB-GENE-060117-4]
ENSDARG00000008706	Dr.13557.1.A1_at	0.649844	3.9943	PAIP2B	poly(A) binding protein interacting protein 2B [Source:HGNC Symbol;Acc:29200]
ENSDARG00000045097	Dr.7989.1.A1_at	0.526208	3.9943	bmpr1ab	bone morphogenetic protein receptor, type 1ab [Source:ZFIN;Acc:ZDB-GENE-040912-150]
ENSDARG00000020764	Dr.9918.1.S1_at	0.794747	4.37642	slmapb	sarcolemma associated protein b [Source:ZFIN;Acc:ZDB-GENE-040426-809]
ENSDARG00000076755	Dr.15731.1.S1_a_at	0.616288	4.37642	C13H20orf29	chromosome 20 open reading frame 29 [Source:HGNC Symbol;Acc:15875]
ENSDARG00000030781	Dr.21501.1.A1_at	0.691589	4.37642	acads	acyl-Coenzyme A dehydrogenase, C-2 to C-3 short chain [Source:ZFIN;Acc:ZDB-GENE-040808-64]
ENSDARG00000019239	Dr.1993.1.S1_at	0.500742	4.37642	cul1a	cullin 1a [Source:ZFIN;Acc:ZDB-GENE-030131-2603]
ENSDARG00000031439	Dr.3494.2.S1_at	0.393791	4.37642	glrx3	glutaredoxin 3 [Source:ZFIN;Acc:ZDB-GENE-041010-22]
ENSDARG00000039980	Dr.14688.1.S1_at	0.725399	4.37642	ppt1	palmitoyl-protein thioesterase 1 (ceroid-lipofuscinosis, neuronal 1, infantile) [Source:ZFIN;Acc:ZDB-GENE-040426-2653]
ENSDARG00000036754	Dr.8346.1.A1_at	0.555522	4.37642	hmgn3	high mobility group nucleosomal binding domain 3 [Source:ZFIN;Acc:ZDB-GENE-041114-180]
ENSDARG00000020072	Dr.4572.1.S1_at	0.672364	4.37642	thbs4b	thrombospondin 4b [Source:ZFIN;Acc:ZDB-GENE-020708-4]
ENSDARG00000033551	Dr.8165.1.S1_at	0.692814	4.37642	fbxw4	F-box and WD-40 domain protein 4 [Source:ZFIN;Acc:ZDB-GENE-000516-1]
ENSDARG00000044265	Dr.17699.1.A1_at	0.60485	4.37642	cdc37l1	CDC37 cell division cycle 37 homolog (S. cerevisiae)-like 1 [Source:ZFIN;Acc:ZDB-GENE-030131-8865]
ENSDARG00000058356	Dr.15059.1.S1_at	0.734056	4.37642	elovl1b	elongation of very long chain fatty acids (FEN1/Elo2, SUR4/Elo3, yeast)-like 1b [Source:ZFIN;Acc:ZDB-GENE-040426-2755]
ENSDARG00000043555	Dr.3449.1.S1_at	0.642062	4.37642	TMEM30A (2 of 2)	transmembrane protein 30A [Source:HGNC Symbol;Acc:16667]
ENSDARG00000055876	Dr.12110.1.S1_at	0.488885	4.37642	sc4mol	sterol-C4-methyl oxidase-like [Source:ZFIN;Acc:ZDB-GENE-040426-2670]
ENSDARG00000040048	Dr.12540.1.A1_at	0.473428	4.37642	GALNTL6	UDP-N-acetyl-alpha-D-galactosamine:polypeptide N-acetylgalactosaminyltransferase-like 6 [Source:HGNC Symbol;Acc:33844]
ENSDARG00000011545	Dr.5074.1.A1_at	0.749303	4.37642	arrb2b	arrestin, beta 2b [Source:ZFIN;Acc:ZDB-GENE-040426-1332]
ENSDARG00000008639	Dr.12174.1.A1_at	0.457935	4.37642	KIFAP3 (1 of 2)	kinesin-associated protein 3 [Source:HGNC Symbol;Acc:17060]
ENSDARG00000002168	Dr.9221.1.S1_at	0.337066	4.37642	tra2b	transformer 2 beta homolog (Drosophila) [Source:ZFIN;Acc:ZDB-GENE-040426-1094]
ENSDARG00000015201	Dr.19446.1.S1_at	0.33382	4.37642	pcmt	l-isoaspartyl protein carboxyl methyltransferase [Source:ZFIN;Acc:ZDB-GENE-990415-134]
ENSDARG00000033170	Dr.12369.1.A1_at	0.576846	4.37642	sult2st1	sulfotransferase family 2, cytosolic sulfotransferase 1 [Source:ZFIN;Acc:ZDB-GENE-030219-114]
ENSDARG00000026482	Dr.11928.1.A1_at	0.743846	4.37642	arhgap12	Rho GTPase activating protein 12 [Source:ZFIN;Acc:ZDB-GENE-040426-1727]
ENSDARG00000035970	Dr.4528.1.S1_at	0.515728	4.37642	ptprn2	protein tyrosine phosphatase, receptor type, N polypeptide 2 [Source:ZFIN;Acc:ZDB-GENE-030131-3758]
ENSDARG00000054807	Dr.5496.1.S1_at	0.745697	4.37642	sec13	SEC13 homolog (S. cerevisiae) [Source:ZFIN;Acc:ZDB-GENE-040426-2649]
ENSDARG00000014898	Dr.13168.1.S1_at	0.391407	4.37642	ncbp2	nuclear cap binding protein subunit 2 [Source:ZFIN;Acc:ZDB-GENE-020419-31]
ENSDARG00000077584	Dr.14969.1.A1_at	0.722025	4.37642	cln6	ceroid-lipofuscinosis, neuronal 6, late infantile, variant [Source:ZFIN;Acc:ZDB-GENE-041010-57]
