# Supplementary material for: MicroRNA-mediated gene regulation plays a minor role in the transcriptomic plasticity of cold-acclimated Zebrafish brain tissue
Source: BMC Genomics. 2011 Dec 14;12:605. doi: 10.1186/1471-2164-12-605 (PMC3258298; doi:10.1186/1471-2164-12-605)
Supplement: Additional file 8 — Table S3. List of miRNA-target pairs predicted by PITA. Table S4. List of miRNA-target pairs predicted by miRanda. Table S5. List of miRNA-target pairs predicted by PITA and miRanda. Table S6. Summary of target overlap between PITA and miRanda. [file 1471-2164-12-605-S8.XLS]

## Sheet: Table S3
Table S3. List of miRNA-target pairs predicted by PITA
miRNA ID	target ID
dre-let-7a	ENSDARG00000002131
dre-let-7a	ENSDARG00000003283
dre-let-7a	ENSDARG00000003486
dre-let-7a	ENSDARG00000004517
dre-let-7a	ENSDARG00000007867
dre-let-7a	ENSDARG00000008542
dre-let-7a	ENSDARG00000011769
dre-let-7a	ENSDARG00000012723
dre-let-7a	ENSDARG00000016676
dre-let-7a	ENSDARG00000018958
dre-let-7a	ENSDARG00000023536
dre-let-7a	ENSDARG00000023927
dre-let-7a	ENSDARG00000024492
dre-let-7a	ENSDARG00000026664
dre-let-7a	ENSDARG00000028661
dre-let-7a	ENSDARG00000034670
dre-let-7a	ENSDARG00000035056
dre-let-7a	ENSDARG00000035175
dre-let-7a	ENSDARG00000036344
dre-let-7a	ENSDARG00000036772
dre-let-7a	ENSDARG00000038693
dre-let-7a	ENSDARG00000040039
dre-let-7a	ENSDARG00000042120
dre-let-7a	ENSDARG00000042556
dre-let-7a	ENSDARG00000043055
dre-let-7a	ENSDARG00000044001
dre-let-7a	ENSDARG00000045140
dre-let-7a	ENSDARG00000052633
dre-let-7a	ENSDARG00000054864
dre-let-7a	ENSDARG00000055630
dre-let-7a	ENSDARG00000056121
dre-let-7a	ENSDARG00000056443
dre-let-7a	ENSDARG00000057184
dre-let-7a	ENSDARG00000058297
dre-let-7a	ENSDARG00000058504
dre-let-7a	ENSDARG00000058730
dre-let-7a	ENSDARG00000060065
dre-let-7a	ENSDARG00000060515
dre-let-7a	ENSDARG00000060596
dre-let-7a	ENSDARG00000068992
dre-let-7a	ENSDARG00000069734
dre-let-7a	ENSDARG00000071566
dre-let-7a	ENSDARG00000075643
dre-let-7a	ENSDARG00000077236
dre-let-7a	ENSDARG00000077842
dre-let-7a	ENSDARG00000078233
dre-let-7b-5p	ENSDARG00000002131
dre-let-7b-5p	ENSDARG00000002659
dre-let-7b-5p	ENSDARG00000002690
dre-let-7b-5p	ENSDARG00000003035
dre-let-7b-5p	ENSDARG00000003098
dre-let-7b-5p	ENSDARG00000003102
dre-let-7b-5p	ENSDARG00000003283
dre-let-7b-5p	ENSDARG00000003486
dre-let-7b-5p	ENSDARG00000004251
dre-let-7b-5p	ENSDARG00000004971
dre-let-7b-5p	ENSDARG00000006609
dre-let-7b-5p	ENSDARG00000007108
dre-let-7b-5p	ENSDARG00000007825
dre-let-7b-5p	ENSDARG00000007867
dre-let-7b-5p	ENSDARG00000007996
dre-let-7b-5p	ENSDARG00000008278
dre-let-7b-5p	ENSDARG00000008542
dre-let-7b-5p	ENSDARG00000008772
dre-let-7b-5p	ENSDARG00000008982
dre-let-7b-5p	ENSDARG00000009557
dre-let-7b-5p	ENSDARG00000009563
dre-let-7b-5p	ENSDARG00000009754
dre-let-7b-5p	ENSDARG00000010008
dre-let-7b-5p	ENSDARG00000011769
dre-let-7b-5p	ENSDARG00000011921
dre-let-7b-5p	ENSDARG00000012723
dre-let-7b-5p	ENSDARG00000012968
dre-let-7b-5p	ENSDARG00000013961
dre-let-7b-5p	ENSDARG00000014995
dre-let-7b-5p	ENSDARG00000015164
dre-let-7b-5p	ENSDARG00000015201
dre-let-7b-5p	ENSDARG00000015610
dre-let-7b-5p	ENSDARG00000016526
dre-let-7b-5p	ENSDARG00000016676
dre-let-7b-5p	ENSDARG00000017803
dre-let-7b-5p	ENSDARG00000018600
dre-let-7b-5p	ENSDARG00000018602
dre-let-7b-5p	ENSDARG00000018958
dre-let-7b-5p	ENSDARG00000020405
dre-let-7b-5p	ENSDARG00000020497
dre-let-7b-5p	ENSDARG00000020642
dre-let-7b-5p	ENSDARG00000020978
dre-let-7b-5p	ENSDARG00000020994
dre-let-7b-5p	ENSDARG00000021494
dre-let-7b-5p	ENSDARG00000021811
dre-let-7b-5p	ENSDARG00000021833
dre-let-7b-5p	ENSDARG00000023536
dre-let-7b-5p	ENSDARG00000023927
dre-let-7b-5p	ENSDARG00000024492
dre-let-7b-5p	ENSDARG00000026072
dre-let-7b-5p	ENSDARG00000026369
dre-let-7b-5p	ENSDARG00000026664
dre-let-7b-5p	ENSDARG00000027249
dre-let-7b-5p	ENSDARG00000027824
dre-let-7b-5p	ENSDARG00000028661
dre-let-7b-5p	ENSDARG00000028816
dre-let-7b-5p	ENSDARG00000029419
dre-let-7b-5p	ENSDARG00000030723
dre-let-7b-5p	ENSDARG00000031228
dre-let-7b-5p	ENSDARG00000031435
dre-let-7b-5p	ENSDARG00000033802
dre-let-7b-5p	ENSDARG00000034600
dre-let-7b-5p	ENSDARG00000034670
dre-let-7b-5p	ENSDARG00000034933
dre-let-7b-5p	ENSDARG00000035056
dre-let-7b-5p	ENSDARG00000035122
dre-let-7b-5p	ENSDARG00000035175
dre-let-7b-5p	ENSDARG00000036109
dre-let-7b-5p	ENSDARG00000036344
dre-let-7b-5p	ENSDARG00000036772
dre-let-7b-5p	ENSDARG00000036811
dre-let-7b-5p	ENSDARG00000036855
dre-let-7b-5p	ENSDARG00000037002
dre-let-7b-5p	ENSDARG00000037574
dre-let-7b-5p	ENSDARG00000038386
dre-let-7b-5p	ENSDARG00000038693
dre-let-7b-5p	ENSDARG00000039365
dre-let-7b-5p	ENSDARG00000039601
dre-let-7b-5p	ENSDARG00000039757
dre-let-7b-5p	ENSDARG00000040039
dre-let-7b-5p	ENSDARG00000040485
dre-let-7b-5p	ENSDARG00000040564
dre-let-7b-5p	ENSDARG00000041896
dre-let-7b-5p	ENSDARG00000042120
dre-let-7b-5p	ENSDARG00000042322
dre-let-7b-5p	ENSDARG00000042556
dre-let-7b-5p	ENSDARG00000042992
dre-let-7b-5p	ENSDARG00000043055
dre-let-7b-5p	ENSDARG00000043334
dre-let-7b-5p	ENSDARG00000043673
dre-let-7b-5p	ENSDARG00000043716
dre-let-7b-5p	ENSDARG00000045140
dre-let-7b-5p	ENSDARG00000045298
dre-let-7b-5p	ENSDARG00000045360
dre-let-7b-5p	ENSDARG00000052633
dre-let-7b-5p	ENSDARG00000052833
dre-let-7b-5p	ENSDARG00000053209
dre-let-7b-5p	ENSDARG00000053792
dre-let-7b-5p	ENSDARG00000054864
dre-let-7b-5p	ENSDARG00000055092
dre-let-7b-5p	ENSDARG00000055455
dre-let-7b-5p	ENSDARG00000055630
dre-let-7b-5p	ENSDARG00000056029
dre-let-7b-5p	ENSDARG00000056121
dre-let-7b-5p	ENSDARG00000056414
dre-let-7b-5p	ENSDARG00000056443
dre-let-7b-5p	ENSDARG00000056481
dre-let-7b-5p	ENSDARG00000056532
dre-let-7b-5p	ENSDARG00000056600
dre-let-7b-5p	ENSDARG00000057007
dre-let-7b-5p	ENSDARG00000057184
dre-let-7b-5p	ENSDARG00000058039
dre-let-7b-5p	ENSDARG00000058297
dre-let-7b-5p	ENSDARG00000058504
dre-let-7b-5p	ENSDARG00000058574
dre-let-7b-5p	ENSDARG00000058730
dre-let-7b-5p	ENSDARG00000059120
dre-let-7b-5p	ENSDARG00000060065
dre-let-7b-5p	ENSDARG00000060397
dre-let-7b-5p	ENSDARG00000060594
dre-let-7b-5p	ENSDARG00000060596
dre-let-7b-5p	ENSDARG00000061201
dre-let-7b-5p	ENSDARG00000061208
dre-let-7b-5p	ENSDARG00000062236
dre-let-7b-5p	ENSDARG00000062518
dre-let-7b-5p	ENSDARG00000062590
dre-let-7b-5p	ENSDARG00000067998
dre-let-7b-5p	ENSDARG00000068128
dre-let-7b-5p	ENSDARG00000068992
dre-let-7b-5p	ENSDARG00000069093
dre-let-7b-5p	ENSDARG00000069302
dre-let-7b-5p	ENSDARG00000069734
dre-let-7b-5p	ENSDARG00000069843
dre-let-7b-5p	ENSDARG00000070284
dre-let-7b-5p	ENSDARG00000070568
dre-let-7b-5p	ENSDARG00000070702
dre-let-7b-5p	ENSDARG00000071566
dre-let-7b-5p	ENSDARG00000071673
dre-let-7b-5p	ENSDARG00000075643
dre-let-7b-5p	ENSDARG00000076223
dre-let-7b-5p	ENSDARG00000076754
dre-let-7b-5p	ENSDARG00000077236
dre-let-7b-5p	ENSDARG00000077297
dre-let-7b-5p	ENSDARG00000077842
dre-let-7b-5p	ENSDARG00000078233
dre-let-7b-5p	ENSDARG00000079011
dre-let-7f-5p	ENSDARG00000002131
dre-let-7f-5p	ENSDARG00000002659
dre-let-7f-5p	ENSDARG00000003486
dre-let-7f-5p	ENSDARG00000004621
dre-let-7f-5p	ENSDARG00000008542
dre-let-7f-5p	ENSDARG00000009754
dre-let-7f-5p	ENSDARG00000016676
dre-let-7f-5p	ENSDARG00000018259
dre-let-7f-5p	ENSDARG00000018958
dre-let-7f-5p	ENSDARG00000023927
dre-let-7f-5p	ENSDARG00000026664
dre-let-7f-5p	ENSDARG00000034670
dre-let-7f-5p	ENSDARG00000034893
dre-let-7f-5p	ENSDARG00000035122
dre-let-7f-5p	ENSDARG00000035175
dre-let-7f-5p	ENSDARG00000036344
dre-let-7f-5p	ENSDARG00000042120
dre-let-7f-5p	ENSDARG00000042556
dre-let-7f-5p	ENSDARG00000045140
dre-let-7f-5p	ENSDARG00000055630
dre-let-7f-5p	ENSDARG00000056121
dre-let-7f-5p	ENSDARG00000056443
dre-let-7f-5p	ENSDARG00000057184
dre-let-7f-5p	ENSDARG00000057227
dre-let-7f-5p	ENSDARG00000058297
dre-let-7f-5p	ENSDARG00000058574
dre-let-7f-5p	ENSDARG00000060596
dre-let-7f-5p	ENSDARG00000068992
dre-let-7f-5p	ENSDARG00000069734
dre-let-7f-5p	ENSDARG00000075643
dre-let-7f-5p	ENSDARG00000077842
dre-let-7g-1-5p	ENSDARG00000002131
dre-let-7g-1-5p	ENSDARG00000003486
dre-let-7g-1-5p	ENSDARG00000007825
dre-let-7g-1-5p	ENSDARG00000009754
dre-let-7g-1-5p	ENSDARG00000011769
dre-let-7g-1-5p	ENSDARG00000016676
dre-let-7g-1-5p	ENSDARG00000018259
dre-let-7g-1-5p	ENSDARG00000018958
dre-let-7g-1-5p	ENSDARG00000021494
dre-let-7g-1-5p	ENSDARG00000024492
dre-let-7g-1-5p	ENSDARG00000034670
dre-let-7g-1-5p	ENSDARG00000035122
dre-let-7g-1-5p	ENSDARG00000035175
dre-let-7g-1-5p	ENSDARG00000036344
dre-let-7g-1-5p	ENSDARG00000036772
dre-let-7g-1-5p	ENSDARG00000040485
dre-let-7g-1-5p	ENSDARG00000042120
dre-let-7g-1-5p	ENSDARG00000042556
dre-let-7g-1-5p	ENSDARG00000045140
dre-let-7g-1-5p	ENSDARG00000056121
dre-let-7g-1-5p	ENSDARG00000056443
dre-let-7g-1-5p	ENSDARG00000057184
dre-let-7g-1-5p	ENSDARG00000058297
dre-let-7g-1-5p	ENSDARG00000058504
dre-let-7g-1-5p	ENSDARG00000058574
dre-let-7g-1-5p	ENSDARG00000060596
dre-let-7g-1-5p	ENSDARG00000068992
dre-let-7g-1-5p	ENSDARG00000069734
dre-let-7g-1-5p	ENSDARG00000071673
dre-let-7g-1-5p	ENSDARG00000075643
dre-let-7g-1-5p	ENSDARG00000077842
dre-let-7i-5p	ENSDARG00000000503
dre-let-7i-5p	ENSDARG00000004714
dre-let-7i-5p	ENSDARG00000005891
dre-let-7i-5p	ENSDARG00000007825
dre-let-7i-5p	ENSDARG00000008542
dre-let-7i-5p	ENSDARG00000009470
dre-let-7i-5p	ENSDARG00000009754
dre-let-7i-5p	ENSDARG00000009922
dre-let-7i-5p	ENSDARG00000016811
dre-let-7i-5p	ENSDARG00000020311
dre-let-7i-5p	ENSDARG00000023880
dre-let-7i-5p	ENSDARG00000027824
dre-let-7i-5p	ENSDARG00000030155
dre-let-7i-5p	ENSDARG00000034670
dre-let-7i-5p	ENSDARG00000035175
dre-let-7i-5p	ENSDARG00000037353
dre-let-7i-5p	ENSDARG00000039615
dre-let-7i-5p	ENSDARG00000040039
dre-let-7i-5p	ENSDARG00000042322
dre-let-7i-5p	ENSDARG00000045140
dre-let-7i-5p	ENSDARG00000045408
dre-let-7i-5p	ENSDARG00000054864
dre-let-7i-5p	ENSDARG00000056079
dre-let-7i-5p	ENSDARG00000056121
dre-let-7i-5p	ENSDARG00000057513
dre-let-7i-5p	ENSDARG00000058504
dre-let-7i-5p	ENSDARG00000068177
dre-let-7i-5p	ENSDARG00000068992
dre-let-7i-5p	ENSDARG00000069168
dre-let-7i-5p	ENSDARG00000069461
dre-let-7i-5p	ENSDARG00000070568
dre-mir-1-2-3p	ENSDARG00000003487
dre-mir-1-2-3p	ENSDARG00000004517
dre-mir-1-2-3p	ENSDARG00000007099
dre-mir-1-2-3p	ENSDARG00000007279
dre-mir-1-2-3p	ENSDARG00000012840
dre-mir-1-2-3p	ENSDARG00000015681
dre-mir-1-2-3p	ENSDARG00000018562
dre-mir-1-2-3p	ENSDARG00000019113
dre-mir-1-2-3p	ENSDARG00000019362
dre-mir-1-2-3p	ENSDARG00000019728
dre-mir-1-2-3p	ENSDARG00000022187
dre-mir-1-2-3p	ENSDARG00000035152
dre-mir-1-2-3p	ENSDARG00000035325
dre-mir-1-2-3p	ENSDARG00000042990
dre-mir-1-2-3p	ENSDARG00000043820
dre-mir-1-2-3p	ENSDARG00000054063
dre-mir-1-2-3p	ENSDARG00000061145
dre-mir-1-2-3p	ENSDARG00000068503
dre-mir-1-2-3p	ENSDARG00000068708
dre-mir-1-2-3p	ENSDARG00000076742
dre-mir-100-2-5p	ENSDARG00000002720
dre-mir-100-2-5p	ENSDARG00000029150
dre-mir-107-3p	ENSDARG00000003592
dre-mir-107-3p	ENSDARG00000005001
dre-mir-107-3p	ENSDARG00000005451
dre-mir-107-3p	ENSDARG00000006603
dre-mir-107-3p	ENSDARG00000007444
dre-mir-107-3p	ENSDARG00000008720
dre-mir-107-3p	ENSDARG00000010792
dre-mir-107-3p	ENSDARG00000010957
dre-mir-107-3p	ENSDARG00000014704
dre-mir-107-3p	ENSDARG00000016160
dre-mir-107-3p	ENSDARG00000017960
dre-mir-107-3p	ENSDARG00000021494
dre-mir-107-3p	ENSDARG00000021833
dre-mir-107-3p	ENSDARG00000028533
dre-mir-107-3p	ENSDARG00000029764
dre-mir-107-3p	ENSDARG00000034616
dre-mir-107-3p	ENSDARG00000035751
dre-mir-107-3p	ENSDARG00000036096
dre-mir-107-3p	ENSDARG00000036549
dre-mir-107-3p	ENSDARG00000038306
dre-mir-107-3p	ENSDARG00000041974
dre-mir-107-3p	ENSDARG00000042717
dre-mir-107-3p	ENSDARG00000043247
dre-mir-107-3p	ENSDARG00000043608
dre-mir-107-3p	ENSDARG00000043973
dre-mir-107-3p	ENSDARG00000044942
dre-mir-107-3p	ENSDARG00000045304
dre-mir-107-3p	ENSDARG00000052150
dre-mir-107-3p	ENSDARG00000052396
dre-mir-107-3p	ENSDARG00000055543
dre-mir-107-3p	ENSDARG00000055565
dre-mir-107-3p	ENSDARG00000058593
dre-mir-107-3p	ENSDARG00000059631
dre-mir-107-3p	ENSDARG00000063417
dre-mir-107-3p	ENSDARG00000070346
dre-mir-107-3p	ENSDARG00000070566
dre-mir-107-3p	ENSDARG00000070666
dre-mir-107-3p	ENSDARG00000071196
dre-mir-107-3p	ENSDARG00000075299
dre-mir-107-3p	ENSDARG00000077067
dre-miR-107b	ENSDARG00000000229
dre-miR-107b	ENSDARG00000000966
dre-miR-107b	ENSDARG00000001129
dre-miR-107b	ENSDARG00000002642
dre-miR-107b	ENSDARG00000004060
dre-miR-107b	ENSDARG00000004311
dre-miR-107b	ENSDARG00000005162
dre-miR-107b	ENSDARG00000006603
dre-miR-107b	ENSDARG00000009563
dre-miR-107b	ENSDARG00000010770
dre-miR-107b	ENSDARG00000013655
dre-miR-107b	ENSDARG00000014704
dre-miR-107b	ENSDARG00000017500
dre-miR-107b	ENSDARG00000019815
dre-miR-107b	ENSDARG00000026577
dre-miR-107b	ENSDARG00000028533
dre-miR-107b	ENSDARG00000031915
dre-miR-107b	ENSDARG00000032849
dre-miR-107b	ENSDARG00000035678
dre-miR-107b	ENSDARG00000036214
dre-miR-107b	ENSDARG00000039436
dre-miR-107b	ENSDARG00000039880
dre-miR-107b	ENSDARG00000043247
dre-miR-107b	ENSDARG00000043608
dre-miR-107b	ENSDARG00000044902
dre-miR-107b	ENSDARG00000044942
dre-miR-107b	ENSDARG00000045680
dre-miR-107b	ENSDARG00000053113
dre-miR-107b	ENSDARG00000053301
dre-miR-107b	ENSDARG00000053475
dre-miR-107b	ENSDARG00000055543
dre-miR-107b	ENSDARG00000057239
dre-miR-107b	ENSDARG00000061185
dre-miR-107b	ENSDARG00000062236
dre-miR-107b	ENSDARG00000069733
dre-miR-107b	ENSDARG00000077067
dre-mir-10a-5p	ENSDARG00000012450
dre-mir-10a-5p	ENSDARG00000027966
dre-mir-10a-5p	ENSDARG00000057724
dre-mir-10a-5p	ENSDARG00000071046
dre-mir-10a-5p	ENSDARG00000076395
dre-mir-10b-1-5p	ENSDARG00000027966
dre-mir-10b-1-5p	ENSDARG00000040453
dre-mir-10c-5p	ENSDARG00000012450
dre-mir-10c-5p	ENSDARG00000028618
dre-mir-10c-5p	ENSDARG00000071046
dre-mir-10c-5p	ENSDARG00000076395
dre-mir-10d-2-5p	ENSDARG00000027966
dre-mir-122-5p	ENSDARG00000000966
dre-mir-122-5p	ENSDARG00000001733
dre-mir-122-5p	ENSDARG00000002184
dre-mir-122-5p	ENSDARG00000002305
dre-mir-122-5p	ENSDARG00000002795
dre-mir-122-5p	ENSDARG00000003469
dre-mir-122-5p	ENSDARG00000003931
dre-mir-122-5p	ENSDARG00000004517
dre-mir-122-5p	ENSDARG00000004736
dre-mir-122-5p	ENSDARG00000004870
dre-mir-122-5p	ENSDARG00000004930
dre-mir-122-5p	ENSDARG00000005941
dre-mir-122-5p	ENSDARG00000007279
dre-mir-122-5p	ENSDARG00000007630
dre-mir-122-5p	ENSDARG00000007996
dre-mir-122-5p	ENSDARG00000008034
dre-mir-122-5p	ENSDARG00000009273
dre-mir-122-5p	ENSDARG00000009315
dre-mir-122-5p	ENSDARG00000009401
dre-mir-122-5p	ENSDARG00000009802
dre-mir-122-5p	ENSDARG00000010400
dre-mir-122-5p	ENSDARG00000011219
dre-mir-122-5p	ENSDARG00000011488
dre-mir-122-5p	ENSDARG00000011665
dre-mir-122-5p	ENSDARG00000012194
dre-mir-122-5p	ENSDARG00000012341
dre-mir-122-5p	ENSDARG00000012458
dre-mir-122-5p	ENSDARG00000012848
dre-mir-122-5p	ENSDARG00000013838
dre-mir-122-5p	ENSDARG00000014171
dre-mir-122-5p	ENSDARG00000014556
dre-mir-122-5p	ENSDARG00000015314
dre-mir-122-5p	ENSDARG00000015649
dre-mir-122-5p	ENSDARG00000015662
dre-mir-122-5p	ENSDARG00000016526
dre-mir-122-5p	ENSDARG00000017038
dre-mir-122-5p	ENSDARG00000017174
dre-mir-122-5p	ENSDARG00000017340
dre-mir-122-5p	ENSDARG00000018397
dre-mir-122-5p	ENSDARG00000018461
dre-mir-122-5p	ENSDARG00000018562
dre-mir-122-5p	ENSDARG00000018693
dre-mir-122-5p	ENSDARG00000019113
dre-mir-122-5p	ENSDARG00000019357
dre-mir-122-5p	ENSDARG00000019644
dre-mir-122-5p	ENSDARG00000019797
dre-mir-122-5p	ENSDARG00000020158
dre-mir-122-5p	ENSDARG00000020890
dre-mir-122-5p	ENSDARG00000020994
dre-mir-122-5p	ENSDARG00000021141
dre-mir-122-5p	ENSDARG00000022690
dre-mir-122-5p	ENSDARG00000023536
dre-mir-122-5p	ENSDARG00000023546
dre-mir-122-5p	ENSDARG00000025147
dre-mir-122-5p	ENSDARG00000025269
dre-mir-122-5p	ENSDARG00000028721
dre-mir-122-5p	ENSDARG00000028982
dre-mir-122-5p	ENSDARG00000029075
dre-mir-122-5p	ENSDARG00000031761
dre-mir-122-5p	ENSDARG00000032340
dre-mir-122-5p	ENSDARG00000032532
dre-mir-122-5p	ENSDARG00000032768
dre-mir-122-5p	ENSDARG00000034181
dre-mir-122-5p	ENSDARG00000034470
dre-mir-122-5p	ENSDARG00000034670
dre-mir-122-5p	ENSDARG00000034817
dre-mir-122-5p	ENSDARG00000034894
dre-mir-122-5p	ENSDARG00000035152
dre-mir-122-5p	ENSDARG00000035175
dre-mir-122-5p	ENSDARG00000035870
dre-mir-122-5p	ENSDARG00000036016
dre-mir-122-5p	ENSDARG00000036121
dre-mir-122-5p	ENSDARG00000036279
dre-mir-122-5p	ENSDARG00000036942
dre-mir-122-5p	ENSDARG00000037921
dre-mir-122-5p	ENSDARG00000039022
dre-mir-122-5p	ENSDARG00000040039
dre-mir-122-5p	ENSDARG00000041252
dre-mir-122-5p	ENSDARG00000041332
dre-mir-122-5p	ENSDARG00000041869
dre-mir-122-5p	ENSDARG00000041997
dre-mir-122-5p	ENSDARG00000042081
dre-mir-122-5p	ENSDARG00000042151
dre-mir-122-5p	ENSDARG00000042642
dre-mir-122-5p	ENSDARG00000043781
dre-mir-122-5p	ENSDARG00000043820
dre-mir-122-5p	ENSDARG00000044080
dre-mir-122-5p	ENSDARG00000044203
dre-mir-122-5p	ENSDARG00000044437
dre-mir-122-5p	ENSDARG00000044914
dre-mir-122-5p	ENSDARG00000045014
dre-mir-122-5p	ENSDARG00000045140
dre-mir-122-5p	ENSDARG00000045542
dre-mir-122-5p	ENSDARG00000045785
dre-mir-122-5p	ENSDARG00000045936
dre-mir-122-5p	ENSDARG00000051975
dre-mir-122-5p	ENSDARG00000052438
dre-mir-122-5p	ENSDARG00000053254
dre-mir-122-5p	ENSDARG00000053918
dre-mir-122-5p	ENSDARG00000055022
dre-mir-122-5p	ENSDARG00000056122
dre-mir-122-5p	ENSDARG00000056481
dre-mir-122-5p	ENSDARG00000056680
dre-mir-122-5p	ENSDARG00000056995
dre-mir-122-5p	ENSDARG00000057272
dre-mir-122-5p	ENSDARG00000057661
dre-mir-122-5p	ENSDARG00000058597
dre-mir-122-5p	ENSDARG00000058858
dre-mir-122-5p	ENSDARG00000058940
dre-mir-122-5p	ENSDARG00000058953
dre-mir-122-5p	ENSDARG00000059006
dre-mir-122-5p	ENSDARG00000059255
dre-mir-122-5p	ENSDARG00000060069
dre-mir-122-5p	ENSDARG00000060397
dre-mir-122-5p	ENSDARG00000062055
dre-mir-122-5p	ENSDARG00000062236
dre-mir-122-5p	ENSDARG00000063310
dre-mir-122-5p	ENSDARG00000068089
dre-mir-122-5p	ENSDARG00000069100
dre-mir-122-5p	ENSDARG00000069507
dre-mir-122-5p	ENSDARG00000070161
dre-mir-122-5p	ENSDARG00000070395
dre-mir-122-5p	ENSDARG00000070623
dre-mir-122-5p	ENSDARG00000070801
dre-mir-122-5p	ENSDARG00000071082
dre-mir-122-5p	ENSDARG00000073997
dre-mir-122-5p	ENSDARG00000075215
dre-mir-122-5p	ENSDARG00000076754
dre-mir-122-5p	ENSDARG00000078379
dre-mir-122-5p	ENSDARG00000079687
dre-mir-122-5p	ENSDARG00000079980
dre-mir-124-5-3p	ENSDARG00000000069
dre-mir-124-5-3p	ENSDARG00000002791
dre-mir-124-5-3p	ENSDARG00000004798
dre-mir-124-5-3p	ENSDARG00000007624
dre-mir-124-5-3p	ENSDARG00000008748
dre-mir-124-5-3p	ENSDARG00000013117
dre-mir-124-5-3p	ENSDARG00000013853
dre-mir-124-5-3p	ENSDARG00000014995
dre-mir-124-5-3p	ENSDARG00000015474
dre-mir-124-5-3p	ENSDARG00000016143
dre-mir-124-5-3p	ENSDARG00000016448
dre-mir-124-5-3p	ENSDARG00000016733
dre-mir-124-5-3p	ENSDARG00000017591
dre-mir-124-5-3p	ENSDARG00000018174
dre-mir-124-5-3p	ENSDARG00000018430
dre-mir-124-5-3p	ENSDARG00000018593
dre-mir-124-5-3p	ENSDARG00000019060
dre-mir-124-5-3p	ENSDARG00000019362
dre-mir-124-5-3p	ENSDARG00000019498
dre-mir-124-5-3p	ENSDARG00000020364
dre-mir-124-5-3p	ENSDARG00000020405
dre-mir-124-5-3p	ENSDARG00000021443
dre-mir-124-5-3p	ENSDARG00000021584
dre-mir-124-5-3p	ENSDARG00000021833
dre-mir-124-5-3p	ENSDARG00000023040
dre-mir-124-5-3p	ENSDARG00000023712
dre-mir-124-5-3p	ENSDARG00000025641
dre-mir-124-5-3p	ENSDARG00000030155
dre-mir-124-5-3p	ENSDARG00000030449
dre-mir-124-5-3p	ENSDARG00000035056
dre-mir-124-5-3p	ENSDARG00000040046
dre-mir-124-5-3p	ENSDARG00000040944
dre-mir-124-5-3p	ENSDARG00000041421
dre-mir-124-5-3p	ENSDARG00000041565
dre-mir-124-5-3p	ENSDARG00000043795
dre-mir-124-5-3p	ENSDARG00000045199
dre-mir-124-5-3p	ENSDARG00000052429
dre-mir-124-5-3p	ENSDARG00000052997
dre-mir-124-5-3p	ENSDARG00000060853
dre-mir-124-5-3p	ENSDARG00000061985
dre-mir-124-5-3p	ENSDARG00000068177
dre-mir-124-5-3p	ENSDARG00000069302
dre-mir-124-5-3p	ENSDARG00000069745
dre-mir-124-5-3p	ENSDARG00000071683
dre-mir-124-5-3p	ENSDARG00000078703
dre-mir-124-6-3p	ENSDARG00000003081
dre-mir-124-6-3p	ENSDARG00000006758
dre-mir-124-6-3p	ENSDARG00000009534
dre-mir-124-6-3p	ENSDARG00000009745
dre-mir-124-6-3p	ENSDARG00000013853
dre-mir-124-6-3p	ENSDARG00000014041
dre-mir-124-6-3p	ENSDARG00000015310
dre-mir-124-6-3p	ENSDARG00000016733
dre-mir-124-6-3p	ENSDARG00000018430
dre-mir-124-6-3p	ENSDARG00000019498
dre-mir-124-6-3p	ENSDARG00000019541
dre-mir-124-6-3p	ENSDARG00000021833
dre-mir-124-6-3p	ENSDARG00000022893
dre-mir-124-6-3p	ENSDARG00000023591
dre-mir-124-6-3p	ENSDARG00000029202
dre-mir-124-6-3p	ENSDARG00000033332
dre-mir-124-6-3p	ENSDARG00000035056
dre-mir-124-6-3p	ENSDARG00000035858
dre-mir-124-6-3p	ENSDARG00000036588
dre-mir-124-6-3p	ENSDARG00000037781
dre-mir-124-6-3p	ENSDARG00000040944
dre-mir-124-6-3p	ENSDARG00000043795
dre-mir-124-6-3p	ENSDARG00000052429
dre-mir-124-6-3p	ENSDARG00000052522
dre-mir-124-6-3p	ENSDARG00000060853
dre-mir-124-6-3p	ENSDARG00000068617
dre-mir-124-6-3p	ENSDARG00000070017
dre-mir-124-6-3p	ENSDARG00000078703
dre-mir-125b-1-5p	ENSDARG00000021916
dre-mir-125b-1-5p	ENSDARG00000038401
dre-mir-125b-1-5p	ENSDARG00000045153
dre-mir-125b-1-5p	ENSDARG00000059354
dre-mir-125b-1-5p	ENSDARG00000069476
dre-mir-126-3p	ENSDARG00000018958
dre-mir-126b-3p	ENSDARG00000003469
dre-mir-126b-3p	ENSDARG00000010025
dre-mir-126b-3p	ENSDARG00000057632
dre-mir-126b-3p	ENSDARG00000078382
dre-mir-128-2-3p	ENSDARG00000005619
dre-mir-128-2-3p	ENSDARG00000007708
dre-mir-128-2-3p	ENSDARG00000023967
dre-mir-128-2-3p	ENSDARG00000030781
dre-mir-128-2-3p	ENSDARG00000036832
dre-mir-128-2-3p	ENSDARG00000051923
dre-mir-129-1-3p	ENSDARG00000035985
dre-mir-129-2-3p	ENSDARG00000035985
dre-mir-129-2-5p	ENSDARG00000000767
dre-mir-129-2-5p	ENSDARG00000002644
dre-mir-129-2-5p	ENSDARG00000003705
dre-mir-129-2-5p	ENSDARG00000006939
dre-mir-129-2-5p	ENSDARG00000010042
dre-mir-129-2-5p	ENSDARG00000011740
dre-mir-129-2-5p	ENSDARG00000013839
dre-mir-129-2-5p	ENSDARG00000015495
dre-mir-129-2-5p	ENSDARG00000019208
dre-mir-129-2-5p	ENSDARG00000020573
dre-mir-129-2-5p	ENSDARG00000020623
dre-mir-129-2-5p	ENSDARG00000021669
dre-mir-129-2-5p	ENSDARG00000025220
dre-mir-129-2-5p	ENSDARG00000026821
dre-mir-129-2-5p	ENSDARG00000027899
dre-mir-129-2-5p	ENSDARG00000030999
dre-mir-129-2-5p	ENSDARG00000031228
dre-mir-129-2-5p	ENSDARG00000036489
dre-mir-129-2-5p	ENSDARG00000036685
dre-mir-129-2-5p	ENSDARG00000037503
dre-mir-129-2-5p	ENSDARG00000037883
dre-mir-129-2-5p	ENSDARG00000039095
dre-mir-129-2-5p	ENSDARG00000042563
dre-mir-129-2-5p	ENSDARG00000043128
dre-mir-129-2-5p	ENSDARG00000055129
dre-mir-129-2-5p	ENSDARG00000055678
dre-mir-129-2-5p	ENSDARG00000076571
dre-mir-129-2-5p	ENSDARG00000077299
dre-mir-130a-2-3p	ENSDARG00000002830
dre-mir-130a-2-3p	ENSDARG00000007603
dre-mir-130a-2-3p	ENSDARG00000010948
dre-mir-130a-2-3p	ENSDARG00000012840
dre-mir-130a-2-3p	ENSDARG00000012981
dre-mir-130a-2-3p	ENSDARG00000018259
dre-mir-130a-2-3p	ENSDARG00000019808
dre-mir-130a-2-3p	ENSDARG00000021370
dre-mir-130a-2-3p	ENSDARG00000023578
dre-mir-130a-2-3p	ENSDARG00000025269
dre-mir-130a-2-3p	ENSDARG00000026723
dre-mir-130a-2-3p	ENSDARG00000027154
dre-mir-130a-2-3p	ENSDARG00000029911
dre-mir-130a-2-3p	ENSDARG00000032808
dre-mir-130a-2-3p	ENSDARG00000034427
dre-mir-130a-2-3p	ENSDARG00000038018
dre-mir-130a-2-3p	ENSDARG00000040725
dre-mir-130a-2-3p	ENSDARG00000040815
dre-mir-130a-2-3p	ENSDARG00000041005
dre-mir-130a-2-3p	ENSDARG00000052765
dre-mir-130a-2-3p	ENSDARG00000052833
dre-mir-130a-2-3p	ENSDARG00000053291
dre-mir-130a-2-3p	ENSDARG00000054060
dre-mir-130a-2-3p	ENSDARG00000056121
dre-mir-130a-2-3p	ENSDARG00000058444
dre-mir-130a-2-3p	ENSDARG00000061013
dre-mir-130a-2-3p	ENSDARG00000074770
dre-mir-130a-2-3p	ENSDARG00000075714
dre-mir-130c-1-3p	ENSDARG00000000767
dre-mir-130c-1-3p	ENSDARG00000010948
dre-mir-130c-1-3p	ENSDARG00000012840
dre-mir-130c-1-3p	ENSDARG00000018259
dre-mir-130c-1-3p	ENSDARG00000023578
dre-mir-130c-1-3p	ENSDARG00000026723
dre-mir-130c-1-3p	ENSDARG00000027154
dre-mir-130c-1-3p	ENSDARG00000032808
dre-mir-130c-1-3p	ENSDARG00000034427
dre-mir-130c-1-3p	ENSDARG00000040725
dre-mir-130c-1-3p	ENSDARG00000040815
dre-mir-130c-1-3p	ENSDARG00000041005
dre-mir-130c-1-3p	ENSDARG00000054060
dre-mir-130c-1-3p	ENSDARG00000058444
dre-mir-130c-1-3p	ENSDARG00000060360
dre-mir-130c-1-3p	ENSDARG00000074770
dre-mir-132-1-3p	ENSDARG00000001953
dre-mir-132-1-3p	ENSDARG00000019746
dre-mir-132-1-3p	ENSDARG00000020015
dre-mir-132-1-3p	ENSDARG00000022995
dre-mir-132-1-3p	ENSDARG00000025032
dre-mir-132-1-3p	ENSDARG00000031632
dre-mir-132-1-3p	ENSDARG00000036483
dre-mir-132-1-3p	ENSDARG00000038668
dre-mir-132-1-3p	ENSDARG00000039969
dre-mir-132-1-3p	ENSDARG00000054794
dre-mir-132-1-3p	ENSDARG00000057167
dre-mir-132-1-5p	ENSDARG00000002467
dre-mir-132-1-5p	ENSDARG00000025071
dre-mir-132-1-5p	ENSDARG00000042635
dre-mir-132-2-3p	ENSDARG00000001953
dre-mir-132-2-3p	ENSDARG00000019746
dre-mir-132-2-3p	ENSDARG00000020015
dre-mir-132-2-3p	ENSDARG00000022995
dre-mir-132-2-3p	ENSDARG00000025032
dre-mir-132-2-3p	ENSDARG00000038668
dre-mir-132-2-3p	ENSDARG00000039969
dre-mir-132-2-3p	ENSDARG00000054794
dre-mir-132-2-5p	ENSDARG00000011235
dre-mir-132-2-5p	ENSDARG00000042635
dre-mir-132-2-5p	ENSDARG00000056873
dre-mir-133a-2-3p	ENSDARG00000005049
dre-mir-133a-2-3p	ENSDARG00000008366
dre-mir-133a-2-3p	ENSDARG00000016300
dre-mir-133a-2-3p	ENSDARG00000017121
dre-mir-133a-2-3p	ENSDARG00000035290
dre-mir-133a-2-3p	ENSDARG00000036774
dre-mir-133a-2-3p	ENSDARG00000043684
dre-mir-133a-2-3p	ENSDARG00000052851
dre-mir-133a-2-3p	ENSDARG00000058358
dre-mir-133a-2-3p	ENSDARG00000071552
dre-mir-133a-2-5p	ENSDARG00000004160
dre-mir-133a-2-5p	ENSDARG00000006546
dre-mir-133a-2-5p	ENSDARG00000009946
dre-mir-133a-2-5p	ENSDARG00000011219
dre-mir-133a-2-5p	ENSDARG00000016058
dre-mir-133a-2-5p	ENSDARG00000016623
dre-mir-133a-2-5p	ENSDARG00000024143
dre-mir-133a-2-5p	ENSDARG00000035557
dre-mir-133a-2-5p	ENSDARG00000042444
dre-mir-133a-2-5p	ENSDARG00000056491
dre-mir-133a-2-5p	ENSDARG00000060207
dre-mir-133a-2-5p	ENSDARG00000060510
dre-mir-133a-2-5p	ENSDARG00000070807
dre-mir-135b-3p	ENSDARG00000003200
dre-mir-135b-3p	ENSDARG00000003486
dre-mir-135b-3p	ENSDARG00000005104
dre-mir-135b-3p	ENSDARG00000005989
dre-mir-135b-3p	ENSDARG00000006546
dre-mir-135b-3p	ENSDARG00000007960
dre-mir-135b-3p	ENSDARG00000008224
dre-mir-135b-3p	ENSDARG00000008796
dre-mir-135b-3p	ENSDARG00000009830
dre-mir-135b-3p	ENSDARG00000016513
dre-mir-135b-3p	ENSDARG00000016676
dre-mir-135b-3p	ENSDARG00000017741
dre-mir-135b-3p	ENSDARG00000019646
dre-mir-135b-3p	ENSDARG00000020749
dre-mir-135b-3p	ENSDARG00000026281
dre-mir-135b-3p	ENSDARG00000029722
dre-mir-135b-3p	ENSDARG00000031214
dre-mir-135b-3p	ENSDARG00000031382
dre-mir-135b-3p	ENSDARG00000035678
dre-mir-135b-3p	ENSDARG00000038609
dre-mir-135b-3p	ENSDARG00000040216
dre-mir-135b-3p	ENSDARG00000041062
dre-mir-135b-3p	ENSDARG00000043795
dre-mir-135b-3p	ENSDARG00000045261
dre-mir-135b-3p	ENSDARG00000045870
dre-mir-135b-3p	ENSDARG00000055455
dre-mir-135b-3p	ENSDARG00000056481
dre-mir-135b-3p	ENSDARG00000057006
dre-mir-135b-3p	ENSDARG00000058008
dre-mir-135b-3p	ENSDARG00000058444
dre-mir-135b-3p	ENSDARG00000059001
dre-mir-135b-3p	ENSDARG00000060853
dre-mir-135b-3p	ENSDARG00000062326
dre-mir-135b-3p	ENSDARG00000067795
dre-mir-135b-3p	ENSDARG00000068587
dre-mir-135b-3p	ENSDARG00000076756
dre-mir-135b-3p	ENSDARG00000079687
dre-mir-135c-3-5p	ENSDARG00000021351
dre-mir-137-2-5p	ENSDARG00000002131
dre-mir-137-2-5p	ENSDARG00000007362
dre-mir-137-2-5p	ENSDARG00000007996
dre-mir-137-2-5p	ENSDARG00000009001
dre-mir-137-2-5p	ENSDARG00000010132
dre-mir-137-2-5p	ENSDARG00000013351
dre-mir-137-2-5p	ENSDARG00000016302
dre-mir-137-2-5p	ENSDARG00000020994
dre-mir-137-2-5p	ENSDARG00000025348
dre-mir-137-2-5p	ENSDARG00000027075
dre-mir-137-2-5p	ENSDARG00000028896
dre-mir-137-2-5p	ENSDARG00000031465
dre-mir-137-2-5p	ENSDARG00000031475
dre-mir-137-2-5p	ENSDARG00000036364
dre-mir-137-2-5p	ENSDARG00000036505
dre-mir-137-2-5p	ENSDARG00000039701
dre-mir-137-2-5p	ENSDARG00000040161
dre-mir-137-2-5p	ENSDARG00000041878
dre-mir-137-2-5p	ENSDARG00000043608
dre-mir-137-2-5p	ENSDARG00000044062
dre-mir-137-2-5p	ENSDARG00000046143
dre-mir-137-2-5p	ENSDARG00000054794
dre-mir-137-2-5p	ENSDARG00000060054
dre-mir-137-2-5p	ENSDARG00000074094
dre-mir-137-2-5p	ENSDARG00000074502
dre-mir-137-2-5p	ENSDARG00000076833
dre-mir-137-2-5p	ENSDARG00000078114
dre-mir-137-2-5p	ENSDARG00000078619
dre-mir-138-5p	ENSDARG00000000019
dre-mir-138-5p	ENSDARG00000000151
dre-mir-138-5p	ENSDARG00000002216
dre-mir-138-5p	ENSDARG00000003098
dre-mir-138-5p	ENSDARG00000003283
dre-mir-138-5p	ENSDARG00000003311
dre-mir-138-5p	ENSDARG00000003695
dre-mir-138-5p	ENSDARG00000003872
dre-mir-138-5p	ENSDARG00000004460
dre-mir-138-5p	ENSDARG00000004588
dre-mir-138-5p	ENSDARG00000004672
dre-mir-138-5p	ENSDARG00000005536
dre-mir-138-5p	ENSDARG00000005941
dre-mir-138-5p	ENSDARG00000005947
dre-mir-138-5p	ENSDARG00000006266
dre-mir-138-5p	ENSDARG00000006546
dre-mir-138-5p	ENSDARG00000007413
dre-mir-138-5p	ENSDARG00000007714
dre-mir-138-5p	ENSDARG00000007996
dre-mir-138-5p	ENSDARG00000008372
dre-mir-138-5p	ENSDARG00000008491
dre-mir-138-5p	ENSDARG00000009142
dre-mir-138-5p	ENSDARG00000009754
dre-mir-138-5p	ENSDARG00000010482
dre-mir-138-5p	ENSDARG00000010789
dre-mir-138-5p	ENSDARG00000010853
dre-mir-138-5p	ENSDARG00000011582
dre-mir-138-5p	ENSDARG00000011723
dre-mir-138-5p	ENSDARG00000011956
dre-mir-138-5p	ENSDARG00000012627
dre-mir-138-5p	ENSDARG00000013117
dre-mir-138-5p	ENSDARG00000013224
dre-mir-138-5p	ENSDARG00000013340
dre-mir-138-5p	ENSDARG00000013379
dre-mir-138-5p	ENSDARG00000013669
dre-mir-138-5p	ENSDARG00000013704
dre-mir-138-5p	ENSDARG00000013946
dre-mir-138-5p	ENSDARG00000014348
dre-mir-138-5p	ENSDARG00000015681
dre-mir-138-5p	ENSDARG00000015917
dre-mir-138-5p	ENSDARG00000016056
dre-mir-138-5p	ENSDARG00000016058
dre-mir-138-5p	ENSDARG00000016405
dre-mir-138-5p	ENSDARG00000016514
dre-mir-138-5p	ENSDARG00000017985
dre-mir-138-5p	ENSDARG00000018118
dre-mir-138-5p	ENSDARG00000018593
dre-mir-138-5p	ENSDARG00000018687
dre-mir-138-5p	ENSDARG00000018820
dre-mir-138-5p	ENSDARG00000019357
dre-mir-138-5p	ENSDARG00000019702
dre-mir-138-5p	ENSDARG00000019920
dre-mir-138-5p	ENSDARG00000019998
dre-mir-138-5p	ENSDARG00000020239
dre-mir-138-5p	ENSDARG00000020311
dre-mir-138-5p	ENSDARG00000020405
dre-mir-138-5p	ENSDARG00000021398
dre-mir-138-5p	ENSDARG00000023330
dre-mir-138-5p	ENSDARG00000023672
dre-mir-138-5p	ENSDARG00000023724
dre-mir-138-5p	ENSDARG00000024143
dre-mir-138-5p	ENSDARG00000024325
dre-mir-138-5p	ENSDARG00000025641
dre-mir-138-5p	ENSDARG00000026534
dre-mir-138-5p	ENSDARG00000026845
dre-mir-138-5p	ENSDARG00000027500
dre-mir-138-5p	ENSDARG00000027828
dre-mir-138-5p	ENSDARG00000029358
dre-mir-138-5p	ENSDARG00000029445
dre-mir-138-5p	ENSDARG00000030020
dre-mir-138-5p	ENSDARG00000030108
dre-mir-138-5p	ENSDARG00000030560
dre-mir-138-5p	ENSDARG00000031120
dre-mir-138-5p	ENSDARG00000031775
dre-mir-138-5p	ENSDARG00000032129
dre-mir-138-5p	ENSDARG00000033234
dre-mir-138-5p	ENSDARG00000033332
dre-mir-138-5p	ENSDARG00000033855
dre-mir-138-5p	ENSDARG00000034013
dre-mir-138-5p	ENSDARG00000034293
dre-mir-138-5p	ENSDARG00000034313
dre-mir-138-5p	ENSDARG00000034685
dre-mir-138-5p	ENSDARG00000034801
dre-mir-138-5p	ENSDARG00000035198
dre-mir-138-5p	ENSDARG00000035326
dre-mir-138-5p	ENSDARG00000035519
dre-mir-138-5p	ENSDARG00000035577
dre-mir-138-5p	ENSDARG00000035676
dre-mir-138-5p	ENSDARG00000035986
dre-mir-138-5p	ENSDARG00000035990
dre-mir-138-5p	ENSDARG00000036139
dre-mir-138-5p	ENSDARG00000037345
dre-mir-138-5p	ENSDARG00000037388
dre-mir-138-5p	ENSDARG00000037574
dre-mir-138-5p	ENSDARG00000037871
dre-mir-138-5p	ENSDARG00000037900
dre-mir-138-5p	ENSDARG00000038609
dre-mir-138-5p	ENSDARG00000038754
dre-mir-138-5p	ENSDARG00000038868
dre-mir-138-5p	ENSDARG00000038938
dre-mir-138-5p	ENSDARG00000039093
dre-mir-138-5p	ENSDARG00000039269
dre-mir-138-5p	ENSDARG00000039490
dre-mir-138-5p	ENSDARG00000039669
dre-mir-138-5p	ENSDARG00000039974
dre-mir-138-5p	ENSDARG00000040041
dre-mir-138-5p	ENSDARG00000040777
dre-mir-138-5p	ENSDARG00000041078
dre-mir-138-5p	ENSDARG00000041400
dre-mir-138-5p	ENSDARG00000042027
dre-mir-138-5p	ENSDARG00000042031
dre-mir-138-5p	ENSDARG00000042357
dre-mir-138-5p	ENSDARG00000042823
dre-mir-138-5p	ENSDARG00000043235
dre-mir-138-5p	ENSDARG00000043361
dre-mir-138-5p	ENSDARG00000043608
dre-mir-138-5p	ENSDARG00000043748
dre-mir-138-5p	ENSDARG00000043899
dre-mir-138-5p	ENSDARG00000043960
dre-mir-138-5p	ENSDARG00000044062
dre-mir-138-5p	ENSDARG00000044153
dre-mir-138-5p	ENSDARG00000044345
dre-mir-138-5p	ENSDARG00000044874
dre-mir-138-5p	ENSDARG00000045051
dre-mir-138-5p	ENSDARG00000045097
dre-mir-138-5p	ENSDARG00000045568
dre-mir-138-5p	ENSDARG00000045685
dre-mir-138-5p	ENSDARG00000052150
dre-mir-138-5p	ENSDARG00000052402
dre-mir-138-5p	ENSDARG00000052429
dre-mir-138-5p	ENSDARG00000052462
dre-mir-138-5p	ENSDARG00000052833
dre-mir-138-5p	ENSDARG00000053097
dre-mir-138-5p	ENSDARG00000053475
dre-mir-138-5p	ENSDARG00000053502
dre-mir-138-5p	ENSDARG00000055759
dre-mir-138-5p	ENSDARG00000056414
dre-mir-138-5p	ENSDARG00000056623
dre-mir-138-5p	ENSDARG00000057021
dre-mir-138-5p	ENSDARG00000057414
dre-mir-138-5p	ENSDARG00000057987
dre-mir-138-5p	ENSDARG00000058011
dre-mir-138-5p	ENSDARG00000058354
dre-mir-138-5p	ENSDARG00000058858
dre-mir-138-5p	ENSDARG00000058953
dre-mir-138-5p	ENSDARG00000059324
dre-mir-138-5p	ENSDARG00000059398
dre-mir-138-5p	ENSDARG00000059642
dre-mir-138-5p	ENSDARG00000059806
dre-mir-138-5p	ENSDARG00000060368
dre-mir-138-5p	ENSDARG00000060633
dre-mir-138-5p	ENSDARG00000060841
dre-mir-138-5p	ENSDARG00000061145
dre-mir-138-5p	ENSDARG00000061985
dre-mir-138-5p	ENSDARG00000062063
dre-mir-138-5p	ENSDARG00000062420
dre-mir-138-5p	ENSDARG00000068458
dre-mir-138-5p	ENSDARG00000068587
dre-mir-138-5p	ENSDARG00000068600
dre-mir-138-5p	ENSDARG00000068691
dre-mir-138-5p	ENSDARG00000069100
dre-mir-138-5p	ENSDARG00000069337
dre-mir-138-5p	ENSDARG00000069507
dre-mir-138-5p	ENSDARG00000069527
dre-mir-138-5p	ENSDARG00000069867
dre-mir-138-5p	ENSDARG00000069888
dre-mir-138-5p	ENSDARG00000070131
dre-mir-138-5p	ENSDARG00000070150
dre-mir-138-5p	ENSDARG00000070568
dre-mir-138-5p	ENSDARG00000070807
dre-mir-138-5p	ENSDARG00000070868
dre-mir-138-5p	ENSDARG00000073707
dre-mir-138-5p	ENSDARG00000074125
dre-mir-138-5p	ENSDARG00000074502
dre-mir-138-5p	ENSDARG00000074849
dre-mir-138-5p	ENSDARG00000075215
dre-mir-138-5p	ENSDARG00000075559
dre-mir-138-5p	ENSDARG00000075721
dre-mir-138-5p	ENSDARG00000076177
dre-mir-138-5p	ENSDARG00000076182
dre-mir-138-5p	ENSDARG00000077167
dre-mir-138-5p	ENSDARG00000077513
dre-mir-138-5p	ENSDARG00000078690
dre-mir-138-5p	ENSDARG00000078744
dre-mir-138-5p	ENSDARG00000078986
dre-mir-1388-3p	ENSDARG00000008133
dre-mir-1388-3p	ENSDARG00000010906
dre-mir-1388-3p	ENSDARG00000012682
dre-mir-1388-3p	ENSDARG00000013750
dre-mir-1388-3p	ENSDARG00000016598
dre-mir-1388-3p	ENSDARG00000017126
dre-mir-1388-3p	ENSDARG00000017329
dre-mir-1388-3p	ENSDARG00000026350
dre-mir-1388-3p	ENSDARG00000030560
dre-mir-1388-3p	ENSDARG00000036772
dre-mir-1388-3p	ENSDARG00000038296
dre-mir-1388-3p	ENSDARG00000040628
dre-mir-1388-3p	ENSDARG00000052846
dre-mir-1388-3p	ENSDARG00000056888
dre-mir-1388-3p	ENSDARG00000057438
dre-mir-1388-3p	ENSDARG00000061207
dre-mir-1388-3p	ENSDARG00000063572
dre-mir-1388-3p	ENSDARG00000068401
dre-mir-1388-3p	ENSDARG00000068787
dre-mir-1388-3p	ENSDARG00000075774
dre-mir-1388-3p	ENSDARG00000076742
dre-mir-1388-3p	ENSDARG00000077164
dre-mir-1388-5p	ENSDARG00000002190
dre-mir-1388-5p	ENSDARG00000008748
dre-mir-1388-5p	ENSDARG00000014366
dre-mir-1388-5p	ENSDARG00000020228
dre-mir-1388-5p	ENSDARG00000026680
dre-mir-1388-5p	ENSDARG00000026985
dre-mir-1388-5p	ENSDARG00000031307
dre-mir-1388-5p	ENSDARG00000035122
dre-mir-1388-5p	ENSDARG00000036136
dre-mir-1388-5p	ENSDARG00000037900
dre-mir-1388-5p	ENSDARG00000041718
dre-mir-1388-5p	ENSDARG00000053152
dre-mir-1388-5p	ENSDARG00000053248
dre-mir-1388-5p	ENSDARG00000061226
dre-mir-1388-5p	ENSDARG00000063572
dre-mir-1388-5p	ENSDARG00000074057
dre-mir-1388-5p	ENSDARG00000074770
dre-mir-139-5p	ENSDARG00000005619
dre-mir-139-5p	ENSDARG00000006192
dre-mir-139-5p	ENSDARG00000007173
dre-mir-139-5p	ENSDARG00000008548
dre-mir-139-5p	ENSDARG00000014321
dre-mir-139-5p	ENSDARG00000014428
dre-mir-139-5p	ENSDARG00000014673
dre-mir-139-5p	ENSDARG00000019478
dre-mir-139-5p	ENSDARG00000020957
dre-mir-139-5p	ENSDARG00000021293
dre-mir-139-5p	ENSDARG00000021595
dre-mir-139-5p	ENSDARG00000026599
dre-mir-139-5p	ENSDARG00000028559
dre-mir-139-5p	ENSDARG00000029818
dre-mir-139-5p	ENSDARG00000034801
dre-mir-139-5p	ENSDARG00000036628
dre-mir-139-5p	ENSDARG00000042322
dre-mir-139-5p	ENSDARG00000043511
dre-mir-139-5p	ENSDARG00000053456
dre-mir-139-5p	ENSDARG00000071037
dre-mir-139-5p	ENSDARG00000071478
dre-mir-139-5p	ENSDARG00000071551
dre-mir-139-5p	ENSDARG00000077139
dre-mir-140-3p	ENSDARG00000002082
dre-mir-140-3p	ENSDARG00000003789
dre-mir-140-3p	ENSDARG00000006766
dre-mir-140-3p	ENSDARG00000009170
dre-mir-140-3p	ENSDARG00000014673
dre-mir-140-3p	ENSDARG00000020621
dre-mir-140-3p	ENSDARG00000021439
dre-mir-140-3p	ENSDARG00000026484
dre-mir-140-3p	ENSDARG00000028661
dre-mir-140-3p	ENSDARG00000030064
dre-mir-140-3p	ENSDARG00000030108
dre-mir-140-3p	ENSDARG00000037158
dre-mir-140-3p	ENSDARG00000039130
dre-mir-140-3p	ENSDARG00000040861
dre-mir-140-3p	ENSDARG00000041203
dre-mir-140-3p	ENSDARG00000041607
dre-mir-140-3p	ENSDARG00000051746
dre-mir-140-3p	ENSDARG00000054442
dre-mir-140-3p	ENSDARG00000054833
dre-mir-140-3p	ENSDARG00000056481
dre-mir-140-3p	ENSDARG00000057101
dre-mir-140-3p	ENSDARG00000057317
dre-mir-140-3p	ENSDARG00000057672
dre-mir-140-3p	ENSDARG00000062370
dre-mir-140-3p	ENSDARG00000077691
dre-mir-141-3p	ENSDARG00000025641
dre-mir-141-3p	ENSDARG00000037488
dre-mir-141-3p	ENSDARG00000058394
dre-mir-142b-3p	ENSDARG00000009745
dre-mir-142b-5p	ENSDARG00000062671
dre-mir-143-2-3p	ENSDARG00000002174
dre-mir-143-2-3p	ENSDARG00000002582
dre-mir-143-2-3p	ENSDARG00000002642
dre-mir-143-2-3p	ENSDARG00000003820
dre-mir-143-2-3p	ENSDARG00000005536
dre-mir-143-2-3p	ENSDARG00000008388
dre-mir-143-2-3p	ENSDARG00000009436
dre-mir-143-2-3p	ENSDARG00000009885
dre-mir-143-2-3p	ENSDARG00000011615
dre-mir-143-2-3p	ENSDARG00000013655
dre-mir-143-2-3p	ENSDARG00000013838
dre-mir-143-2-3p	ENSDARG00000013961
dre-mir-143-2-3p	ENSDARG00000015780
dre-mir-143-2-3p	ENSDARG00000017615
dre-mir-143-2-3p	ENSDARG00000018562
dre-mir-143-2-3p	ENSDARG00000020015
dre-mir-143-2-3p	ENSDARG00000020107
dre-mir-143-2-3p	ENSDARG00000021150
dre-mir-143-2-3p	ENSDARG00000025314
dre-mir-143-2-3p	ENSDARG00000025386
dre-mir-143-2-3p	ENSDARG00000027234
dre-mir-143-2-3p	ENSDARG00000031770
dre-mir-143-2-3p	ENSDARG00000031971
dre-mir-143-2-3p	ENSDARG00000035562
dre-mir-143-2-3p	ENSDARG00000036060
dre-mir-143-2-3p	ENSDARG00000037188
dre-mir-143-2-3p	ENSDARG00000037790
dre-mir-143-2-3p	ENSDARG00000039669
dre-mir-143-2-3p	ENSDARG00000039980
dre-mir-143-2-3p	ENSDARG00000042120
dre-mir-143-2-3p	ENSDARG00000043235
dre-mir-143-2-3p	ENSDARG00000044943
dre-mir-143-2-3p	ENSDARG00000051986
dre-mir-143-2-3p	ENSDARG00000055455
dre-mir-143-2-3p	ENSDARG00000056085
dre-mir-143-2-3p	ENSDARG00000056475
dre-mir-143-2-3p	ENSDARG00000059642
dre-mir-143-2-3p	ENSDARG00000061656
dre-mir-143-2-3p	ENSDARG00000062222
dre-mir-143-2-3p	ENSDARG00000067984
dre-mir-143-2-3p	ENSDARG00000069700
dre-mir-143-2-3p	ENSDARG00000070702
dre-mir-143-2-3p	ENSDARG00000074345
dre-mir-143-2-3p	ENSDARG00000079305
dre-mir-145-3p	ENSDARG00000016837
dre-mir-145-3p	ENSDARG00000025593
dre-mir-145-3p	ENSDARG00000043213
dre-mir-145-5p	ENSDARG00000002642
dre-mir-145-5p	ENSDARG00000018681
dre-mir-145-5p	ENSDARG00000028957
dre-mir-145-5p	ENSDARG00000031120
dre-mir-145-5p	ENSDARG00000040111
dre-mir-145-5p	ENSDARG00000061226
dre-mir-145-5p	ENSDARG00000076283
dre-mir-145-5p	ENSDARG00000078512
dre-mir-145-5p	ENSDARG00000079175
dre-mir-146a-5p	ENSDARG00000006242
dre-mir-146a-5p	ENSDARG00000009870
dre-mir-146a-5p	ENSDARG00000018259
dre-mir-146a-5p	ENSDARG00000024844
dre-mir-146a-5p	ENSDARG00000025788
dre-mir-146a-5p	ENSDARG00000042992
dre-mir-146a-5p	ENSDARG00000044362
dre-mir-146a-5p	ENSDARG00000057114
dre-mir-146a-5p	ENSDARG00000061656
dre-mir-146a-5p	ENSDARG00000070542
dre-mir-146a-5p	ENSDARG00000075530
dre-mir-146b-2-5p	ENSDARG00000003008
dre-mir-146b-2-5p	ENSDARG00000004909
dre-mir-146b-2-5p	ENSDARG00000009870
dre-mir-146b-2-5p	ENSDARG00000011886
dre-mir-146b-2-5p	ENSDARG00000012405
dre-mir-146b-2-5p	ENSDARG00000012763
dre-mir-146b-2-5p	ENSDARG00000013655
dre-mir-146b-2-5p	ENSDARG00000014763
dre-mir-146b-2-5p	ENSDARG00000016128
dre-mir-146b-2-5p	ENSDARG00000018259
dre-mir-146b-2-5p	ENSDARG00000020497
dre-mir-146b-2-5p	ENSDARG00000023151
dre-mir-146b-2-5p	ENSDARG00000023645
dre-mir-146b-2-5p	ENSDARG00000024844
dre-mir-146b-2-5p	ENSDARG00000025220
dre-mir-146b-2-5p	ENSDARG00000033009
dre-mir-146b-2-5p	ENSDARG00000033450
dre-mir-146b-2-5p	ENSDARG00000037941
dre-mir-146b-2-5p	ENSDARG00000040287
dre-mir-146b-2-5p	ENSDARG00000041490
dre-mir-146b-2-5p	ENSDARG00000043100
dre-mir-146b-2-5p	ENSDARG00000043740
dre-mir-146b-2-5p	ENSDARG00000044090
dre-mir-146b-2-5p	ENSDARG00000044362
dre-mir-146b-2-5p	ENSDARG00000058710
dre-mir-146b-2-5p	ENSDARG00000060065
dre-mir-146b-2-5p	ENSDARG00000068401
dre-mir-146b-2-5p	ENSDARG00000068512
dre-mir-146b-2-5p	ENSDARG00000069282
dre-mir-146b-2-5p	ENSDARG00000069301
dre-mir-146b-2-5p	ENSDARG00000069752
dre-mir-146b-2-5p	ENSDARG00000070835
dre-mir-146b-2-5p	ENSDARG00000075530
dre-mir-150-5p	ENSDARG00000011932
dre-mir-150-5p	ENSDARG00000018743
dre-mir-150-5p	ENSDARG00000027199
dre-mir-150-5p	ENSDARG00000037980
dre-mir-150-5p	ENSDARG00000070539
dre-mir-152-3p	ENSDARG00000005134
dre-mir-152-3p	ENSDARG00000007823
dre-mir-152-3p	ENSDARG00000008366
dre-mir-152-3p	ENSDARG00000017140
dre-mir-152-3p	ENSDARG00000031302
dre-mir-152-3p	ENSDARG00000041830
dre-mir-152-3p	ENSDARG00000042544
dre-mir-152-3p	ENSDARG00000054903
dre-mir-152-3p	ENSDARG00000055719
dre-mir-152-3p	ENSDARG00000057006
dre-mir-152-3p	ENSDARG00000060115
dre-mir-152-3p	ENSDARG00000075121
dre-mir-153c-3p	ENSDARG00000012203
dre-mir-15a-1-5p	ENSDARG00000001244
dre-mir-15a-1-5p	ENSDARG00000002249
dre-mir-15a-1-5p	ENSDARG00000002369
dre-mir-15a-1-5p	ENSDARG00000002656
dre-mir-15a-1-5p	ENSDARG00000007320
dre-mir-15a-1-5p	ENSDARG00000008192
dre-mir-15a-1-5p	ENSDARG00000008224
dre-mir-15a-1-5p	ENSDARG00000009351
dre-mir-15a-1-5p	ENSDARG00000012539
dre-mir-15a-1-5p	ENSDARG00000012747
dre-mir-15a-1-5p	ENSDARG00000014790
dre-mir-15a-1-5p	ENSDARG00000015164
dre-mir-15a-1-5p	ENSDARG00000017500
dre-mir-15a-1-5p	ENSDARG00000018423
dre-mir-15a-1-5p	ENSDARG00000019815
dre-mir-15a-1-5p	ENSDARG00000028295
dre-mir-15a-1-5p	ENSDARG00000031382
dre-mir-15a-1-5p	ENSDARG00000037928
dre-mir-15a-1-5p	ENSDARG00000039880
dre-mir-15a-1-5p	ENSDARG00000040930
dre-mir-15a-1-5p	ENSDARG00000055757
dre-mir-15a-1-5p	ENSDARG00000056268
dre-mir-15a-1-5p	ENSDARG00000056924
dre-mir-15a-1-5p	ENSDARG00000057716
dre-mir-15a-1-5p	ENSDARG00000067998
dre-mir-15a-1-5p	ENSDARG00000071411
dre-mir-15a-1-5p	ENSDARG00000077067
dre-mir-15a-1-5p	ENSDARG00000078629
dre-mir-15c-5p	ENSDARG00000000966
dre-mir-15c-5p	ENSDARG00000002582
dre-mir-15c-5p	ENSDARG00000002933
dre-mir-15c-5p	ENSDARG00000012539
dre-mir-15c-5p	ENSDARG00000015164
dre-mir-15c-5p	ENSDARG00000019815
dre-mir-15c-5p	ENSDARG00000020114
dre-mir-15c-5p	ENSDARG00000020405
dre-mir-15c-5p	ENSDARG00000026796
dre-mir-15c-5p	ENSDARG00000027734
dre-mir-15c-5p	ENSDARG00000028295
dre-mir-15c-5p	ENSDARG00000030213
dre-mir-15c-5p	ENSDARG00000037397
dre-mir-15c-5p	ENSDARG00000037928
dre-mir-15c-5p	ENSDARG00000038076
dre-mir-15c-5p	ENSDARG00000039880
dre-mir-15c-5p	ENSDARG00000040930
dre-mir-15c-5p	ENSDARG00000041341
dre-mir-15c-5p	ENSDARG00000058444
dre-mir-15c-5p	ENSDARG00000062025
dre-mir-15c-5p	ENSDARG00000062429
dre-mir-15c-5p	ENSDARG00000067998
dre-mir-15c-5p	ENSDARG00000071411
dre-mir-15c-5p	ENSDARG00000077067
dre-mir-16c-3p	ENSDARG00000014995
dre-mir-16c-3p	ENSDARG00000076742
dre-mir-17a-2-5p	ENSDARG00000001733
dre-mir-17a-2-5p	ENSDARG00000001996
dre-mir-17a-2-5p	ENSDARG00000002642
dre-mir-17a-2-5p	ENSDARG00000004692
dre-mir-17a-2-5p	ENSDARG00000005926
dre-mir-17a-2-5p	ENSDARG00000008192
dre-mir-17a-2-5p	ENSDARG00000011272
dre-mir-17a-2-5p	ENSDARG00000011613
dre-mir-17a-2-5p	ENSDARG00000015905
dre-mir-17a-2-5p	ENSDARG00000016494
dre-mir-17a-2-5p	ENSDARG00000018190
dre-mir-17a-2-5p	ENSDARG00000019808
dre-mir-17a-2-5p	ENSDARG00000020145
dre-mir-17a-2-5p	ENSDARG00000020749
dre-mir-17a-2-5p	ENSDARG00000023279
dre-mir-17a-2-5p	ENSDARG00000024195
dre-mir-17a-2-5p	ENSDARG00000025404
dre-mir-17a-2-5p	ENSDARG00000026845
dre-mir-17a-2-5p	ENSDARG00000028542
dre-mir-17a-2-5p	ENSDARG00000033370
dre-mir-17a-2-5p	ENSDARG00000034270
dre-mir-17a-2-5p	ENSDARG00000035285
dre-mir-17a-2-5p	ENSDARG00000035838
dre-mir-17a-2-5p	ENSDARG00000038005
dre-mir-17a-2-5p	ENSDARG00000038371
dre-mir-17a-2-5p	ENSDARG00000039125
dre-mir-17a-2-5p	ENSDARG00000046030
dre-mir-17a-2-5p	ENSDARG00000052343
dre-mir-17a-2-5p	ENSDARG00000055092
dre-mir-17a-2-5p	ENSDARG00000055643
dre-mir-17a-2-5p	ENSDARG00000056381
dre-mir-17a-2-5p	ENSDARG00000057770
dre-mir-17a-2-5p	ENSDARG00000060853
dre-mir-17a-2-5p	ENSDARG00000070097
dre-mir-17a-2-5p	ENSDARG00000074960
dre-mir-17a-2-5p	ENSDARG00000075314
dre-mir-181a-1-3p	ENSDARG00000022315
dre-mir-181a-1-3p	ENSDARG00000031985
dre-mir-181a-1-5p	ENSDARG00000001803
dre-mir-181a-1-5p	ENSDARG00000003829
dre-mir-181a-1-5p	ENSDARG00000004161
dre-mir-181a-1-5p	ENSDARG00000011890
dre-mir-181a-1-5p	ENSDARG00000013144
dre-mir-181a-1-5p	ENSDARG00000021443
dre-mir-181a-1-5p	ENSDARG00000025421
dre-mir-181a-1-5p	ENSDARG00000036074
dre-mir-181a-1-5p	ENSDARG00000038153
dre-mir-181a-1-5p	ENSDARG00000045381
dre-mir-181a-1-5p	ENSDARG00000054030
dre-mir-181a-1-5p	ENSDARG00000076177
dre-mir-181b-2-5p	ENSDARG00000004616
dre-mir-181b-2-5p	ENSDARG00000008034
dre-mir-181b-2-5p	ENSDARG00000011890
dre-mir-181b-2-5p	ENSDARG00000014171
dre-mir-181b-2-5p	ENSDARG00000024815
dre-mir-181b-2-5p	ENSDARG00000025421
dre-mir-181b-2-5p	ENSDARG00000031983
dre-mir-181b-2-5p	ENSDARG00000040747
dre-mir-181c-3p	ENSDARG00000013078
dre-mir-181c-5p	ENSDARG00000002659
dre-mir-181c-5p	ENSDARG00000003820
dre-mir-181c-5p	ENSDARG00000003952
dre-mir-181c-5p	ENSDARG00000004616
dre-mir-181c-5p	ENSDARG00000008034
dre-mir-181c-5p	ENSDARG00000008904
dre-mir-181c-5p	ENSDARG00000011055
dre-mir-181c-5p	ENSDARG00000011408
dre-mir-181c-5p	ENSDARG00000011600
dre-mir-181c-5p	ENSDARG00000011890
dre-mir-181c-5p	ENSDARG00000012076
dre-mir-181c-5p	ENSDARG00000013669
dre-mir-181c-5p	ENSDARG00000014171
dre-mir-181c-5p	ENSDARG00000014704
dre-mir-181c-5p	ENSDARG00000014973
dre-mir-181c-5p	ENSDARG00000016771
dre-mir-181c-5p	ENSDARG00000017687
dre-mir-181c-5p	ENSDARG00000023712
dre-mir-181c-5p	ENSDARG00000024654
dre-mir-181c-5p	ENSDARG00000024815
dre-mir-181c-5p	ENSDARG00000025421
dre-mir-181c-5p	ENSDARG00000026039
dre-mir-181c-5p	ENSDARG00000026972
dre-mir-181c-5p	ENSDARG00000031983
dre-mir-181c-5p	ENSDARG00000035751
dre-mir-181c-5p	ENSDARG00000036040
dre-mir-181c-5p	ENSDARG00000036505
dre-mir-181c-5p	ENSDARG00000036831
dre-mir-181c-5p	ENSDARG00000037388
dre-mir-181c-5p	ENSDARG00000037929
dre-mir-181c-5p	ENSDARG00000038153
dre-mir-181c-5p	ENSDARG00000039082
dre-mir-181c-5p	ENSDARG00000040747
dre-mir-181c-5p	ENSDARG00000040884
dre-mir-181c-5p	ENSDARG00000041217
dre-mir-181c-5p	ENSDARG00000045381
dre-mir-181c-5p	ENSDARG00000052462
dre-mir-181c-5p	ENSDARG00000054191
dre-mir-181c-5p	ENSDARG00000055543
dre-mir-181c-5p	ENSDARG00000056258
dre-mir-181c-5p	ENSDARG00000056803
dre-mir-181c-5p	ENSDARG00000057770
dre-mir-181c-5p	ENSDARG00000058679
dre-mir-181c-5p	ENSDARG00000060312
dre-mir-181c-5p	ENSDARG00000061600
dre-mir-181c-5p	ENSDARG00000061993
dre-mir-181c-5p	ENSDARG00000068732
dre-mir-181c-5p	ENSDARG00000069338
dre-mir-181c-5p	ENSDARG00000070047
dre-mir-181c-5p	ENSDARG00000070643
dre-mir-181c-5p	ENSDARG00000074250
dre-mir-181c-5p	ENSDARG00000077121
dre-mir-181c-5p	ENSDARG00000077176
dre-mir-181c-5p	ENSDARG00000077799
dre-mir-182-5p	ENSDARG00000000767
dre-mir-182-5p	ENSDARG00000006615
dre-mir-182-5p	ENSDARG00000006754
dre-mir-182-5p	ENSDARG00000007425
dre-mir-182-5p	ENSDARG00000007823
dre-mir-182-5p	ENSDARG00000009488
dre-mir-182-5p	ENSDARG00000012021
dre-mir-182-5p	ENSDARG00000012248
dre-mir-182-5p	ENSDARG00000012667
dre-mir-182-5p	ENSDARG00000016255
dre-mir-182-5p	ENSDARG00000032532
dre-mir-182-5p	ENSDARG00000033273
dre-mir-182-5p	ENSDARG00000034270
dre-mir-182-5p	ENSDARG00000037781
dre-mir-182-5p	ENSDARG00000039429
dre-mir-182-5p	ENSDARG00000042708
dre-mir-182-5p	ENSDARG00000054063
dre-mir-183-5p	ENSDARG00000002659
dre-mir-183-5p	ENSDARG00000011000
dre-mir-183-5p	ENSDARG00000012467
dre-mir-183-5p	ENSDARG00000017235
dre-mir-183-5p	ENSDARG00000019293
dre-mir-183-5p	ENSDARG00000024694
dre-mir-183-5p	ENSDARG00000028327
dre-mir-183-5p	ENSDARG00000028848
dre-mir-183-5p	ENSDARG00000029305
dre-mir-183-5p	ENSDARG00000031968
dre-mir-183-5p	ENSDARG00000036080
dre-mir-183-5p	ENSDARG00000040466
dre-mir-183-5p	ENSDARG00000043795
dre-mir-183-5p	ENSDARG00000045680
dre-mir-183-5p	ENSDARG00000053225
dre-mir-183-5p	ENSDARG00000056491
dre-mir-183-5p	ENSDARG00000056719
dre-mir-183-5p	ENSDARG00000058439
dre-mir-183-5p	ENSDARG00000060594
dre-mir-183-5p	ENSDARG00000060991
dre-mir-183-5p	ENSDARG00000062338
dre-mir-183-5p	ENSDARG00000068512
dre-mir-183-5p	ENSDARG00000068784
dre-mir-183-5p	ENSDARG00000069302
dre-mir-183-5p	ENSDARG00000070339
dre-mir-183-5p	ENSDARG00000071492
dre-mir-183-5p	ENSDARG00000074041
dre-mir-183-5p	ENSDARG00000076685
dre-mir-183-5p	ENSDARG00000077283
dre-mir-184-3p	ENSDARG00000000069
dre-mir-184-3p	ENSDARG00000000489
dre-mir-184-3p	ENSDARG00000002414
dre-mir-184-3p	ENSDARG00000003486
dre-mir-184-3p	ENSDARG00000003520
dre-mir-184-3p	ENSDARG00000004386
dre-mir-184-3p	ENSDARG00000004621
dre-mir-184-3p	ENSDARG00000006524
dre-mir-184-3p	ENSDARG00000006526
dre-mir-184-3p	ENSDARG00000007885
dre-mir-184-3p	ENSDARG00000007923
dre-mir-184-3p	ENSDARG00000008107
dre-mir-184-3p	ENSDARG00000008200
dre-mir-184-3p	ENSDARG00000008278
dre-mir-184-3p	ENSDARG00000008748
dre-mir-184-3p	ENSDARG00000009563
dre-mir-184-3p	ENSDARG00000010729
dre-mir-184-3p	ENSDARG00000011235
dre-mir-184-3p	ENSDARG00000011605
dre-mir-184-3p	ENSDARG00000012244
dre-mir-184-3p	ENSDARG00000012256
dre-mir-184-3p	ENSDARG00000012281
dre-mir-184-3p	ENSDARG00000012513
dre-mir-184-3p	ENSDARG00000012840
dre-mir-184-3p	ENSDARG00000014704
dre-mir-184-3p	ENSDARG00000015126
dre-mir-184-3p	ENSDARG00000016753
dre-mir-184-3p	ENSDARG00000017230
dre-mir-184-3p	ENSDARG00000017525
dre-mir-184-3p	ENSDARG00000017843
dre-mir-184-3p	ENSDARG00000018961
dre-mir-184-3p	ENSDARG00000019144
dre-mir-184-3p	ENSDARG00000019815
dre-mir-184-3p	ENSDARG00000020377
dre-mir-184-3p	ENSDARG00000022817
dre-mir-184-3p	ENSDARG00000023967
dre-mir-184-3p	ENSDARG00000025314
dre-mir-184-3p	ENSDARG00000025340
dre-mir-184-3p	ENSDARG00000028546
dre-mir-184-3p	ENSDARG00000029419
dre-mir-184-3p	ENSDARG00000029663
dre-mir-184-3p	ENSDARG00000029911
dre-mir-184-3p	ENSDARG00000030478
dre-mir-184-3p	ENSDARG00000030999
dre-mir-184-3p	ENSDARG00000031020
dre-mir-184-3p	ENSDARG00000031475
dre-mir-184-3p	ENSDARG00000033609
dre-mir-184-3p	ENSDARG00000033971
dre-mir-184-3p	ENSDARG00000034268
dre-mir-184-3p	ENSDARG00000034270
dre-mir-184-3p	ENSDARG00000035352
dre-mir-184-3p	ENSDARG00000035535
dre-mir-184-3p	ENSDARG00000036080
dre-mir-184-3p	ENSDARG00000036855
dre-mir-184-3p	ENSDARG00000038099
dre-mir-184-3p	ENSDARG00000038215
dre-mir-184-3p	ENSDARG00000041718
dre-mir-184-3p	ENSDARG00000042087
dre-mir-184-3p	ENSDARG00000043235
dre-mir-184-3p	ENSDARG00000045694
dre-mir-184-3p	ENSDARG00000045928
dre-mir-184-3p	ENSDARG00000052150
dre-mir-184-3p	ENSDARG00000052462
dre-mir-184-3p	ENSDARG00000052875
dre-mir-184-3p	ENSDARG00000052997
dre-mir-184-3p	ENSDARG00000053301
dre-mir-184-3p	ENSDARG00000054060
dre-mir-184-3p	ENSDARG00000054318
dre-mir-184-3p	ENSDARG00000055524
dre-mir-184-3p	ENSDARG00000055630
dre-mir-184-3p	ENSDARG00000056964
dre-mir-184-3p	ENSDARG00000059006
dre-mir-184-3p	ENSDARG00000059642
dre-mir-184-3p	ENSDARG00000060065
dre-mir-184-3p	ENSDARG00000060767
dre-mir-184-3p	ENSDARG00000062326
dre-mir-184-3p	ENSDARG00000062370
dre-mir-184-3p	ENSDARG00000063219
dre-mir-184-3p	ENSDARG00000063321
dre-mir-184-3p	ENSDARG00000067975
dre-mir-184-3p	ENSDARG00000069853
dre-mir-184-3p	ENSDARG00000071673
dre-mir-184-3p	ENSDARG00000074502
dre-mir-18a-5p	ENSDARG00000001953
dre-mir-18a-5p	ENSDARG00000004692
dre-mir-18a-5p	ENSDARG00000007603
dre-mir-18a-5p	ENSDARG00000008454
dre-mir-18a-5p	ENSDARG00000009640
dre-mir-18a-5p	ENSDARG00000016059
dre-mir-18a-5p	ENSDARG00000019530
dre-mir-18a-5p	ENSDARG00000019808
dre-mir-18a-5p	ENSDARG00000020107
dre-mir-18a-5p	ENSDARG00000020218
dre-mir-18a-5p	ENSDARG00000026419
dre-mir-18a-5p	ENSDARG00000031891
dre-mir-18a-5p	ENSDARG00000034270
dre-mir-18a-5p	ENSDARG00000034293
dre-mir-18a-5p	ENSDARG00000035285
dre-mir-18a-5p	ENSDARG00000036451
dre-mir-18a-5p	ENSDARG00000038428
dre-mir-18a-5p	ENSDARG00000039502
dre-mir-18a-5p	ENSDARG00000056623
dre-mir-18a-5p	ENSDARG00000056729
dre-mir-18a-5p	ENSDARG00000057454
dre-mir-18a-5p	ENSDARG00000059972
dre-mir-18a-5p	ENSDARG00000069382
dre-mir-18a-5p	ENSDARG00000074734
dre-mir-18a-5p	ENSDARG00000077248
dre-mir-18a-5p	ENSDARG00000077744
dre-mir-18b-5p	ENSDARG00000000183
dre-mir-18b-5p	ENSDARG00000004692
dre-mir-18b-5p	ENSDARG00000006125
dre-mir-18b-5p	ENSDARG00000007603
dre-mir-18b-5p	ENSDARG00000012763
dre-mir-18b-5p	ENSDARG00000013979
dre-mir-18b-5p	ENSDARG00000014914
dre-mir-18b-5p	ENSDARG00000017407
dre-mir-18b-5p	ENSDARG00000019530
dre-mir-18b-5p	ENSDARG00000019808
dre-mir-18b-5p	ENSDARG00000020107
dre-mir-18b-5p	ENSDARG00000034270
dre-mir-18b-5p	ENSDARG00000034293
dre-mir-18b-5p	ENSDARG00000035285
dre-mir-18b-5p	ENSDARG00000036451
dre-mir-18b-5p	ENSDARG00000040815
dre-mir-18b-5p	ENSDARG00000056729
dre-mir-18b-5p	ENSDARG00000057738
dre-mir-18b-5p	ENSDARG00000058226
dre-mir-18b-5p	ENSDARG00000059972
dre-mir-18b-5p	ENSDARG00000063161
dre-mir-18b-5p	ENSDARG00000069382
dre-mir-18b-5p	ENSDARG00000070801
dre-mir-18b-5p	ENSDARG00000077248
dre-mir-18c-3p	ENSDARG00000003167
dre-mir-18c-3p	ENSDARG00000005974
dre-mir-18c-3p	ENSDARG00000042628
dre-mir-18c-3p	ENSDARG00000071566
dre-mir-18c-5p	ENSDARG00000004692
dre-mir-18c-5p	ENSDARG00000005699
dre-mir-18c-5p	ENSDARG00000008454
dre-mir-18c-5p	ENSDARG00000009640
dre-mir-18c-5p	ENSDARG00000019530
dre-mir-18c-5p	ENSDARG00000020107
dre-mir-18c-5p	ENSDARG00000025122
dre-mir-18c-5p	ENSDARG00000029764
dre-mir-18c-5p	ENSDARG00000039502
dre-mir-18c-5p	ENSDARG00000042539
dre-mir-18c-5p	ENSDARG00000044395
dre-mir-18c-5p	ENSDARG00000045490
dre-mir-18c-5p	ENSDARG00000057738
dre-mir-18c-5p	ENSDARG00000061378
dre-mir-18c-5p	ENSDARG00000069382
dre-mir-18c-5p	ENSDARG00000071409
dre-mir-18c-5p	ENSDARG00000076066
dre-mir-190-5p	ENSDARG00000022187
dre-mir-190b-5p	ENSDARG00000022187
dre-mir-192-5p	ENSDARG00000021905
dre-mir-192-5p	ENSDARG00000052661
dre-mir-193b-5p	ENSDARG00000000241
dre-mir-193b-5p	ENSDARG00000000384
dre-mir-193b-5p	ENSDARG00000000796
dre-mir-193b-5p	ENSDARG00000002128
dre-mir-193b-5p	ENSDARG00000002365
dre-mir-193b-5p	ENSDARG00000002480
dre-mir-193b-5p	ENSDARG00000003098
dre-mir-193b-5p	ENSDARG00000004930
dre-mir-193b-5p	ENSDARG00000005254
dre-mir-193b-5p	ENSDARG00000006982
dre-mir-193b-5p	ENSDARG00000007247
dre-mir-193b-5p	ENSDARG00000008155
dre-mir-193b-5p	ENSDARG00000008255
dre-mir-193b-5p	ENSDARG00000009436
dre-mir-193b-5p	ENSDARG00000009830
dre-mir-193b-5p	ENSDARG00000010266
dre-mir-193b-5p	ENSDARG00000010948
dre-mir-193b-5p	ENSDARG00000012450
dre-mir-193b-5p	ENSDARG00000013916
dre-mir-193b-5p	ENSDARG00000014004
dre-mir-193b-5p	ENSDARG00000014208
dre-mir-193b-5p	ENSDARG00000014373
dre-mir-193b-5p	ENSDARG00000014420
dre-mir-193b-5p	ENSDARG00000014591
dre-mir-193b-5p	ENSDARG00000015222
dre-mir-193b-5p	ENSDARG00000016485
dre-mir-193b-5p	ENSDARG00000017038
dre-mir-193b-5p	ENSDARG00000017748
dre-mir-193b-5p	ENSDARG00000018010
dre-mir-193b-5p	ENSDARG00000019008
dre-mir-193b-5p	ENSDARG00000020048
dre-mir-193b-5p	ENSDARG00000021141
dre-mir-193b-5p	ENSDARG00000022820
dre-mir-193b-5p	ENSDARG00000023878
dre-mir-193b-5p	ENSDARG00000026784
dre-mir-193b-5p	ENSDARG00000029432
dre-mir-193b-5p	ENSDARG00000029885
dre-mir-193b-5p	ENSDARG00000030153
dre-mir-193b-5p	ENSDARG00000030367
dre-mir-193b-5p	ENSDARG00000030758
dre-mir-193b-5p	ENSDARG00000032532
dre-mir-193b-5p	ENSDARG00000032802
dre-mir-193b-5p	ENSDARG00000033447
dre-mir-193b-5p	ENSDARG00000035423
dre-mir-193b-5p	ENSDARG00000036257
dre-mir-193b-5p	ENSDARG00000036426
dre-mir-193b-5p	ENSDARG00000036815
dre-mir-193b-5p	ENSDARG00000037503
dre-mir-193b-5p	ENSDARG00000037675
dre-mir-193b-5p	ENSDARG00000038059
dre-mir-193b-5p	ENSDARG00000038428
dre-mir-193b-5p	ENSDARG00000038693
dre-mir-193b-5p	ENSDARG00000040266
dre-mir-193b-5p	ENSDARG00000040306
dre-mir-193b-5p	ENSDARG00000041609
dre-mir-193b-5p	ENSDARG00000041839
dre-mir-193b-5p	ENSDARG00000042697
dre-mir-193b-5p	ENSDARG00000043236
dre-mir-193b-5p	ENSDARG00000043673
dre-mir-193b-5p	ENSDARG00000044431
dre-mir-193b-5p	ENSDARG00000044685
dre-mir-193b-5p	ENSDARG00000045045
dre-mir-193b-5p	ENSDARG00000045097
dre-mir-193b-5p	ENSDARG00000045147
dre-mir-193b-5p	ENSDARG00000045768
dre-mir-193b-5p	ENSDARG00000045870
dre-mir-193b-5p	ENSDARG00000052167
dre-mir-193b-5p	ENSDARG00000052396
dre-mir-193b-5p	ENSDARG00000052522
dre-mir-193b-5p	ENSDARG00000052536
dre-mir-193b-5p	ENSDARG00000053248
dre-mir-193b-5p	ENSDARG00000053444
dre-mir-193b-5p	ENSDARG00000053663
dre-mir-193b-5p	ENSDARG00000053774
dre-mir-193b-5p	ENSDARG00000054632
dre-mir-193b-5p	ENSDARG00000055639
dre-mir-193b-5p	ENSDARG00000055678
dre-mir-193b-5p	ENSDARG00000055759
dre-mir-193b-5p	ENSDARG00000057716
dre-mir-193b-5p	ENSDARG00000057939
dre-mir-193b-5p	ENSDARG00000058961
dre-mir-193b-5p	ENSDARG00000059158
dre-mir-193b-5p	ENSDARG00000060397
dre-mir-193b-5p	ENSDARG00000061378
dre-mir-193b-5p	ENSDARG00000062236
dre-mir-193b-5p	ENSDARG00000062469
dre-mir-193b-5p	ENSDARG00000068401
dre-mir-193b-5p	ENSDARG00000069733
dre-mir-193b-5p	ENSDARG00000069751
dre-mir-193b-5p	ENSDARG00000070447
dre-mir-193b-5p	ENSDARG00000070657
dre-mir-193b-5p	ENSDARG00000070670
dre-mir-193b-5p	ENSDARG00000070801
dre-mir-193b-5p	ENSDARG00000070804
dre-mir-193b-5p	ENSDARG00000071562
dre-mir-193b-5p	ENSDARG00000076226
dre-mir-193b-5p	ENSDARG00000078114
dre-mir-193b-5p	ENSDARG00000078118
dre-mir-193b-5p	ENSDARG00000079898
dre-mir-194a-3p	ENSDARG00000001241
dre-mir-194a-3p	ENSDARG00000002305
dre-mir-194a-3p	ENSDARG00000003200
dre-mir-194a-3p	ENSDARG00000003213
dre-mir-194a-3p	ENSDARG00000003754
dre-mir-194a-3p	ENSDARG00000004196
dre-mir-194a-3p	ENSDARG00000004979
dre-mir-194a-3p	ENSDARG00000005476
dre-mir-194a-3p	ENSDARG00000006010
dre-mir-194a-3p	ENSDARG00000007944
dre-mir-194a-3p	ENSDARG00000008748
dre-mir-194a-3p	ENSDARG00000009311
dre-mir-194a-3p	ENSDARG00000009851
dre-mir-194a-3p	ENSDARG00000009870
dre-mir-194a-3p	ENSDARG00000011462
dre-mir-194a-3p	ENSDARG00000012113
dre-mir-194a-3p	ENSDARG00000012987
dre-mir-194a-3p	ENSDARG00000013295
dre-mir-194a-3p	ENSDARG00000013340
dre-mir-194a-3p	ENSDARG00000013669
dre-mir-194a-3p	ENSDARG00000013730
dre-mir-194a-3p	ENSDARG00000014015
dre-mir-194a-3p	ENSDARG00000015490
dre-mir-194a-3p	ENSDARG00000015917
dre-mir-194a-3p	ENSDARG00000016769
dre-mir-194a-3p	ENSDARG00000017741
dre-mir-194a-3p	ENSDARG00000019507
dre-mir-194a-3p	ENSDARG00000019547
dre-mir-194a-3p	ENSDARG00000019930
dre-mir-194a-3p	ENSDARG00000020232
dre-mir-194a-3p	ENSDARG00000020475
dre-mir-194a-3p	ENSDARG00000021595
dre-mir-194a-3p	ENSDARG00000027199
dre-mir-194a-3p	ENSDARG00000028721
dre-mir-194a-3p	ENSDARG00000030999
dre-mir-194a-3p	ENSDARG00000034427
dre-mir-194a-3p	ENSDARG00000035122
dre-mir-194a-3p	ENSDARG00000037921
dre-mir-194a-3p	ENSDARG00000038215
dre-mir-194a-3p	ENSDARG00000038577
dre-mir-194a-3p	ENSDARG00000038843
dre-mir-194a-3p	ENSDARG00000039452
dre-mir-194a-3p	ENSDARG00000040128
dre-mir-194a-3p	ENSDARG00000040152
dre-mir-194a-3p	ENSDARG00000040485
dre-mir-194a-3p	ENSDARG00000040988
dre-mir-194a-3p	ENSDARG00000041170
dre-mir-194a-3p	ENSDARG00000041708
dre-mir-194a-3p	ENSDARG00000042620
dre-mir-194a-3p	ENSDARG00000043334
dre-mir-194a-3p	ENSDARG00000043692
dre-mir-194a-3p	ENSDARG00000043970
dre-mir-194a-3p	ENSDARG00000044073
dre-mir-194a-3p	ENSDARG00000044356
dre-mir-194a-3p	ENSDARG00000044719
dre-mir-194a-3p	ENSDARG00000044766
dre-mir-194a-3p	ENSDARG00000045408
dre-mir-194a-3p	ENSDARG00000051888
dre-mir-194a-3p	ENSDARG00000053542
dre-mir-194a-3p	ENSDARG00000053776
dre-mir-194a-3p	ENSDARG00000055291
dre-mir-194a-3p	ENSDARG00000056059
dre-mir-194a-3p	ENSDARG00000056085
dre-mir-194a-3p	ENSDARG00000056481
dre-mir-194a-3p	ENSDARG00000056549
dre-mir-194a-3p	ENSDARG00000058953
dre-mir-194a-3p	ENSDARG00000058978
dre-mir-194a-3p	ENSDARG00000060113
dre-mir-194a-3p	ENSDARG00000060368
dre-mir-194a-3p	ENSDARG00000060515
dre-mir-194a-3p	ENSDARG00000060991
dre-mir-194a-3p	ENSDARG00000062060
dre-mir-194a-3p	ENSDARG00000068701
dre-mir-194a-3p	ENSDARG00000069852
dre-mir-194a-3p	ENSDARG00000069917
dre-mir-194a-3p	ENSDARG00000074057
dre-mir-194a-3p	ENSDARG00000074094
dre-mir-194a-3p	ENSDARG00000076891
dre-mir-194a-3p	ENSDARG00000077442
dre-mir-194a-3p	ENSDARG00000078622
dre-mir-194a-5p	ENSDARG00000007347
dre-mir-194a-5p	ENSDARG00000020015
dre-mir-194a-5p	ENSDARG00000025043
dre-mir-194a-5p	ENSDARG00000025091
dre-mir-194a-5p	ENSDARG00000033367
dre-mir-194a-5p	ENSDARG00000034368
dre-mir-194a-5p	ENSDARG00000052215
dre-mir-194a-5p	ENSDARG00000070346
dre-mir-194a-5p	ENSDARG00000076552
dre-mir-196b-3p	ENSDARG00000002267
dre-mir-196b-3p	ENSDARG00000008255
dre-mir-196b-3p	ENSDARG00000018742
dre-mir-196b-3p	ENSDARG00000020258
dre-mir-196b-3p	ENSDARG00000040158
dre-mir-196b-3p	ENSDARG00000041997
dre-mir-196b-3p	ENSDARG00000042642
dre-mir-196b-3p	ENSDARG00000063430
dre-mir-196b-3p	ENSDARG00000068575
dre-mir-196b-3p	ENSDARG00000071037
dre-mir-196b-5p	ENSDARG00000045408
dre-mir-196b-5p	ENSDARG00000056027
dre-mir-196b-5p	ENSDARG00000070346
dre-mir-199-2-3p	ENSDARG00000011498
dre-mir-199-2-3p	ENSDARG00000013245
dre-mir-199-2-3p	ENSDARG00000016059
dre-mir-199-2-3p	ENSDARG00000027199
dre-mir-199-2-3p	ENSDARG00000029202
dre-mir-199-2-3p	ENSDARG00000030367
dre-mir-199-2-3p	ENSDARG00000035175
dre-mir-199-2-3p	ENSDARG00000036180
dre-mir-199-2-3p	ENSDARG00000036848
dre-mir-199-2-3p	ENSDARG00000038938
dre-mir-199-2-3p	ENSDARG00000041565
dre-mir-199-2-3p	ENSDARG00000045843
dre-mir-199-2-3p	ENSDARG00000052842
dre-mir-199-2-3p	ENSDARG00000054307
dre-mir-199-2-3p	ENSDARG00000055678
dre-mir-199-2-3p	ENSDARG00000056783
dre-mir-199-2-3p	ENSDARG00000057676
dre-mir-199-2-3p	ENSDARG00000059124
dre-mir-199-2-3p	ENSDARG00000070161
dre-mir-199-2-3p	ENSDARG00000070955
dre-mir-199-2-3p	ENSDARG00000074356
dre-mir-199-3-3p	ENSDARG00000012274
dre-mir-199-3-3p	ENSDARG00000013245
dre-mir-199-3-3p	ENSDARG00000019962
dre-mir-199-3-3p	ENSDARG00000030367
dre-mir-199-3-3p	ENSDARG00000036180
dre-mir-199-3-3p	ENSDARG00000038938
dre-mir-199-3-3p	ENSDARG00000042469
dre-mir-199-3-3p	ENSDARG00000052842
dre-mir-199-3-3p	ENSDARG00000056783
dre-mir-199-3-3p	ENSDARG00000057676
dre-mir-199-3-3p	ENSDARG00000059124
dre-mir-199-3-3p	ENSDARG00000069839
dre-mir-199-3-3p	ENSDARG00000070178
dre-mir-199-3-3p	ENSDARG00000070955
dre-mir-199-3-5p	ENSDARG00000004782
dre-mir-199-3-5p	ENSDARG00000005980
dre-mir-199-3-5p	ENSDARG00000007220
dre-mir-199-3-5p	ENSDARG00000009553
dre-mir-199-3-5p	ENSDARG00000010946
dre-mir-199-3-5p	ENSDARG00000011219
dre-mir-199-3-5p	ENSDARG00000031228
dre-mir-199-3-5p	ENSDARG00000033733
dre-mir-199-3-5p	ENSDARG00000035818
dre-mir-199-3-5p	ENSDARG00000037789
dre-mir-199-3-5p	ENSDARG00000038938
dre-mir-199-3-5p	ENSDARG00000044023
dre-mir-199-3-5p	ENSDARG00000054007
dre-mir-199-3-5p	ENSDARG00000060679
dre-mir-199-3-5p	ENSDARG00000071555
dre-mir-199-3-5p	ENSDARG00000076742
dre-mir-199-3-5p	ENSDARG00000079584
dre-mir-19a-3p	ENSDARG00000039701
dre-mir-19a-3p	ENSDARG00000045542
dre-mir-19a-3p	ENSDARG00000054137
dre-mir-19a-5p	ENSDARG00000006603
dre-mir-19a-5p	ENSDARG00000026577
dre-mir-19a-5p	ENSDARG00000037746
dre-mir-19a-5p	ENSDARG00000037782
dre-mir-19b-3p	ENSDARG00000005989
dre-mir-19b-5p	ENSDARG00000002894
dre-mir-19b-5p	ENSDARG00000003257
dre-mir-19b-5p	ENSDARG00000003383
dre-mir-19b-5p	ENSDARG00000005350
dre-mir-19b-5p	ENSDARG00000006603
dre-mir-19b-5p	ENSDARG00000008502
dre-mir-19b-5p	ENSDARG00000012187
dre-mir-19b-5p	ENSDARG00000016056
dre-mir-19b-5p	ENSDARG00000016903
dre-mir-19b-5p	ENSDARG00000018687
dre-mir-19b-5p	ENSDARG00000026972
dre-mir-19b-5p	ENSDARG00000028661
dre-mir-19b-5p	ENSDARG00000033144
dre-mir-19b-5p	ENSDARG00000037782
dre-mir-19b-5p	ENSDARG00000039066
dre-mir-19b-5p	ENSDARG00000053248
dre-mir-19b-5p	ENSDARG00000055349
dre-mir-19b-5p	ENSDARG00000071082
dre-mir-19b-5p	ENSDARG00000074502
dre-mir-19b-5p	ENSDARG00000079011
dre-mir-19d-3p	ENSDARG00000027749
dre-mir-19d-5p	ENSDARG00000000019
dre-mir-19d-5p	ENSDARG00000001769
dre-mir-19d-5p	ENSDARG00000003091
dre-mir-19d-5p	ENSDARG00000003573
dre-mir-19d-5p	ENSDARG00000003695
dre-mir-19d-5p	ENSDARG00000003754
dre-mir-19d-5p	ENSDARG00000003952
dre-mir-19d-5p	ENSDARG00000004060
dre-mir-19d-5p	ENSDARG00000004311
dre-mir-19d-5p	ENSDARG00000004712
dre-mir-19d-5p	ENSDARG00000005173
dre-mir-19d-5p	ENSDARG00000005481
dre-mir-19d-5p	ENSDARG00000005541
dre-mir-19d-5p	ENSDARG00000006038
dre-mir-19d-5p	ENSDARG00000006074
dre-mir-19d-5p	ENSDARG00000006666
dre-mir-19d-5p	ENSDARG00000006729
dre-mir-19d-5p	ENSDARG00000006758
dre-mir-19d-5p	ENSDARG00000007081
dre-mir-19d-5p	ENSDARG00000007099
dre-mir-19d-5p	ENSDARG00000008107
dre-mir-19d-5p	ENSDARG00000008388
dre-mir-19d-5p	ENSDARG00000008454
dre-mir-19d-5p	ENSDARG00000008573
dre-mir-19d-5p	ENSDARG00000009018
dre-mir-19d-5p	ENSDARG00000009933
dre-mir-19d-5p	ENSDARG00000010124
dre-mir-19d-5p	ENSDARG00000010400
dre-mir-19d-5p	ENSDARG00000010437
dre-mir-19d-5p	ENSDARG00000010791
dre-mir-19d-5p	ENSDARG00000010853
dre-mir-19d-5p	ENSDARG00000011196
dre-mir-19d-5p	ENSDARG00000011245
dre-mir-19d-5p	ENSDARG00000012078
dre-mir-19d-5p	ENSDARG00000012399
dre-mir-19d-5p	ENSDARG00000013122
dre-mir-19d-5p	ENSDARG00000013295
dre-mir-19d-5p	ENSDARG00000013605
dre-mir-19d-5p	ENSDARG00000013968
dre-mir-19d-5p	ENSDARG00000014208
dre-mir-19d-5p	ENSDARG00000014361
dre-mir-19d-5p	ENSDARG00000014428
dre-mir-19d-5p	ENSDARG00000014817
dre-mir-19d-5p	ENSDARG00000014859
dre-mir-19d-5p	ENSDARG00000014994
dre-mir-19d-5p	ENSDARG00000015374
dre-mir-19d-5p	ENSDARG00000015831
dre-mir-19d-5p	ENSDARG00000016494
dre-mir-19d-5p	ENSDARG00000016496
dre-mir-19d-5p	ENSDARG00000016513
dre-mir-19d-5p	ENSDARG00000016754
dre-mir-19d-5p	ENSDARG00000017174
dre-mir-19d-5p	ENSDARG00000017466
dre-mir-19d-5p	ENSDARG00000017500
dre-mir-19d-5p	ENSDARG00000017762
dre-mir-19d-5p	ENSDARG00000017775
dre-mir-19d-5p	ENSDARG00000017929
dre-mir-19d-5p	ENSDARG00000017983
dre-mir-19d-5p	ENSDARG00000018110
dre-mir-19d-5p	ENSDARG00000018600
dre-mir-19d-5p	ENSDARG00000018602
dre-mir-19d-5p	ENSDARG00000018904
dre-mir-19d-5p	ENSDARG00000019498
dre-mir-19d-5p	ENSDARG00000019644
dre-mir-19d-5p	ENSDARG00000020298
dre-mir-19d-5p	ENSDARG00000020311
dre-mir-19d-5p	ENSDARG00000020377
dre-mir-19d-5p	ENSDARG00000021113
dre-mir-19d-5p	ENSDARG00000021163
dre-mir-19d-5p	ENSDARG00000021521
dre-mir-19d-5p	ENSDARG00000021948
dre-mir-19d-5p	ENSDARG00000022456
dre-mir-19d-5p	ENSDARG00000023058
dre-mir-19d-5p	ENSDARG00000023443
dre-mir-19d-5p	ENSDARG00000023578
dre-mir-19d-5p	ENSDARG00000023712
dre-mir-19d-5p	ENSDARG00000024278
dre-mir-19d-5p	ENSDARG00000024492
dre-mir-19d-5p	ENSDARG00000026534
dre-mir-19d-5p	ENSDARG00000027687
dre-mir-19d-5p	ENSDARG00000028163
dre-mir-19d-5p	ENSDARG00000028354
dre-mir-19d-5p	ENSDARG00000028396
dre-mir-19d-5p	ENSDARG00000030367
dre-mir-19d-5p	ENSDARG00000030560
dre-mir-19d-5p	ENSDARG00000030614
dre-mir-19d-5p	ENSDARG00000030758
dre-mir-19d-5p	ENSDARG00000030999
dre-mir-19d-5p	ENSDARG00000031307
dre-mir-19d-5p	ENSDARG00000031586
dre-mir-19d-5p	ENSDARG00000032319
dre-mir-19d-5p	ENSDARG00000032578
dre-mir-19d-5p	ENSDARG00000033660
dre-mir-19d-5p	ENSDARG00000034893
dre-mir-19d-5p	ENSDARG00000035152
dre-mir-19d-5p	ENSDARG00000035352
dre-mir-19d-5p	ENSDARG00000035986
dre-mir-19d-5p	ENSDARG00000036305
dre-mir-19d-5p	ENSDARG00000036344
dre-mir-19d-5p	ENSDARG00000036698
dre-mir-19d-5p	ENSDARG00000036855
dre-mir-19d-5p	ENSDARG00000037782
dre-mir-19d-5p	ENSDARG00000037790
dre-mir-19d-5p	ENSDARG00000037908
dre-mir-19d-5p	ENSDARG00000037941
dre-mir-19d-5p	ENSDARG00000038950
dre-mir-19d-5p	ENSDARG00000038967
dre-mir-19d-5p	ENSDARG00000039066
dre-mir-19d-5p	ENSDARG00000039208
dre-mir-19d-5p	ENSDARG00000039677
dre-mir-19d-5p	ENSDARG00000040059
dre-mir-19d-5p	ENSDARG00000040432
dre-mir-19d-5p	ENSDARG00000040917
dre-mir-19d-5p	ENSDARG00000042187
dre-mir-19d-5p	ENSDARG00000042993
dre-mir-19d-5p	ENSDARG00000042995
dre-mir-19d-5p	ENSDARG00000043442
dre-mir-19d-5p	ENSDARG00000043561
dre-mir-19d-5p	ENSDARG00000043665
dre-mir-19d-5p	ENSDARG00000044080
dre-mir-19d-5p	ENSDARG00000044129
dre-mir-19d-5p	ENSDARG00000044153
dre-mir-19d-5p	ENSDARG00000044155
dre-mir-19d-5p	ENSDARG00000044537
dre-mir-19d-5p	ENSDARG00000044914
dre-mir-19d-5p	ENSDARG00000045298
dre-mir-19d-5p	ENSDARG00000045696
dre-mir-19d-5p	ENSDARG00000045886
dre-mir-19d-5p	ENSDARG00000051975
dre-mir-19d-5p	ENSDARG00000052190
dre-mir-19d-5p	ENSDARG00000052697
dre-mir-19d-5p	ENSDARG00000054501
dre-mir-19d-5p	ENSDARG00000054578
dre-mir-19d-5p	ENSDARG00000054937
dre-mir-19d-5p	ENSDARG00000055757
dre-mir-19d-5p	ENSDARG00000055759
dre-mir-19d-5p	ENSDARG00000056121
dre-mir-19d-5p	ENSDARG00000056130
dre-mir-19d-5p	ENSDARG00000056984
dre-mir-19d-5p	ENSDARG00000057598
dre-mir-19d-5p	ENSDARG00000057940
dre-mir-19d-5p	ENSDARG00000058004
dre-mir-19d-5p	ENSDARG00000058148
dre-mir-19d-5p	ENSDARG00000058246
dre-mir-19d-5p	ENSDARG00000058606
dre-mir-19d-5p	ENSDARG00000058940
dre-mir-19d-5p	ENSDARG00000059177
[truncated: 16,667 more rows]

## Sheet: Table S4
Table S4. List of miRNA-target pairs predicted by miRanda
miRNA ID	target ID
dre-let-7a	ENSDARG00000002131
dre-let-7a	ENSDARG00000002587
dre-let-7a	ENSDARG00000004517
dre-let-7a	ENSDARG00000005210
dre-let-7a	ENSDARG00000006686
dre-let-7a	ENSDARG00000007081
dre-let-7a	ENSDARG00000007241
dre-let-7a	ENSDARG00000007449
dre-let-7a	ENSDARG00000007825
dre-let-7a	ENSDARG00000008542
dre-let-7a	ENSDARG00000009133
dre-let-7a	ENSDARG00000011769
dre-let-7a	ENSDARG00000011885
dre-let-7a	ENSDARG00000012671
dre-let-7a	ENSDARG00000012723
dre-let-7a	ENSDARG00000014428
dre-let-7a	ENSDARG00000014986
dre-let-7a	ENSDARG00000015254
dre-let-7a	ENSDARG00000016163
dre-let-7a	ENSDARG00000016526
dre-let-7a	ENSDARG00000017127
dre-let-7a	ENSDARG00000018840
dre-let-7a	ENSDARG00000019062
dre-let-7a	ENSDARG00000020960
dre-let-7a	ENSDARG00000021398
dre-let-7a	ENSDARG00000022389
dre-let-7a	ENSDARG00000025012
dre-let-7a	ENSDARG00000025269
dre-let-7a	ENSDARG00000026296
dre-let-7a	ENSDARG00000026599
dre-let-7a	ENSDARG00000027154
dre-let-7a	ENSDARG00000028335
dre-let-7a	ENSDARG00000030758
dre-let-7a	ENSDARG00000030789
dre-let-7a	ENSDARG00000034117
dre-let-7a	ENSDARG00000034670
dre-let-7a	ENSDARG00000034893
dre-let-7a	ENSDARG00000035122
dre-let-7a	ENSDARG00000035175
dre-let-7a	ENSDARG00000035519
dre-let-7a	ENSDARG00000036082
dre-let-7a	ENSDARG00000036109
dre-let-7a	ENSDARG00000036772
dre-let-7a	ENSDARG00000037873
dre-let-7a	ENSDARG00000037891
dre-let-7a	ENSDARG00000038446
dre-let-7a	ENSDARG00000038693
dre-let-7a	ENSDARG00000039066
dre-let-7a	ENSDARG00000040485
dre-let-7a	ENSDARG00000041565
dre-let-7a	ENSDARG00000042322
dre-let-7a	ENSDARG00000043795
dre-let-7a	ENSDARG00000044001
dre-let-7a	ENSDARG00000044492
dre-let-7a	ENSDARG00000044588
dre-let-7a	ENSDARG00000045518
dre-let-7a	ENSDARG00000045696
dre-let-7a	ENSDARG00000045704
dre-let-7a	ENSDARG00000045847
dre-let-7a	ENSDARG00000046006
dre-let-7a	ENSDARG00000052633
dre-let-7a	ENSDARG00000053228
dre-let-7a	ENSDARG00000055455
dre-let-7a	ENSDARG00000055622
dre-let-7a	ENSDARG00000055630
dre-let-7a	ENSDARG00000056121
dre-let-7a	ENSDARG00000056531
dre-let-7a	ENSDARG00000057184
dre-let-7a	ENSDARG00000058044
dre-let-7a	ENSDARG00000058297
dre-let-7a	ENSDARG00000058494
dre-let-7a	ENSDARG00000059131
dre-let-7a	ENSDARG00000059255
dre-let-7a	ENSDARG00000060041
dre-let-7a	ENSDARG00000060515
dre-let-7a	ENSDARG00000068177
dre-let-7a	ENSDARG00000068457
dre-let-7a	ENSDARG00000069843
dre-let-7a	ENSDARG00000070474
dre-let-7a	ENSDARG00000070568
dre-let-7a	ENSDARG00000070682
dre-let-7a	ENSDARG00000075643
dre-let-7a	ENSDARG00000076416
dre-let-7a	ENSDARG00000076417
dre-let-7b-5p	ENSDARG00000002131
dre-let-7b-5p	ENSDARG00000002523
dre-let-7b-5p	ENSDARG00000002587
dre-let-7b-5p	ENSDARG00000002659
dre-let-7b-5p	ENSDARG00000003098
dre-let-7b-5p	ENSDARG00000003102
dre-let-7b-5p	ENSDARG00000003449
dre-let-7b-5p	ENSDARG00000003486
dre-let-7b-5p	ENSDARG00000003808
dre-let-7b-5p	ENSDARG00000003827
dre-let-7b-5p	ENSDARG00000004297
dre-let-7b-5p	ENSDARG00000004517
dre-let-7b-5p	ENSDARG00000004851
dre-let-7b-5p	ENSDARG00000004930
dre-let-7b-5p	ENSDARG00000004971
dre-let-7b-5p	ENSDARG00000005210
dre-let-7b-5p	ENSDARG00000005762
dre-let-7b-5p	ENSDARG00000005891
dre-let-7b-5p	ENSDARG00000006137
dre-let-7b-5p	ENSDARG00000006257
dre-let-7b-5p	ENSDARG00000006545
dre-let-7b-5p	ENSDARG00000007081
dre-let-7b-5p	ENSDARG00000007108
dre-let-7b-5p	ENSDARG00000007220
dre-let-7b-5p	ENSDARG00000007241
dre-let-7b-5p	ENSDARG00000007278
dre-let-7b-5p	ENSDARG00000007449
dre-let-7b-5p	ENSDARG00000007603
dre-let-7b-5p	ENSDARG00000007825
dre-let-7b-5p	ENSDARG00000007996
dre-let-7b-5p	ENSDARG00000008542
dre-let-7b-5p	ENSDARG00000008772
dre-let-7b-5p	ENSDARG00000009351
dre-let-7b-5p	ENSDARG00000009740
dre-let-7b-5p	ENSDARG00000010008
dre-let-7b-5p	ENSDARG00000010025
dre-let-7b-5p	ENSDARG00000011769
dre-let-7b-5p	ENSDARG00000011921
dre-let-7b-5p	ENSDARG00000011989
dre-let-7b-5p	ENSDARG00000012141
dre-let-7b-5p	ENSDARG00000012340
dre-let-7b-5p	ENSDARG00000012407
dre-let-7b-5p	ENSDARG00000012432
dre-let-7b-5p	ENSDARG00000012671
dre-let-7b-5p	ENSDARG00000012723
dre-let-7b-5p	ENSDARG00000012818
dre-let-7b-5p	ENSDARG00000014428
dre-let-7b-5p	ENSDARG00000015164
dre-let-7b-5p	ENSDARG00000015254
dre-let-7b-5p	ENSDARG00000015610
dre-let-7b-5p	ENSDARG00000015865
dre-let-7b-5p	ENSDARG00000016163
dre-let-7b-5p	ENSDARG00000016405
dre-let-7b-5p	ENSDARG00000016526
dre-let-7b-5p	ENSDARG00000016548
dre-let-7b-5p	ENSDARG00000016706
dre-let-7b-5p	ENSDARG00000016745
dre-let-7b-5p	ENSDARG00000017127
dre-let-7b-5p	ENSDARG00000017180
dre-let-7b-5p	ENSDARG00000017748
dre-let-7b-5p	ENSDARG00000018106
dre-let-7b-5p	ENSDARG00000018174
dre-let-7b-5p	ENSDARG00000018637
dre-let-7b-5p	ENSDARG00000018687
dre-let-7b-5p	ENSDARG00000018840
dre-let-7b-5p	ENSDARG00000018966
dre-let-7b-5p	ENSDARG00000019062
dre-let-7b-5p	ENSDARG00000019861
dre-let-7b-5p	ENSDARG00000019995
dre-let-7b-5p	ENSDARG00000020007
dre-let-7b-5p	ENSDARG00000020217
dre-let-7b-5p	ENSDARG00000020893
dre-let-7b-5p	ENSDARG00000021398
dre-let-7b-5p	ENSDARG00000021584
dre-let-7b-5p	ENSDARG00000022020
dre-let-7b-5p	ENSDARG00000022389
dre-let-7b-5p	ENSDARG00000022995
dre-let-7b-5p	ENSDARG00000023536
dre-let-7b-5p	ENSDARG00000023712
dre-let-7b-5p	ENSDARG00000024026
dre-let-7b-5p	ENSDARG00000025012
dre-let-7b-5p	ENSDARG00000025269
dre-let-7b-5p	ENSDARG00000026296
dre-let-7b-5p	ENSDARG00000026369
dre-let-7b-5p	ENSDARG00000026871
dre-let-7b-5p	ENSDARG00000027824
dre-let-7b-5p	ENSDARG00000028335
dre-let-7b-5p	ENSDARG00000028816
dre-let-7b-5p	ENSDARG00000028976
dre-let-7b-5p	ENSDARG00000029072
dre-let-7b-5p	ENSDARG00000029331
dre-let-7b-5p	ENSDARG00000030155
dre-let-7b-5p	ENSDARG00000030723
dre-let-7b-5p	ENSDARG00000031475
dre-let-7b-5p	ENSDARG00000032431
dre-let-7b-5p	ENSDARG00000034013
dre-let-7b-5p	ENSDARG00000034313
dre-let-7b-5p	ENSDARG00000034600
dre-let-7b-5p	ENSDARG00000034670
dre-let-7b-5p	ENSDARG00000034893
dre-let-7b-5p	ENSDARG00000034933
dre-let-7b-5p	ENSDARG00000034956
dre-let-7b-5p	ENSDARG00000034957
dre-let-7b-5p	ENSDARG00000035056
dre-let-7b-5p	ENSDARG00000035122
dre-let-7b-5p	ENSDARG00000035175
dre-let-7b-5p	ENSDARG00000035519
dre-let-7b-5p	ENSDARG00000035869
dre-let-7b-5p	ENSDARG00000036109
dre-let-7b-5p	ENSDARG00000036239
dre-let-7b-5p	ENSDARG00000036279
dre-let-7b-5p	ENSDARG00000036772
dre-let-7b-5p	ENSDARG00000036855
dre-let-7b-5p	ENSDARG00000037488
dre-let-7b-5p	ENSDARG00000037574
dre-let-7b-5p	ENSDARG00000037871
dre-let-7b-5p	ENSDARG00000037873
dre-let-7b-5p	ENSDARG00000037879
dre-let-7b-5p	ENSDARG00000038590
dre-let-7b-5p	ENSDARG00000038835
dre-let-7b-5p	ENSDARG00000039066
dre-let-7b-5p	ENSDARG00000039208
dre-let-7b-5p	ENSDARG00000039701
dre-let-7b-5p	ENSDARG00000039935
dre-let-7b-5p	ENSDARG00000040039
dre-let-7b-5p	ENSDARG00000040942
dre-let-7b-5p	ENSDARG00000040990
dre-let-7b-5p	ENSDARG00000041348
dre-let-7b-5p	ENSDARG00000041565
dre-let-7b-5p	ENSDARG00000041609
dre-let-7b-5p	ENSDARG00000041839
dre-let-7b-5p	ENSDARG00000042120
dre-let-7b-5p	ENSDARG00000042322
dre-let-7b-5p	ENSDARG00000042375
dre-let-7b-5p	ENSDARG00000042556
dre-let-7b-5p	ENSDARG00000043246
dre-let-7b-5p	ENSDARG00000043643
dre-let-7b-5p	ENSDARG00000043673
dre-let-7b-5p	ENSDARG00000043716
dre-let-7b-5p	ENSDARG00000043795
dre-let-7b-5p	ENSDARG00000044001
dre-let-7b-5p	ENSDARG00000044023
dre-let-7b-5p	ENSDARG00000044282
dre-let-7b-5p	ENSDARG00000044492
dre-let-7b-5p	ENSDARG00000045408
dre-let-7b-5p	ENSDARG00000045518
dre-let-7b-5p	ENSDARG00000045639
dre-let-7b-5p	ENSDARG00000045704
dre-let-7b-5p	ENSDARG00000045847
dre-let-7b-5p	ENSDARG00000045898
dre-let-7b-5p	ENSDARG00000052004
dre-let-7b-5p	ENSDARG00000052150
dre-let-7b-5p	ENSDARG00000052167
dre-let-7b-5p	ENSDARG00000052402
dre-let-7b-5p	ENSDARG00000052606
dre-let-7b-5p	ENSDARG00000052633
dre-let-7b-5p	ENSDARG00000052994
dre-let-7b-5p	ENSDARG00000053110
dre-let-7b-5p	ENSDARG00000053301
dre-let-7b-5p	ENSDARG00000053475
dre-let-7b-5p	ENSDARG00000053656
dre-let-7b-5p	ENSDARG00000053792
dre-let-7b-5p	ENSDARG00000054307
dre-let-7b-5p	ENSDARG00000054632
dre-let-7b-5p	ENSDARG00000054849
dre-let-7b-5p	ENSDARG00000055106
dre-let-7b-5p	ENSDARG00000055307
dre-let-7b-5p	ENSDARG00000055455
dre-let-7b-5p	ENSDARG00000055622
dre-let-7b-5p	ENSDARG00000055630
dre-let-7b-5p	ENSDARG00000056029
dre-let-7b-5p	ENSDARG00000056121
dre-let-7b-5p	ENSDARG00000056307
dre-let-7b-5p	ENSDARG00000056481
dre-let-7b-5p	ENSDARG00000056515
dre-let-7b-5p	ENSDARG00000056531
dre-let-7b-5p	ENSDARG00000056600
dre-let-7b-5p	ENSDARG00000057007
dre-let-7b-5p	ENSDARG00000057167
dre-let-7b-5p	ENSDARG00000057936
dre-let-7b-5p	ENSDARG00000058148
dre-let-7b-5p	ENSDARG00000058297
dre-let-7b-5p	ENSDARG00000058574
dre-let-7b-5p	ENSDARG00000058730
dre-let-7b-5p	ENSDARG00000059255
dre-let-7b-5p	ENSDARG00000059303
dre-let-7b-5p	ENSDARG00000059596
dre-let-7b-5p	ENSDARG00000060150
dre-let-7b-5p	ENSDARG00000060368
dre-let-7b-5p	ENSDARG00000060594
dre-let-7b-5p	ENSDARG00000060656
dre-let-7b-5p	ENSDARG00000061140
dre-let-7b-5p	ENSDARG00000061208
dre-let-7b-5p	ENSDARG00000061929
dre-let-7b-5p	ENSDARG00000062002
dre-let-7b-5p	ENSDARG00000062236
dre-let-7b-5p	ENSDARG00000062420
dre-let-7b-5p	ENSDARG00000062518
dre-let-7b-5p	ENSDARG00000062590
dre-let-7b-5p	ENSDARG00000062727
dre-let-7b-5p	ENSDARG00000062799
dre-let-7b-5p	ENSDARG00000063194
dre-let-7b-5p	ENSDARG00000067958
dre-let-7b-5p	ENSDARG00000067975
dre-let-7b-5p	ENSDARG00000067976
dre-let-7b-5p	ENSDARG00000067998
dre-let-7b-5p	ENSDARG00000068177
dre-let-7b-5p	ENSDARG00000068291
dre-let-7b-5p	ENSDARG00000068457
dre-let-7b-5p	ENSDARG00000068828
dre-let-7b-5p	ENSDARG00000068992
dre-let-7b-5p	ENSDARG00000069093
dre-let-7b-5p	ENSDARG00000069699
dre-let-7b-5p	ENSDARG00000069734
dre-let-7b-5p	ENSDARG00000069843
dre-let-7b-5p	ENSDARG00000070122
dre-let-7b-5p	ENSDARG00000070474
dre-let-7b-5p	ENSDARG00000070494
dre-let-7b-5p	ENSDARG00000070568
dre-let-7b-5p	ENSDARG00000070643
dre-let-7b-5p	ENSDARG00000070682
dre-let-7b-5p	ENSDARG00000070702
dre-let-7b-5p	ENSDARG00000071673
dre-let-7b-5p	ENSDARG00000075121
dre-let-7b-5p	ENSDARG00000075643
dre-let-7b-5p	ENSDARG00000077164
dre-let-7b-5p	ENSDARG00000077236
dre-let-7b-5p	ENSDARG00000077473
dre-let-7b-5p	ENSDARG00000078114
dre-let-7b-5p	ENSDARG00000078233
dre-let-7b-5p	ENSDARG00000078986
dre-let-7b-5p	ENSDARG00000079011
dre-let-7b-5p	ENSDARG00000079687
dre-let-7f-5p	ENSDARG00000002131
dre-let-7f-5p	ENSDARG00000004154
dre-let-7f-5p	ENSDARG00000004621
dre-let-7f-5p	ENSDARG00000007241
dre-let-7f-5p	ENSDARG00000007449
dre-let-7f-5p	ENSDARG00000007943
dre-let-7f-5p	ENSDARG00000008542
dre-let-7f-5p	ENSDARG00000008979
dre-let-7f-5p	ENSDARG00000009133
dre-let-7f-5p	ENSDARG00000011885
dre-let-7f-5p	ENSDARG00000012671
dre-let-7f-5p	ENSDARG00000012896
dre-let-7f-5p	ENSDARG00000016163
dre-let-7f-5p	ENSDARG00000018840
dre-let-7f-5p	ENSDARG00000019062
dre-let-7f-5p	ENSDARG00000019150
dre-let-7f-5p	ENSDARG00000020960
dre-let-7f-5p	ENSDARG00000022389
dre-let-7f-5p	ENSDARG00000025012
dre-let-7f-5p	ENSDARG00000026599
dre-let-7f-5p	ENSDARG00000026664
dre-let-7f-5p	ENSDARG00000028335
dre-let-7f-5p	ENSDARG00000030758
dre-let-7f-5p	ENSDARG00000030789
dre-let-7f-5p	ENSDARG00000033332
dre-let-7f-5p	ENSDARG00000034893
dre-let-7f-5p	ENSDARG00000035122
dre-let-7f-5p	ENSDARG00000035175
dre-let-7f-5p	ENSDARG00000035519
dre-let-7f-5p	ENSDARG00000036772
dre-let-7f-5p	ENSDARG00000036831
dre-let-7f-5p	ENSDARG00000036855
dre-let-7f-5p	ENSDARG00000037002
dre-let-7f-5p	ENSDARG00000038446
dre-let-7f-5p	ENSDARG00000039066
dre-let-7f-5p	ENSDARG00000043795
dre-let-7f-5p	ENSDARG00000044001
dre-let-7f-5p	ENSDARG00000045696
dre-let-7f-5p	ENSDARG00000046048
dre-let-7f-5p	ENSDARG00000055106
dre-let-7f-5p	ENSDARG00000055455
dre-let-7f-5p	ENSDARG00000055630
dre-let-7f-5p	ENSDARG00000056121
dre-let-7f-5p	ENSDARG00000056307
dre-let-7f-5p	ENSDARG00000056531
dre-let-7f-5p	ENSDARG00000057184
dre-let-7f-5p	ENSDARG00000058044
dre-let-7f-5p	ENSDARG00000058297
dre-let-7f-5p	ENSDARG00000058494
dre-let-7f-5p	ENSDARG00000059131
dre-let-7f-5p	ENSDARG00000059255
dre-let-7f-5p	ENSDARG00000060041
dre-let-7f-5p	ENSDARG00000062727
dre-let-7f-5p	ENSDARG00000069734
dre-let-7f-5p	ENSDARG00000069946
dre-let-7f-5p	ENSDARG00000070682
dre-let-7f-5p	ENSDARG00000075643
dre-let-7f-5p	ENSDARG00000076416
dre-let-7g-1-5p	ENSDARG00000000229
dre-let-7g-1-5p	ENSDARG00000001953
dre-let-7g-1-5p	ENSDARG00000002131
dre-let-7g-1-5p	ENSDARG00000004930
dre-let-7g-1-5p	ENSDARG00000005891
dre-let-7g-1-5p	ENSDARG00000007241
dre-let-7g-1-5p	ENSDARG00000007449
dre-let-7g-1-5p	ENSDARG00000007825
dre-let-7g-1-5p	ENSDARG00000008542
dre-let-7g-1-5p	ENSDARG00000010266
dre-let-7g-1-5p	ENSDARG00000011769
dre-let-7g-1-5p	ENSDARG00000011885
dre-let-7g-1-5p	ENSDARG00000011921
dre-let-7g-1-5p	ENSDARG00000013855
dre-let-7g-1-5p	ENSDARG00000015254
dre-let-7g-1-5p	ENSDARG00000016163
dre-let-7g-1-5p	ENSDARG00000018411
dre-let-7g-1-5p	ENSDARG00000019062
dre-let-7g-1-5p	ENSDARG00000022389
dre-let-7g-1-5p	ENSDARG00000023028
dre-let-7g-1-5p	ENSDARG00000025012
dre-let-7g-1-5p	ENSDARG00000025269
dre-let-7g-1-5p	ENSDARG00000026871
dre-let-7g-1-5p	ENSDARG00000027582
dre-let-7g-1-5p	ENSDARG00000027768
dre-let-7g-1-5p	ENSDARG00000029609
dre-let-7g-1-5p	ENSDARG00000029695
dre-let-7g-1-5p	ENSDARG00000030155
dre-let-7g-1-5p	ENSDARG00000030789
dre-let-7g-1-5p	ENSDARG00000031382
dre-let-7g-1-5p	ENSDARG00000035725
dre-let-7g-1-5p	ENSDARG00000036102
dre-let-7g-1-5p	ENSDARG00000036162
dre-let-7g-1-5p	ENSDARG00000036772
dre-let-7g-1-5p	ENSDARG00000036855
dre-let-7g-1-5p	ENSDARG00000037393
dre-let-7g-1-5p	ENSDARG00000038446
dre-let-7g-1-5p	ENSDARG00000038666
dre-let-7g-1-5p	ENSDARG00000040485
dre-let-7g-1-5p	ENSDARG00000042375
dre-let-7g-1-5p	ENSDARG00000043010
dre-let-7g-1-5p	ENSDARG00000043710
dre-let-7g-1-5p	ENSDARG00000043795
dre-let-7g-1-5p	ENSDARG00000044001
dre-let-7g-1-5p	ENSDARG00000044155
dre-let-7g-1-5p	ENSDARG00000044943
dre-let-7g-1-5p	ENSDARG00000045097
dre-let-7g-1-5p	ENSDARG00000045140
dre-let-7g-1-5p	ENSDARG00000045304
dre-let-7g-1-5p	ENSDARG00000045518
dre-let-7g-1-5p	ENSDARG00000053301
dre-let-7g-1-5p	ENSDARG00000055455
dre-let-7g-1-5p	ENSDARG00000055630
dre-let-7g-1-5p	ENSDARG00000056121
dre-let-7g-1-5p	ENSDARG00000056531
dre-let-7g-1-5p	ENSDARG00000057184
dre-let-7g-1-5p	ENSDARG00000057716
dre-let-7g-1-5p	ENSDARG00000058297
dre-let-7g-1-5p	ENSDARG00000068512
dre-let-7g-1-5p	ENSDARG00000069946
dre-let-7g-1-5p	ENSDARG00000070598
dre-let-7g-1-5p	ENSDARG00000070682
dre-let-7g-1-5p	ENSDARG00000071005
dre-let-7g-1-5p	ENSDARG00000075121
dre-let-7g-1-5p	ENSDARG00000076417
dre-let-7i-5p	ENSDARG00000000503
dre-let-7i-5p	ENSDARG00000004714
dre-let-7i-5p	ENSDARG00000005891
dre-let-7i-5p	ENSDARG00000007449
dre-let-7i-5p	ENSDARG00000007825
dre-let-7i-5p	ENSDARG00000008772
dre-let-7i-5p	ENSDARG00000009470
dre-let-7i-5p	ENSDARG00000009484
dre-let-7i-5p	ENSDARG00000009653
dre-let-7i-5p	ENSDARG00000010008
dre-let-7i-5p	ENSDARG00000010025
dre-let-7i-5p	ENSDARG00000011921
dre-let-7i-5p	ENSDARG00000012709
dre-let-7i-5p	ENSDARG00000014058
dre-let-7i-5p	ENSDARG00000014572
dre-let-7i-5p	ENSDARG00000015495
dre-let-7i-5p	ENSDARG00000020145
dre-let-7i-5p	ENSDARG00000020475
dre-let-7i-5p	ENSDARG00000022020
dre-let-7i-5p	ENSDARG00000022187
dre-let-7i-5p	ENSDARG00000022424
dre-let-7i-5p	ENSDARG00000023190
dre-let-7i-5p	ENSDARG00000024026
dre-let-7i-5p	ENSDARG00000025577
dre-let-7i-5p	ENSDARG00000030155
dre-let-7i-5p	ENSDARG00000031720
dre-let-7i-5p	ENSDARG00000031761
dre-let-7i-5p	ENSDARG00000031796
dre-let-7i-5p	ENSDARG00000034240
dre-let-7i-5p	ENSDARG00000034268
dre-let-7i-5p	ENSDARG00000034933
dre-let-7i-5p	ENSDARG00000034957
dre-let-7i-5p	ENSDARG00000035152
dre-let-7i-5p	ENSDARG00000036772
dre-let-7i-5p	ENSDARG00000036987
dre-let-7i-5p	ENSDARG00000037002
dre-let-7i-5p	ENSDARG00000037244
dre-let-7i-5p	ENSDARG00000037361
dre-let-7i-5p	ENSDARG00000038075
dre-let-7i-5p	ENSDARG00000040021
dre-let-7i-5p	ENSDARG00000041565
dre-let-7i-5p	ENSDARG00000041703
dre-let-7i-5p	ENSDARG00000042322
dre-let-7i-5p	ENSDARG00000042791
dre-let-7i-5p	ENSDARG00000045140
dre-let-7i-5p	ENSDARG00000045304
dre-let-7i-5p	ENSDARG00000052606
dre-let-7i-5p	ENSDARG00000053301
dre-let-7i-5p	ENSDARG00000054030
dre-let-7i-5p	ENSDARG00000055622
dre-let-7i-5p	ENSDARG00000055630
dre-let-7i-5p	ENSDARG00000055797
dre-let-7i-5p	ENSDARG00000056121
dre-let-7i-5p	ENSDARG00000056515
dre-let-7i-5p	ENSDARG00000056531
dre-let-7i-5p	ENSDARG00000057286
dre-let-7i-5p	ENSDARG00000057513
dre-let-7i-5p	ENSDARG00000057986
dre-let-7i-5p	ENSDARG00000058329
dre-let-7i-5p	ENSDARG00000059596
dre-let-7i-5p	ENSDARG00000063194
dre-let-7i-5p	ENSDARG00000069168
dre-let-7i-5p	ENSDARG00000069843
dre-let-7i-5p	ENSDARG00000069867
dre-let-7i-5p	ENSDARG00000069966
dre-let-7i-5p	ENSDARG00000070097
dre-let-7i-5p	ENSDARG00000070284
dre-let-7i-5p	ENSDARG00000070343
dre-let-7i-5p	ENSDARG00000070474
dre-let-7i-5p	ENSDARG00000070494
dre-let-7i-5p	ENSDARG00000070568
dre-let-7i-5p	ENSDARG00000075530
dre-let-7i-5p	ENSDARG00000076742
dre-mir-100-2-5p	ENSDARG00000002720
dre-mir-100-2-5p	ENSDARG00000007996
dre-mir-100-2-5p	ENSDARG00000009488
dre-mir-100-2-5p	ENSDARG00000012141
dre-mir-100-2-5p	ENSDARG00000014517
dre-mir-100-2-5p	ENSDARG00000014969
dre-mir-100-2-5p	ENSDARG00000029150
dre-mir-100-2-5p	ENSDARG00000029663
dre-mir-100-2-5p	ENSDARG00000030153
dre-mir-100-2-5p	ENSDARG00000038239
dre-mir-100-2-5p	ENSDARG00000039669
dre-mir-100-2-5p	ENSDARG00000044514
dre-mir-100-2-5p	ENSDARG00000045568
dre-mir-100-2-5p	ENSDARG00000052010
dre-mir-100-2-5p	ENSDARG00000055172
dre-mir-100-2-5p	ENSDARG00000056292
dre-mir-100-2-5p	ENSDARG00000059124
dre-mir-100-2-5p	ENSDARG00000059461
dre-mir-100-2-5p	ENSDARG00000069157
dre-mir-100-2-5p	ENSDARG00000069382
dre-mir-100-2-5p	ENSDARG00000078109
dre-mir-101b-3p	ENSDARG00000008986
dre-mir-101b-3p	ENSDARG00000009266
dre-mir-101b-3p	ENSDARG00000028396
dre-mir-107-3p	ENSDARG00000000183
dre-mir-107-3p	ENSDARG00000001890
dre-mir-107-3p	ENSDARG00000002330
dre-mir-107-3p	ENSDARG00000002582
dre-mir-107-3p	ENSDARG00000003017
dre-mir-107-3p	ENSDARG00000003165
dre-mir-107-3p	ENSDARG00000003681
dre-mir-107-3p	ENSDARG00000003693
dre-mir-107-3p	ENSDARG00000004017
dre-mir-107-3p	ENSDARG00000004060
dre-mir-107-3p	ENSDARG00000004111
dre-mir-107-3p	ENSDARG00000004377
dre-mir-107-3p	ENSDARG00000004386
dre-mir-107-3p	ENSDARG00000005001
dre-mir-107-3p	ENSDARG00000005561
dre-mir-107-3p	ENSDARG00000005947
dre-mir-107-3p	ENSDARG00000006356
dre-mir-107-3p	ENSDARG00000006524
dre-mir-107-3p	ENSDARG00000006603
dre-mir-107-3p	ENSDARG00000006615
dre-mir-107-3p	ENSDARG00000007996
dre-mir-107-3p	ENSDARG00000008119
dre-mir-107-3p	ENSDARG00000008372
dre-mir-107-3p	ENSDARG00000008720
dre-mir-107-3p	ENSDARG00000008796
dre-mir-107-3p	ENSDARG00000009081
dre-mir-107-3p	ENSDARG00000009745
dre-mir-107-3p	ENSDARG00000009864
dre-mir-107-3p	ENSDARG00000010073
dre-mir-107-3p	ENSDARG00000010194
dre-mir-107-3p	ENSDARG00000010400
dre-mir-107-3p	ENSDARG00000010906
dre-mir-107-3p	ENSDARG00000010957
dre-mir-107-3p	ENSDARG00000011240
dre-mir-107-3p	ENSDARG00000011373
dre-mir-107-3p	ENSDARG00000011545
dre-mir-107-3p	ENSDARG00000012818
dre-mir-107-3p	ENSDARG00000013207
dre-mir-107-3p	ENSDARG00000013655
dre-mir-107-3p	ENSDARG00000013729
dre-mir-107-3p	ENSDARG00000013750
dre-mir-107-3p	ENSDARG00000014277
dre-mir-107-3p	ENSDARG00000014420
dre-mir-107-3p	ENSDARG00000014428
dre-mir-107-3p	ENSDARG00000014626
dre-mir-107-3p	ENSDARG00000014704
dre-mir-107-3p	ENSDARG00000014763
dre-mir-107-3p	ENSDARG00000015392
dre-mir-107-3p	ENSDARG00000016263
dre-mir-107-3p	ENSDARG00000016494
dre-mir-107-3p	ENSDARG00000016743
dre-mir-107-3p	ENSDARG00000016771
dre-mir-107-3p	ENSDARG00000017235
dre-mir-107-3p	ENSDARG00000017821
dre-mir-107-3p	ENSDARG00000017960
dre-mir-107-3p	ENSDARG00000018149
dre-mir-107-3p	ENSDARG00000018681
dre-mir-107-3p	ENSDARG00000018687
dre-mir-107-3p	ENSDARG00000019732
dre-mir-107-3p	ENSDARG00000020953
dre-mir-107-3p	ENSDARG00000021833
dre-mir-107-3p	ENSDARG00000024195
dre-mir-107-3p	ENSDARG00000025465
dre-mir-107-3p	ENSDARG00000026484
dre-mir-107-3p	ENSDARG00000027088
dre-mir-107-3p	ENSDARG00000027316
dre-mir-107-3p	ENSDARG00000027857
dre-mir-107-3p	ENSDARG00000028699
dre-mir-107-3p	ENSDARG00000029358
dre-mir-107-3p	ENSDARG00000029764
dre-mir-107-3p	ENSDARG00000030116
dre-mir-107-3p	ENSDARG00000031202
dre-mir-107-3p	ENSDARG00000032373
dre-mir-107-3p	ENSDARG00000033332
dre-mir-107-3p	ENSDARG00000033437
dre-mir-107-3p	ENSDARG00000033539
dre-mir-107-3p	ENSDARG00000034616
dre-mir-107-3p	ENSDARG00000035184
dre-mir-107-3p	ENSDARG00000035548
dre-mir-107-3p	ENSDARG00000035725
dre-mir-107-3p	ENSDARG00000035751
dre-mir-107-3p	ENSDARG00000036080
dre-mir-107-3p	ENSDARG00000036096
dre-mir-107-3p	ENSDARG00000036214
dre-mir-107-3p	ENSDARG00000036549
dre-mir-107-3p	ENSDARG00000036855
dre-mir-107-3p	ENSDARG00000036967
dre-mir-107-3p	ENSDARG00000037177
dre-mir-107-3p	ENSDARG00000037393
dre-mir-107-3p	ENSDARG00000037879
dre-mir-107-3p	ENSDARG00000038306
dre-mir-107-3p	ENSDARG00000038386
dre-mir-107-3p	ENSDARG00000038666
dre-mir-107-3p	ENSDARG00000039502
dre-mir-107-3p	ENSDARG00000039522
dre-mir-107-3p	ENSDARG00000040432
dre-mir-107-3p	ENSDARG00000040555
dre-mir-107-3p	ENSDARG00000040582
dre-mir-107-3p	ENSDARG00000040635
dre-mir-107-3p	ENSDARG00000040926
dre-mir-107-3p	ENSDARG00000041125
dre-mir-107-3p	ENSDARG00000042031
dre-mir-107-3p	ENSDARG00000042717
dre-mir-107-3p	ENSDARG00000043265
dre-mir-107-3p	ENSDARG00000043388
dre-mir-107-3p	ENSDARG00000043608
dre-mir-107-3p	ENSDARG00000044282
dre-mir-107-3p	ENSDARG00000044719
dre-mir-107-3p	ENSDARG00000044874
dre-mir-107-3p	ENSDARG00000044902
dre-mir-107-3p	ENSDARG00000045399
dre-mir-107-3p	ENSDARG00000051975
dre-mir-107-3p	ENSDARG00000052115
dre-mir-107-3p	ENSDARG00000052121
dre-mir-107-3p	ENSDARG00000052522
dre-mir-107-3p	ENSDARG00000052893
dre-mir-107-3p	ENSDARG00000053475
dre-mir-107-3p	ENSDARG00000053918
dre-mir-107-3p	ENSDARG00000054290
dre-mir-107-3p	ENSDARG00000054578
dre-mir-107-3p	ENSDARG00000054929
dre-mir-107-3p	ENSDARG00000055250
dre-mir-107-3p	ENSDARG00000055300
dre-mir-107-3p	ENSDARG00000055455
dre-mir-107-3p	ENSDARG00000055565
dre-mir-107-3p	ENSDARG00000056152
dre-mir-107-3p	ENSDARG00000056964
dre-mir-107-3p	ENSDARG00000057239
dre-mir-107-3p	ENSDARG00000057286
dre-mir-107-3p	ENSDARG00000057707
dre-mir-107-3p	ENSDARG00000057719
dre-mir-107-3p	ENSDARG00000057867
dre-mir-107-3p	ENSDARG00000060312
dre-mir-107-3p	ENSDARG00000060656
dre-mir-107-3p	ENSDARG00000061067
dre-mir-107-3p	ENSDARG00000062272
dre-mir-107-3p	ENSDARG00000063219
dre-mir-107-3p	ENSDARG00000069733
dre-mir-107-3p	ENSDARG00000070472
dre-mir-107-3p	ENSDARG00000070566
dre-mir-107-3p	ENSDARG00000071024
dre-mir-107-3p	ENSDARG00000071208
dre-mir-107-3p	ENSDARG00000071336
dre-mir-107-3p	ENSDARG00000071426
dre-mir-107-3p	ENSDARG00000071683
dre-mir-107-3p	ENSDARG00000071684
dre-mir-107-3p	ENSDARG00000075207
dre-mir-107-3p	ENSDARG00000075299
dre-mir-107-3p	ENSDARG00000076822
dre-mir-107-3p	ENSDARG00000077164
dre-mir-107-3p	ENSDARG00000078622
dre-mir-107-3p	ENSDARG00000079373
dre-miR-107b	ENSDARG00000003165
dre-miR-107b	ENSDARG00000004017
dre-miR-107b	ENSDARG00000004060
dre-miR-107b	ENSDARG00000004377
dre-miR-107b	ENSDARG00000005001
dre-miR-107b	ENSDARG00000006603
dre-miR-107b	ENSDARG00000007996
dre-miR-107b	ENSDARG00000010400
dre-miR-107b	ENSDARG00000010957
dre-miR-107b	ENSDARG00000011373
dre-miR-107b	ENSDARG00000012818
dre-miR-107b	ENSDARG00000013655
dre-miR-107b	ENSDARG00000013750
dre-miR-107b	ENSDARG00000014277
dre-miR-107b	ENSDARG00000014943
dre-miR-107b	ENSDARG00000017960
dre-miR-107b	ENSDARG00000018149
dre-miR-107b	ENSDARG00000027857
dre-miR-107b	ENSDARG00000028067
dre-miR-107b	ENSDARG00000029358
dre-miR-107b	ENSDARG00000029764
dre-miR-107b	ENSDARG00000030563
dre-miR-107b	ENSDARG00000031434
dre-miR-107b	ENSDARG00000032373
dre-miR-107b	ENSDARG00000033332
dre-miR-107b	ENSDARG00000033437
dre-miR-107b	ENSDARG00000034616
dre-miR-107b	ENSDARG00000035184
dre-miR-107b	ENSDARG00000035725
dre-miR-107b	ENSDARG00000036080
dre-miR-107b	ENSDARG00000036214
dre-miR-107b	ENSDARG00000036385
dre-miR-107b	ENSDARG00000036772
dre-miR-107b	ENSDARG00000036967
dre-miR-107b	ENSDARG00000037177
dre-miR-107b	ENSDARG00000038386
dre-miR-107b	ENSDARG00000038666
dre-miR-107b	ENSDARG00000039935
dre-miR-107b	ENSDARG00000040301
dre-miR-107b	ENSDARG00000040494
dre-miR-107b	ENSDARG00000043265
dre-miR-107b	ENSDARG00000043608
dre-miR-107b	ENSDARG00000044282
dre-miR-107b	ENSDARG00000044874
dre-miR-107b	ENSDARG00000044902
dre-miR-107b	ENSDARG00000052522
dre-miR-107b	ENSDARG00000052893
dre-miR-107b	ENSDARG00000053301
dre-miR-107b	ENSDARG00000053475
dre-miR-107b	ENSDARG00000055300
dre-miR-107b	ENSDARG00000055565
dre-miR-107b	ENSDARG00000057239
dre-miR-107b	ENSDARG00000059556
dre-miR-107b	ENSDARG00000062019
dre-miR-107b	ENSDARG00000062272
dre-miR-107b	ENSDARG00000062420
dre-miR-107b	ENSDARG00000068438
dre-miR-107b	ENSDARG00000069485
dre-miR-107b	ENSDARG00000070566
dre-miR-107b	ENSDARG00000071208
dre-miR-107b	ENSDARG00000071683
dre-mir-10a-5p	ENSDARG00000001220
dre-mir-10a-5p	ENSDARG00000002082
dre-mir-10a-5p	ENSDARG00000002894
dre-mir-10a-5p	ENSDARG00000004930
dre-mir-10a-5p	ENSDARG00000005891
dre-mir-10a-5p	ENSDARG00000007098
dre-mir-10a-5p	ENSDARG00000007277
dre-mir-10a-5p	ENSDARG00000010906
dre-mir-10a-5p	ENSDARG00000011141
dre-mir-10a-5p	ENSDARG00000011783
dre-mir-10a-5p	ENSDARG00000012450
dre-mir-10a-5p	ENSDARG00000013245
dre-mir-10a-5p	ENSDARG00000015524
dre-mir-10a-5p	ENSDARG00000017841
dre-mir-10a-5p	ENSDARG00000019521
dre-mir-10a-5p	ENSDARG00000020043
dre-mir-10a-5p	ENSDARG00000021398
dre-mir-10a-5p	ENSDARG00000021595
dre-mir-10a-5p	ENSDARG00000025593
dre-mir-10a-5p	ENSDARG00000026820
dre-mir-10a-5p	ENSDARG00000029764
dre-mir-10a-5p	ENSDARG00000030161
dre-mir-10a-5p	ENSDARG00000030241
dre-mir-10a-5p	ENSDARG00000030367
dre-mir-10a-5p	ENSDARG00000033616
dre-mir-10a-5p	ENSDARG00000036645
dre-mir-10a-5p	ENSDARG00000040080
dre-mir-10a-5p	ENSDARG00000040453
dre-mir-10a-5p	ENSDARG00000040485
dre-mir-10a-5p	ENSDARG00000042688
dre-mir-10a-5p	ENSDARG00000043055
dre-mir-10a-5p	ENSDARG00000045680
dre-mir-10a-5p	ENSDARG00000052866
dre-mir-10a-5p	ENSDARG00000055108
dre-mir-10a-5p	ENSDARG00000055752
dre-mir-10a-5p	ENSDARG00000056443
dre-mir-10a-5p	ENSDARG00000057101
dre-mir-10a-5p	ENSDARG00000057723
dre-mir-10a-5p	ENSDARG00000057724
dre-mir-10a-5p	ENSDARG00000058857
dre-mir-10a-5p	ENSDARG00000060917
dre-mir-10a-5p	ENSDARG00000061951
dre-mir-10a-5p	ENSDARG00000063344
dre-mir-10a-5p	ENSDARG00000068233
dre-mir-10a-5p	ENSDARG00000069360
dre-mir-10a-5p	ENSDARG00000069382
dre-mir-10a-5p	ENSDARG00000069552
dre-mir-10a-5p	ENSDARG00000069745
dre-mir-10a-5p	ENSDARG00000069833
dre-mir-10a-5p	ENSDARG00000070395
dre-mir-10a-5p	ENSDARG00000071046
dre-mir-10a-5p	ENSDARG00000074960
dre-mir-10a-5p	ENSDARG00000076395
dre-mir-10a-5p	ENSDARG00000078929
dre-mir-10b-1-5p	ENSDARG00000001220
dre-mir-10b-1-5p	ENSDARG00000002082
dre-mir-10b-1-5p	ENSDARG00000002745
dre-mir-10b-1-5p	ENSDARG00000002894
dre-mir-10b-1-5p	ENSDARG00000004930
dre-mir-10b-1-5p	ENSDARG00000005891
dre-mir-10b-1-5p	ENSDARG00000007277
dre-mir-10b-1-5p	ENSDARG00000010906
dre-mir-10b-1-5p	ENSDARG00000011141
dre-mir-10b-1-5p	ENSDARG00000011239
dre-mir-10b-1-5p	ENSDARG00000011783
dre-mir-10b-1-5p	ENSDARG00000012215
dre-mir-10b-1-5p	ENSDARG00000012450
dre-mir-10b-1-5p	ENSDARG00000015292
dre-mir-10b-1-5p	ENSDARG00000017127
dre-mir-10b-1-5p	ENSDARG00000017841
dre-mir-10b-1-5p	ENSDARG00000017931
dre-mir-10b-1-5p	ENSDARG00000023516
dre-mir-10b-1-5p	ENSDARG00000025593
dre-mir-10b-1-5p	ENSDARG00000029764
dre-mir-10b-1-5p	ENSDARG00000030367
dre-mir-10b-1-5p	ENSDARG00000033616
dre-mir-10b-1-5p	ENSDARG00000033726
dre-mir-10b-1-5p	ENSDARG00000036426
dre-mir-10b-1-5p	ENSDARG00000036645
dre-mir-10b-1-5p	ENSDARG00000040080
dre-mir-10b-1-5p	ENSDARG00000040453
dre-mir-10b-1-5p	ENSDARG00000042688
dre-mir-10b-1-5p	ENSDARG00000043055
dre-mir-10b-1-5p	ENSDARG00000044545
dre-mir-10b-1-5p	ENSDARG00000045680
dre-mir-10b-1-5p	ENSDARG00000046013
dre-mir-10b-1-5p	ENSDARG00000057101
dre-mir-10b-1-5p	ENSDARG00000058688
dre-mir-10b-1-5p	ENSDARG00000058857
dre-mir-10b-1-5p	ENSDARG00000060312
dre-mir-10b-1-5p	ENSDARG00000062799
dre-mir-10b-1-5p	ENSDARG00000068233
dre-mir-10b-1-5p	ENSDARG00000068431
dre-mir-10b-1-5p	ENSDARG00000069382
dre-mir-10b-1-5p	ENSDARG00000069552
dre-mir-10b-1-5p	ENSDARG00000074960
dre-mir-10b-1-5p	ENSDARG00000075687
dre-mir-10b-1-5p	ENSDARG00000076395
dre-mir-10c-5p	ENSDARG00000000019
dre-mir-10c-5p	ENSDARG00000000729
dre-mir-10c-5p	ENSDARG00000001220
dre-mir-10c-5p	ENSDARG00000002082
dre-mir-10c-5p	ENSDARG00000002656
dre-mir-10c-5p	ENSDARG00000002745
dre-mir-10c-5p	ENSDARG00000002894
dre-mir-10c-5p	ENSDARG00000004672
dre-mir-10c-5p	ENSDARG00000004930
dre-mir-10c-5p	ENSDARG00000005891
dre-mir-10c-5p	ENSDARG00000007231
dre-mir-10c-5p	ENSDARG00000007277
dre-mir-10c-5p	ENSDARG00000007996
dre-mir-10c-5p	ENSDARG00000008433
dre-mir-10c-5p	ENSDARG00000010906
dre-mir-10c-5p	ENSDARG00000011141
dre-mir-10c-5p	ENSDARG00000011239
dre-mir-10c-5p	ENSDARG00000012215
dre-mir-10c-5p	ENSDARG00000012450
dre-mir-10c-5p	ENSDARG00000013245
dre-mir-10c-5p	ENSDARG00000014704
dre-mir-10c-5p	ENSDARG00000017841
dre-mir-10c-5p	ENSDARG00000017931
dre-mir-10c-5p	ENSDARG00000019208
dre-mir-10c-5p	ENSDARG00000019521
dre-mir-10c-5p	ENSDARG00000020043
dre-mir-10c-5p	ENSDARG00000020647
dre-mir-10c-5p	ENSDARG00000020953
dre-mir-10c-5p	ENSDARG00000021398
dre-mir-10c-5p	ENSDARG00000025593
dre-mir-10c-5p	ENSDARG00000029556
dre-mir-10c-5p	ENSDARG00000029764
dre-mir-10c-5p	ENSDARG00000030241
dre-mir-10c-5p	ENSDARG00000030367
dre-mir-10c-5p	ENSDARG00000032369
dre-mir-10c-5p	ENSDARG00000032430
dre-mir-10c-5p	ENSDARG00000033616
dre-mir-10c-5p	ENSDARG00000035564
dre-mir-10c-5p	ENSDARG00000035970
dre-mir-10c-5p	ENSDARG00000035986
dre-mir-10c-5p	ENSDARG00000036645
dre-mir-10c-5p	ENSDARG00000037845
dre-mir-10c-5p	ENSDARG00000038094
dre-mir-10c-5p	ENSDARG00000039882
dre-mir-10c-5p	ENSDARG00000040046
dre-mir-10c-5p	ENSDARG00000040479
dre-mir-10c-5p	ENSDARG00000040777
dre-mir-10c-5p	ENSDARG00000040874
dre-mir-10c-5p	ENSDARG00000041799
dre-mir-10c-5p	ENSDARG00000042688
dre-mir-10c-5p	ENSDARG00000043055
dre-mir-10c-5p	ENSDARG00000043854
dre-mir-10c-5p	ENSDARG00000045680
dre-mir-10c-5p	ENSDARG00000052462
dre-mir-10c-5p	ENSDARG00000052887
dre-mir-10c-5p	ENSDARG00000054307
dre-mir-10c-5p	ENSDARG00000055108
dre-mir-10c-5p	ENSDARG00000055752
dre-mir-10c-5p	ENSDARG00000056235
dre-mir-10c-5p	ENSDARG00000056443
dre-mir-10c-5p	ENSDARG00000057723
dre-mir-10c-5p	ENSDARG00000057724
dre-mir-10c-5p	ENSDARG00000058857
dre-mir-10c-5p	ENSDARG00000059711
dre-mir-10c-5p	ENSDARG00000060312
dre-mir-10c-5p	ENSDARG00000063344
dre-mir-10c-5p	ENSDARG00000068233
dre-mir-10c-5p	ENSDARG00000068992
dre-mir-10c-5p	ENSDARG00000069289
dre-mir-10c-5p	ENSDARG00000069360
dre-mir-10c-5p	ENSDARG00000069382
dre-mir-10c-5p	ENSDARG00000069552
dre-mir-10c-5p	ENSDARG00000069745
dre-mir-10c-5p	ENSDARG00000070395
dre-mir-10c-5p	ENSDARG00000071046
dre-mir-10c-5p	ENSDARG00000071558
dre-mir-10c-5p	ENSDARG00000071683
dre-mir-10c-5p	ENSDARG00000074960
dre-mir-10c-5p	ENSDARG00000075687
dre-mir-10c-5p	ENSDARG00000076395
dre-mir-10c-5p	ENSDARG00000076651
dre-mir-10c-5p	ENSDARG00000078929
dre-mir-10d-2-5p	ENSDARG00000001953
dre-mir-10d-2-5p	ENSDARG00000002082
dre-mir-10d-2-5p	ENSDARG00000002745
dre-mir-10d-2-5p	ENSDARG00000002894
dre-mir-10d-2-5p	ENSDARG00000002912
dre-mir-10d-2-5p	ENSDARG00000004049
dre-mir-10d-2-5p	ENSDARG00000004930
dre-mir-10d-2-5p	ENSDARG00000005891
dre-mir-10d-2-5p	ENSDARG00000006553
dre-mir-10d-2-5p	ENSDARG00000007135
dre-mir-10d-2-5p	ENSDARG00000007277
dre-mir-10d-2-5p	ENSDARG00000007720
dre-mir-10d-2-5p	ENSDARG00000009018
dre-mir-10d-2-5p	ENSDARG00000010906
dre-mir-10d-2-5p	ENSDARG00000011141
dre-mir-10d-2-5p	ENSDARG00000011239
dre-mir-10d-2-5p	ENSDARG00000011783
dre-mir-10d-2-5p	ENSDARG00000012215
dre-mir-10d-2-5p	ENSDARG00000012340
dre-mir-10d-2-5p	ENSDARG00000014790
dre-mir-10d-2-5p	ENSDARG00000015292
dre-mir-10d-2-5p	ENSDARG00000017127
dre-mir-10d-2-5p	ENSDARG00000017841
dre-mir-10d-2-5p	ENSDARG00000017931
dre-mir-10d-2-5p	ENSDARG00000018958
dre-mir-10d-2-5p	ENSDARG00000019521
dre-mir-10d-2-5p	ENSDARG00000020043
dre-mir-10d-2-5p	ENSDARG00000020953
dre-mir-10d-2-5p	ENSDARG00000021398
dre-mir-10d-2-5p	ENSDARG00000021442
dre-mir-10d-2-5p	ENSDARG00000021448
dre-mir-10d-2-5p	ENSDARG00000029066
dre-mir-10d-2-5p	ENSDARG00000029764
dre-mir-10d-2-5p	ENSDARG00000030367
dre-mir-10d-2-5p	ENSDARG00000032532
dre-mir-10d-2-5p	ENSDARG00000033616
dre-mir-10d-2-5p	ENSDARG00000034368
dre-mir-10d-2-5p	ENSDARG00000035869
dre-mir-10d-2-5p	ENSDARG00000036645
dre-mir-10d-2-5p	ENSDARG00000036848
dre-mir-10d-2-5p	ENSDARG00000038789
dre-mir-10d-2-5p	ENSDARG00000040453
dre-mir-10d-2-5p	ENSDARG00000040485
dre-mir-10d-2-5p	ENSDARG00000040777
dre-mir-10d-2-5p	ENSDARG00000040926
dre-mir-10d-2-5p	ENSDARG00000043055
dre-mir-10d-2-5p	ENSDARG00000044545
dre-mir-10d-2-5p	ENSDARG00000045680
dre-mir-10d-2-5p	ENSDARG00000046013
dre-mir-10d-2-5p	ENSDARG00000057101
dre-mir-10d-2-5p	ENSDARG00000058430
dre-mir-10d-2-5p	ENSDARG00000058494
dre-mir-10d-2-5p	ENSDARG00000058688
dre-mir-10d-2-5p	ENSDARG00000058857
dre-mir-10d-2-5p	ENSDARG00000060312
dre-mir-10d-2-5p	ENSDARG00000062266
dre-mir-10d-2-5p	ENSDARG00000062601
dre-mir-10d-2-5p	ENSDARG00000063344
dre-mir-10d-2-5p	ENSDARG00000067984
dre-mir-10d-2-5p	ENSDARG00000068431
dre-mir-10d-2-5p	ENSDARG00000069382
dre-mir-10d-2-5p	ENSDARG00000069552
dre-mir-10d-2-5p	ENSDARG00000070538
dre-mir-10d-2-5p	ENSDARG00000071683
dre-mir-10d-2-5p	ENSDARG00000074960
dre-mir-10d-2-5p	ENSDARG00000075687
dre-mir-10d-2-5p	ENSDARG00000076395
dre-mir-122-5p	ENSDARG00000000442
dre-mir-122-5p	ENSDARG00000000966
dre-mir-122-5p	ENSDARG00000001733
dre-mir-122-5p	ENSDARG00000002184
dre-mir-122-5p	ENSDARG00000002642
dre-mir-122-5p	ENSDARG00000003520
dre-mir-122-5p	ENSDARG00000003845
dre-mir-122-5p	ENSDARG00000003927
dre-mir-122-5p	ENSDARG00000003952
dre-mir-122-5p	ENSDARG00000004736
dre-mir-122-5p	ENSDARG00000004870
dre-mir-122-5p	ENSDARG00000004891
dre-mir-122-5p	ENSDARG00000004930
dre-mir-122-5p	ENSDARG00000006074
dre-mir-122-5p	ENSDARG00000007135
dre-mir-122-5p	ENSDARG00000007275
dre-mir-122-5p	ENSDARG00000007943
dre-mir-122-5p	ENSDARG00000008034
dre-mir-122-5p	ENSDARG00000008188
dre-mir-122-5p	ENSDARG00000008372
dre-mir-122-5p	ENSDARG00000009401
dre-mir-122-5p	ENSDARG00000009837
dre-mir-122-5p	ENSDARG00000009862
dre-mir-122-5p	ENSDARG00000010400
dre-mir-122-5p	ENSDARG00000010957
dre-mir-122-5p	ENSDARG00000011921
dre-mir-122-5p	ENSDARG00000012341
dre-mir-122-5p	ENSDARG00000013443
dre-mir-122-5p	ENSDARG00000013838
dre-mir-122-5p	ENSDARG00000014171
dre-mir-122-5p	ENSDARG00000014208
dre-mir-122-5p	ENSDARG00000014373
dre-mir-122-5p	ENSDARG00000014499
dre-mir-122-5p	ENSDARG00000014556
dre-mir-122-5p	ENSDARG00000014969
dre-mir-122-5p	ENSDARG00000015681
dre-mir-122-5p	ENSDARG00000016059
dre-mir-122-5p	ENSDARG00000016263
dre-mir-122-5p	ENSDARG00000017038
dre-mir-122-5p	ENSDARG00000017164
dre-mir-122-5p	ENSDARG00000017568
dre-mir-122-5p	ENSDARG00000018312
dre-mir-122-5p	ENSDARG00000018621
dre-mir-122-5p	ENSDARG00000018973
dre-mir-122-5p	ENSDARG00000019588
dre-mir-122-5p	ENSDARG00000019644
dre-mir-122-5p	ENSDARG00000019649
dre-mir-122-5p	ENSDARG00000019797
dre-mir-122-5p	ENSDARG00000019845
dre-mir-122-5p	ENSDARG00000020107
dre-mir-122-5p	ENSDARG00000020187
dre-mir-122-5p	ENSDARG00000020397
dre-mir-122-5p	ENSDARG00000021448
dre-mir-122-5p	ENSDARG00000021812
dre-mir-122-5p	ENSDARG00000022134
dre-mir-122-5p	ENSDARG00000022187
dre-mir-122-5p	ENSDARG00000022690
dre-mir-122-5p	ENSDARG00000023220
dre-mir-122-5p	ENSDARG00000025147
dre-mir-122-5p	ENSDARG00000025404
dre-mir-122-5p	ENSDARG00000026540
dre-mir-122-5p	ENSDARG00000026972
dre-mir-122-5p	ENSDARG00000028721
dre-mir-122-5p	ENSDARG00000028982
dre-mir-122-5p	ENSDARG00000029075
dre-mir-122-5p	ENSDARG00000029177
dre-mir-122-5p	ENSDARG00000030213
dre-mir-122-5p	ENSDARG00000031475
dre-mir-122-5p	ENSDARG00000031548
dre-mir-122-5p	ENSDARG00000031761
dre-mir-122-5p	ENSDARG00000032768
dre-mir-122-5p	ENSDARG00000032802
dre-mir-122-5p	ENSDARG00000032919
dre-mir-122-5p	ENSDARG00000034368
dre-mir-122-5p	ENSDARG00000034470
dre-mir-122-5p	ENSDARG00000034894
dre-mir-122-5p	ENSDARG00000035152
dre-mir-122-5p	ENSDARG00000035175
dre-mir-122-5p	ENSDARG00000035352
dre-mir-122-5p	ENSDARG00000035776
dre-mir-122-5p	ENSDARG00000036063
dre-mir-122-5p	ENSDARG00000036121
dre-mir-122-5p	ENSDARG00000036174
dre-mir-122-5p	ENSDARG00000036279
dre-mir-122-5p	ENSDARG00000037488
dre-mir-122-5p	ENSDARG00000037503
dre-mir-122-5p	ENSDARG00000037555
dre-mir-122-5p	ENSDARG00000037782
dre-mir-122-5p	ENSDARG00000038281
dre-mir-122-5p	ENSDARG00000039022
dre-mir-122-5p	ENSDARG00000039082
dre-mir-122-5p	ENSDARG00000039704
dre-mir-122-5p	ENSDARG00000039957
dre-mir-122-5p	ENSDARG00000040268
dre-mir-122-5p	ENSDARG00000040546
dre-mir-122-5p	ENSDARG00000040917
dre-mir-122-5p	ENSDARG00000041997
dre-mir-122-5p	ENSDARG00000042151
dre-mir-122-5p	ENSDARG00000042630
dre-mir-122-5p	ENSDARG00000042642
dre-mir-122-5p	ENSDARG00000043081
dre-mir-122-5p	ENSDARG00000043257
dre-mir-122-5p	ENSDARG00000043323
dre-mir-122-5p	ENSDARG00000043643
dre-mir-122-5p	ENSDARG00000043748
dre-mir-122-5p	ENSDARG00000044080
dre-mir-122-5p	ENSDARG00000044381
dre-mir-122-5p	ENSDARG00000044511
dre-mir-122-5p	ENSDARG00000045127
dre-mir-122-5p	ENSDARG00000045199
dre-mir-122-5p	ENSDARG00000045733
dre-mir-122-5p	ENSDARG00000045886
dre-mir-122-5p	ENSDARG00000051851
dre-mir-122-5p	ENSDARG00000051975
dre-mir-122-5p	ENSDARG00000052025
dre-mir-122-5p	ENSDARG00000052190
dre-mir-122-5p	ENSDARG00000052429
dre-mir-122-5p	ENSDARG00000052462
dre-mir-122-5p	ENSDARG00000052624
dre-mir-122-5p	ENSDARG00000053854
dre-mir-122-5p	ENSDARG00000054583
dre-mir-122-5p	ENSDARG00000054848
dre-mir-122-5p	ENSDARG00000055129
dre-mir-122-5p	ENSDARG00000055307
dre-mir-122-5p	ENSDARG00000055433
dre-mir-122-5p	ENSDARG00000056029
dre-mir-122-5p	ENSDARG00000056122
dre-mir-122-5p	ENSDARG00000056481
dre-mir-122-5p	ENSDARG00000056923
dre-mir-122-5p	ENSDARG00000057707
dre-mir-122-5p	ENSDARG00000058225
dre-mir-122-5p	ENSDARG00000058444
dre-mir-122-5p	ENSDARG00000058587
dre-mir-122-5p	ENSDARG00000059120
dre-mir-122-5p	ENSDARG00000060069
dre-mir-122-5p	ENSDARG00000060368
dre-mir-122-5p	ENSDARG00000060397
dre-mir-122-5p	ENSDARG00000060526
dre-mir-122-5p	ENSDARG00000060921
dre-mir-122-5p	ENSDARG00000060991
dre-mir-122-5p	ENSDARG00000061145
dre-mir-122-5p	ENSDARG00000061985
dre-mir-122-5p	ENSDARG00000062558
dre-mir-122-5p	ENSDARG00000062601
dre-mir-122-5p	ENSDARG00000063310
dre-mir-122-5p	ENSDARG00000063708
dre-mir-122-5p	ENSDARG00000068089
dre-mir-122-5p	ENSDARG00000069866
dre-mir-122-5p	ENSDARG00000070161
dre-mir-122-5p	ENSDARG00000070358
dre-mir-122-5p	ENSDARG00000070913
dre-mir-122-5p	ENSDARG00000071082
dre-mir-122-5p	ENSDARG00000071215
dre-mir-122-5p	ENSDARG00000071551
dre-mir-122-5p	ENSDARG00000073997
dre-mir-122-5p	ENSDARG00000074250
dre-mir-122-5p	ENSDARG00000075617
dre-mir-122-5p	ENSDARG00000076420
dre-mir-122-5p	ENSDARG00000076779
dre-mir-122-5p	ENSDARG00000078445
dre-mir-122-5p	ENSDARG00000078619
dre-mir-122-5p	ENSDARG00000078904
dre-mir-122-5p	ENSDARG00000078931
dre-mir-122-5p	ENSDARG00000079980
dre-mir-1-2-3p	ENSDARG00000007099
dre-mir-1-2-3p	ENSDARG00000007279
dre-mir-1-2-3p	ENSDARG00000010094
dre-mir-1-2-3p	ENSDARG00000013653
dre-mir-1-2-3p	ENSDARG00000014994
dre-mir-1-2-3p	ENSDARG00000020467
dre-mir-1-2-3p	ENSDARG00000025493
dre-mir-1-2-3p	ENSDARG00000037998
dre-mir-1-2-3p	ENSDARG00000039269
dre-mir-1-2-3p	ENSDARG00000054063
dre-mir-1-2-3p	ENSDARG00000068708
dre-mir-1-2-3p	ENSDARG00000069533
dre-mir-1-2-3p	ENSDARG00000070955
dre-mir-1-2-3p	ENSDARG00000071393
dre-mir-1-2-3p	ENSDARG00000074250
dre-mir-124-5-3p	ENSDARG00000000019
dre-mir-124-5-3p	ENSDARG00000000068
dre-mir-124-5-3p	ENSDARG00000001220
dre-mir-124-5-3p	ENSDARG00000002791
dre-mir-124-5-3p	ENSDARG00000004798
dre-mir-124-5-3p	ENSDARG00000004930
dre-mir-124-5-3p	ENSDARG00000007624
dre-mir-124-5-3p	ENSDARG00000007737
dre-mir-124-5-3p	ENSDARG00000008454
dre-mir-124-5-3p	ENSDARG00000008748
dre-mir-124-5-3p	ENSDARG00000008808
dre-mir-124-5-3p	ENSDARG00000008867
dre-mir-124-5-3p	ENSDARG00000009525
dre-mir-124-5-3p	ENSDARG00000009637
dre-mir-124-5-3p	ENSDARG00000011837
dre-mir-124-5-3p	ENSDARG00000013302
dre-mir-124-5-3p	ENSDARG00000013430
dre-mir-124-5-3p	ENSDARG00000013542
dre-mir-124-5-3p	ENSDARG00000013853
dre-mir-124-5-3p	ENSDARG00000014572
dre-mir-124-5-3p	ENSDARG00000014817
dre-mir-124-5-3p	ENSDARG00000014995
dre-mir-124-5-3p	ENSDARG00000015164
dre-mir-124-5-3p	ENSDARG00000015310
dre-mir-124-5-3p	ENSDARG00000015474
dre-mir-124-5-3p	ENSDARG00000016393
dre-mir-124-5-3p	ENSDARG00000016448
dre-mir-124-5-3p	ENSDARG00000018174
dre-mir-124-5-3p	ENSDARG00000018258
dre-mir-124-5-3p	ENSDARG00000018397
dre-mir-124-5-3p	ENSDARG00000018430
dre-mir-124-5-3p	ENSDARG00000018476
dre-mir-124-5-3p	ENSDARG00000020218
dre-mir-124-5-3p	ENSDARG00000020364
dre-mir-124-5-3p	ENSDARG00000021443
dre-mir-124-5-3p	ENSDARG00000021833
dre-mir-124-5-3p	ENSDARG00000023190
dre-mir-124-5-3p	ENSDARG00000023591
dre-mir-124-5-3p	ENSDARG00000025641
dre-mir-124-5-3p	ENSDARG00000026611
dre-mir-124-5-3p	ENSDARG00000027345
dre-mir-124-5-3p	ENSDARG00000028401
dre-mir-124-5-3p	ENSDARG00000028982
dre-mir-124-5-3p	ENSDARG00000031048
dre-mir-124-5-3p	ENSDARG00000036090
dre-mir-124-5-3p	ENSDARG00000036121
dre-mir-124-5-3p	ENSDARG00000037898
dre-mir-124-5-3p	ENSDARG00000038190
dre-mir-124-5-3p	ENSDARG00000038258
dre-mir-124-5-3p	ENSDARG00000038537
dre-mir-124-5-3p	ENSDARG00000040046
dre-mir-124-5-3p	ENSDARG00000040158
dre-mir-124-5-3p	ENSDARG00000040944
dre-mir-124-5-3p	ENSDARG00000041450
dre-mir-124-5-3p	ENSDARG00000042557
dre-mir-124-5-3p	ENSDARG00000042826
dre-mir-124-5-3p	ENSDARG00000043130
dre-mir-124-5-3p	ENSDARG00000043265
dre-mir-124-5-3p	ENSDARG00000043323
dre-mir-124-5-3p	ENSDARG00000043795
dre-mir-124-5-3p	ENSDARG00000044304
dre-mir-124-5-3p	ENSDARG00000044820
dre-mir-124-5-3p	ENSDARG00000045569
dre-mir-124-5-3p	ENSDARG00000045658
dre-mir-124-5-3p	ENSDARG00000052086
dre-mir-124-5-3p	ENSDARG00000052429
dre-mir-124-5-3p	ENSDARG00000052697
dre-mir-124-5-3p	ENSDARG00000053467
dre-mir-124-5-3p	ENSDARG00000054211
dre-mir-124-5-3p	ENSDARG00000054632
dre-mir-124-5-3p	ENSDARG00000056233
dre-mir-124-5-3p	ENSDARG00000056252
dre-mir-124-5-3p	ENSDARG00000056600
dre-mir-124-5-3p	ENSDARG00000057128
dre-mir-124-5-3p	ENSDARG00000058358
dre-mir-124-5-3p	ENSDARG00000058391
dre-mir-124-5-3p	ENSDARG00000060853
dre-mir-124-5-3p	ENSDARG00000061796
dre-mir-124-5-3p	ENSDARG00000062019
dre-mir-124-5-3p	ENSDARG00000063288
dre-mir-124-5-3p	ENSDARG00000069047
dre-mir-124-5-3p	ENSDARG00000069175
dre-mir-124-5-3p	ENSDARG00000069745
dre-mir-124-5-3p	ENSDARG00000069878
dre-mir-124-5-3p	ENSDARG00000070568
dre-mir-124-5-3p	ENSDARG00000071683
dre-mir-124-5-3p	ENSDARG00000076754
dre-mir-124-5-3p	ENSDARG00000077864
dre-mir-124-5-3p	ENSDARG00000078703
dre-mir-124-6-3p	ENSDARG00000000068
dre-mir-124-6-3p	ENSDARG00000000183
dre-mir-124-6-3p	ENSDARG00000002791
dre-mir-124-6-3p	ENSDARG00000003213
dre-mir-124-6-3p	ENSDARG00000003910
dre-mir-124-6-3p	ENSDARG00000007566
dre-mir-124-6-3p	ENSDARG00000008454
dre-mir-124-6-3p	ENSDARG00000008748
dre-mir-124-6-3p	ENSDARG00000008803
dre-mir-124-6-3p	ENSDARG00000008840
dre-mir-124-6-3p	ENSDARG00000008867
dre-mir-124-6-3p	ENSDARG00000009534
dre-mir-124-6-3p	ENSDARG00000015824
dre-mir-124-6-3p	ENSDARG00000016132
dre-mir-124-6-3p	ENSDARG00000016393
dre-mir-124-6-3p	ENSDARG00000016448
dre-mir-124-6-3p	ENSDARG00000017565
dre-mir-124-6-3p	ENSDARG00000018258
dre-mir-124-6-3p	ENSDARG00000018430
dre-mir-124-6-3p	ENSDARG00000021833
dre-mir-124-6-3p	ENSDARG00000023591
dre-mir-124-6-3p	ENSDARG00000025826
dre-mir-124-6-3p	ENSDARG00000027345
dre-mir-124-6-3p	ENSDARG00000028401
dre-mir-124-6-3p	ENSDARG00000030723
dre-mir-124-6-3p	ENSDARG00000031048
dre-mir-124-6-3p	ENSDARG00000031483
dre-mir-124-6-3p	ENSDARG00000033332
dre-mir-124-6-3p	ENSDARG00000036121
dre-mir-124-6-3p	ENSDARG00000036387
dre-mir-124-6-3p	ENSDARG00000037781
dre-mir-124-6-3p	ENSDARG00000037898
dre-mir-124-6-3p	ENSDARG00000038190
dre-mir-124-6-3p	ENSDARG00000038258
dre-mir-124-6-3p	ENSDARG00000038609
dre-mir-124-6-3p	ENSDARG00000038754
dre-mir-124-6-3p	ENSDARG00000040158
dre-mir-124-6-3p	ENSDARG00000040944
dre-mir-124-6-3p	ENSDARG00000041607
dre-mir-124-6-3p	ENSDARG00000043531
dre-mir-124-6-3p	ENSDARG00000044820
dre-mir-124-6-3p	ENSDARG00000052086
dre-mir-124-6-3p	ENSDARG00000052522
dre-mir-124-6-3p	ENSDARG00000052666
dre-mir-124-6-3p	ENSDARG00000053323
dre-mir-124-6-3p	ENSDARG00000053467
dre-mir-124-6-3p	ENSDARG00000056600
dre-mir-124-6-3p	ENSDARG00000057128
dre-mir-124-6-3p	ENSDARG00000058391
dre-mir-124-6-3p	ENSDARG00000059256
dre-mir-124-6-3p	ENSDARG00000060626
dre-mir-124-6-3p	ENSDARG00000060853
dre-mir-124-6-3p	ENSDARG00000062019
dre-mir-124-6-3p	ENSDARG00000062467
dre-mir-124-6-3p	ENSDARG00000068732
dre-mir-124-6-3p	ENSDARG00000069047
dre-mir-124-6-3p	ENSDARG00000069175
dre-mir-124-6-3p	ENSDARG00000069878
dre-mir-124-6-3p	ENSDARG00000078585
dre-mir-124-6-3p	ENSDARG00000078703
dre-mir-125b-1-5p	ENSDARG00000001910
dre-mir-125b-1-5p	ENSDARG00000002745
dre-mir-125b-1-5p	ENSDARG00000002792
dre-mir-125b-1-5p	ENSDARG00000003098
dre-mir-125b-1-5p	ENSDARG00000003511
dre-mir-125b-1-5p	ENSDARG00000005015
dre-mir-125b-1-5p	ENSDARG00000006074
dre-mir-125b-1-5p	ENSDARG00000006939
dre-mir-125b-1-5p	ENSDARG00000007628
dre-mir-125b-1-5p	ENSDARG00000010266
dre-mir-125b-1-5p	ENSDARG00000010279
dre-mir-125b-1-5p	ENSDARG00000011594
dre-mir-125b-1-5p	ENSDARG00000012021
dre-mir-125b-1-5p	ENSDARG00000012340
dre-mir-125b-1-5p	ENSDARG00000012871
dre-mir-125b-1-5p	ENSDARG00000014047
dre-mir-125b-1-5p	ENSDARG00000015649
dre-mir-125b-1-5p	ENSDARG00000016038
dre-mir-125b-1-5p	ENSDARG00000016156
dre-mir-125b-1-5p	ENSDARG00000016999
dre-mir-125b-1-5p	ENSDARG00000017105
dre-mir-125b-1-5p	ENSDARG00000017775
dre-mir-125b-1-5p	ENSDARG00000018425
dre-mir-125b-1-5p	ENSDARG00000018840
dre-mir-125b-1-5p	ENSDARG00000020228
dre-mir-125b-1-5p	ENSDARG00000020841
dre-mir-125b-1-5p	ENSDARG00000021343
dre-mir-125b-1-5p	ENSDARG00000021811
dre-mir-125b-1-5p	ENSDARG00000025094
dre-mir-125b-1-5p	ENSDARG00000026845
dre-mir-125b-1-5p	ENSDARG00000028539
dre-mir-125b-1-5p	ENSDARG00000029260
dre-mir-125b-1-5p	ENSDARG00000030004
dre-mir-125b-1-5p	ENSDARG00000031819
dre-mir-125b-1-5p	ENSDARG00000035507
dre-mir-125b-1-5p	ENSDARG00000037388
dre-mir-125b-1-5p	ENSDARG00000037782
dre-mir-125b-1-5p	ENSDARG00000037879
dre-mir-125b-1-5p	ENSDARG00000039935
dre-mir-125b-1-5p	ENSDARG00000040024
dre-mir-125b-1-5p	ENSDARG00000040080
dre-mir-125b-1-5p	ENSDARG00000040265
dre-mir-125b-1-5p	ENSDARG00000040582
dre-mir-125b-1-5p	ENSDARG00000042628
dre-mir-125b-1-5p	ENSDARG00000044809
dre-mir-125b-1-5p	ENSDARG00000053152
dre-mir-125b-1-5p	ENSDARG00000053155
dre-mir-125b-1-5p	ENSDARG00000053248
dre-mir-125b-1-5p	ENSDARG00000053691
dre-mir-125b-1-5p	ENSDARG00000054122
dre-mir-125b-1-5p	ENSDARG00000054307
dre-mir-125b-1-5p	ENSDARG00000055630
dre-mir-125b-1-5p	ENSDARG00000056101
dre-mir-125b-1-5p	ENSDARG00000056324
dre-mir-125b-1-5p	ENSDARG00000056587
dre-mir-125b-1-5p	ENSDARG00000058815
dre-mir-125b-1-5p	ENSDARG00000059354
dre-mir-125b-1-5p	ENSDARG00000060368
dre-mir-125b-1-5p	ENSDARG00000062558
dre-mir-125b-1-5p	ENSDARG00000068868
dre-mir-125b-1-5p	ENSDARG00000069829
dre-mir-125b-1-5p	ENSDARG00000070828
dre-mir-125b-1-5p	ENSDARG00000074002
dre-mir-125b-1-5p	ENSDARG00000077500
dre-mir-125b-1-5p	ENSDARG00000078629
dre-mir-126-3p	ENSDARG00000006553
dre-mir-126-3p	ENSDARG00000009401
dre-mir-126-3p	ENSDARG00000015314
dre-mir-126-3p	ENSDARG00000015557
dre-mir-126-3p	ENSDARG00000018149
dre-mir-126-3p	ENSDARG00000018411
dre-mir-126-3p	ENSDARG00000018958
dre-mir-126-3p	ENSDARG00000018985
dre-mir-126-3p	ENSDARG00000021220
dre-mir-126-3p	ENSDARG00000021389
dre-mir-126-3p	ENSDARG00000021916
dre-mir-126-3p	ENSDARG00000025220
dre-mir-126-3p	ENSDARG00000025403
dre-mir-126-3p	ENSDARG00000028148
dre-mir-126-3p	ENSDARG00000029931
dre-mir-126-3p	ENSDARG00000033604
dre-mir-126-3p	ENSDARG00000037393
dre-mir-126-3p	ENSDARG00000054060
dre-mir-126-3p	ENSDARG00000054186
dre-mir-126-3p	ENSDARG00000056642
dre-mir-126-3p	ENSDARG00000057303
dre-mir-126-3p	ENSDARG00000058679
dre-mir-126-3p	ENSDARG00000070682
dre-mir-126-3p	ENSDARG00000071095
dre-mir-126-3p	ENSDARG00000074634
dre-mir-126b-3p	ENSDARG00000000241
dre-mir-126b-3p	ENSDARG00000006603
dre-mir-126b-3p	ENSDARG00000010025
dre-mir-126b-3p	ENSDARG00000010400
dre-mir-126b-3p	ENSDARG00000013117
dre-mir-126b-3p	ENSDARG00000013144
dre-mir-126b-3p	ENSDARG00000015427
dre-mir-126b-3p	ENSDARG00000016457
dre-mir-126b-3p	ENSDARG00000017140
dre-mir-126b-3p	ENSDARG00000018985
dre-mir-126b-3p	ENSDARG00000019930
dre-mir-126b-3p	ENSDARG00000020043
dre-mir-126b-3p	ENSDARG00000021220
dre-mir-126b-3p	ENSDARG00000022418
dre-mir-126b-3p	ENSDARG00000028148
dre-mir-126b-3p	ENSDARG00000031434
dre-mir-126b-3p	ENSDARG00000033604
dre-mir-126b-3p	ENSDARG00000034443
dre-mir-126b-3p	ENSDARG00000035175
dre-mir-126b-3p	ENSDARG00000035809
dre-mir-126b-3p	ENSDARG00000040764
dre-mir-126b-3p	ENSDARG00000041449
dre-mir-126b-3p	ENSDARG00000041609
dre-mir-126b-3p	ENSDARG00000043323
dre-mir-126b-3p	ENSDARG00000043795
dre-mir-126b-3p	ENSDARG00000052851
dre-mir-126b-3p	ENSDARG00000054186
dre-mir-126b-3p	ENSDARG00000057317
dre-mir-126b-3p	ENSDARG00000058891
dre-mir-126b-3p	ENSDARG00000068126
dre-mir-126b-3p	ENSDARG00000070161
dre-mir-126b-3p	ENSDARG00000071095
dre-mir-126b-3p	ENSDARG00000074031
dre-mir-126b-3p	ENSDARG00000074634
dre-mir-126b-3p	ENSDARG00000077883
dre-mir-126b-3p	ENSDARG00000078382
dre-mir-126b-5p	ENSDARG00000015222
dre-mir-126b-5p	ENSDARG00000036161
dre-mir-126b-5p	ENSDARG00000074715
dre-mir-126b-5p	ENSDARG00000077600
dre-mir-128-2-3p	ENSDARG00000000151
dre-mir-128-2-3p	ENSDARG00000000935
dre-mir-128-2-3p	ENSDARG00000001431
dre-mir-128-2-3p	ENSDARG00000002305
dre-mir-128-2-3p	ENSDARG00000003655
dre-mir-128-2-3p	ENSDARG00000005104
dre-mir-128-2-3p	ENSDARG00000005185
dre-mir-128-2-3p	ENSDARG00000005619
dre-mir-128-2-3p	ENSDARG00000005789
dre-mir-128-2-3p	ENSDARG00000005870
dre-mir-128-2-3p	ENSDARG00000005941
dre-mir-128-2-3p	ENSDARG00000007127
dre-mir-128-2-3p	ENSDARG00000007231
dre-mir-128-2-3p	ENSDARG00000007405
dre-mir-128-2-3p	ENSDARG00000007639
dre-mir-128-2-3p	ENSDARG00000007764
dre-mir-128-2-3p	ENSDARG00000008447
dre-mir-128-2-3p	ENSDARG00000008639
dre-mir-128-2-3p	ENSDARG00000008937
dre-mir-128-2-3p	ENSDARG00000008979
dre-mir-128-2-3p	ENSDARG00000009081
dre-mir-128-2-3p	ENSDARG00000009637
dre-mir-128-2-3p	ENSDARG00000009783
dre-mir-128-2-3p	ENSDARG00000010400
dre-mir-128-2-3p	ENSDARG00000010770
dre-mir-128-2-3p	ENSDARG00000010862
dre-mir-128-2-3p	ENSDARG00000010957
dre-mir-128-2-3p	ENSDARG00000012274
dre-mir-128-2-3p	ENSDARG00000013122
dre-mir-128-2-3p	ENSDARG00000013926
dre-mir-128-2-3p	ENSDARG00000014018
dre-mir-128-2-3p	ENSDARG00000015164
dre-mir-128-2-3p	ENSDARG00000015404
dre-mir-128-2-3p	ENSDARG00000015757
dre-mir-128-2-3p	ENSDARG00000015922
dre-mir-128-2-3p	ENSDARG00000016117
dre-mir-128-2-3p	ENSDARG00000017960
dre-mir-128-2-3p	ENSDARG00000018192
dre-mir-128-2-3p	ENSDARG00000018627
dre-mir-128-2-3p	ENSDARG00000019614
dre-mir-128-2-3p	ENSDARG00000019646
dre-mir-128-2-3p	ENSDARG00000020080
dre-mir-128-2-3p	ENSDARG00000020893
dre-mir-128-2-3p	ENSDARG00000022579
dre-mir-128-2-3p	ENSDARG00000022690
dre-mir-128-2-3p	ENSDARG00000023040
dre-mir-128-2-3p	ENSDARG00000023967
dre-mir-128-2-3p	ENSDARG00000025314
dre-mir-128-2-3p	ENSDARG00000026454
dre-mir-128-2-3p	ENSDARG00000026482
dre-mir-128-2-3p	ENSDARG00000026484
dre-mir-128-2-3p	ENSDARG00000027154
dre-mir-128-2-3p	ENSDARG00000027687
dre-mir-128-2-3p	ENSDARG00000027915
dre-mir-128-2-3p	ENSDARG00000028539
dre-mir-128-2-3p	ENSDARG00000029764
dre-mir-128-2-3p	ENSDARG00000029885
dre-mir-128-2-3p	ENSDARG00000029911
dre-mir-128-2-3p	ENSDARG00000030153
dre-mir-128-2-3p	ENSDARG00000031382
dre-mir-128-2-3p	ENSDARG00000032405
dre-mir-128-2-3p	ENSDARG00000032801
dre-mir-128-2-3p	ENSDARG00000033332
dre-mir-128-2-3p	ENSDARG00000034443
dre-mir-128-2-3p	ENSDARG00000034916
dre-mir-128-2-3p	ENSDARG00000036107
dre-mir-128-2-3p	ENSDARG00000036162
dre-mir-128-2-3p	ENSDARG00000036572
dre-mir-128-2-3p	ENSDARG00000036831
dre-mir-128-2-3p	ENSDARG00000036832
dre-mir-128-2-3p	ENSDARG00000037178
dre-mir-128-2-3p	ENSDARG00000037281
dre-mir-128-2-3p	ENSDARG00000037350
dre-mir-128-2-3p	ENSDARG00000037891
dre-mir-128-2-3p	ENSDARG00000038215
dre-mir-128-2-3p	ENSDARG00000038478
dre-mir-128-2-3p	ENSDARG00000038834
dre-mir-128-2-3p	ENSDARG00000039125
dre-mir-128-2-3p	ENSDARG00000040128
dre-mir-128-2-3p	ENSDARG00000040649
dre-mir-128-2-3p	ENSDARG00000043555
dre-mir-128-2-3p	ENSDARG00000044537
dre-mir-128-2-3p	ENSDARG00000044588
dre-mir-128-2-3p	ENSDARG00000045003
dre-mir-128-2-3p	ENSDARG00000051923
dre-mir-128-2-3p	ENSDARG00000052315
dre-mir-128-2-3p	ENSDARG00000053884
dre-mir-128-2-3p	ENSDARG00000054501
dre-mir-128-2-3p	ENSDARG00000054937
dre-mir-128-2-3p	ENSDARG00000055115
dre-mir-128-2-3p	ENSDARG00000056338
dre-mir-128-2-3p	ENSDARG00000056443
dre-mir-128-2-3p	ENSDARG00000057053
dre-mir-128-2-3p	ENSDARG00000058302
dre-mir-128-2-3p	ENSDARG00000058444
dre-mir-128-2-3p	ENSDARG00000058452
dre-mir-128-2-3p	ENSDARG00000058730
dre-mir-128-2-3p	ENSDARG00000059308
dre-mir-128-2-3p	ENSDARG00000059711
dre-mir-128-2-3p	ENSDARG00000060001
dre-mir-128-2-3p	ENSDARG00000061140
dre-mir-128-2-3p	ENSDARG00000062799
dre-mir-128-2-3p	ENSDARG00000068691
dre-mir-128-2-3p	ENSDARG00000069699
dre-mir-128-2-3p	ENSDARG00000069733
dre-mir-128-2-3p	ENSDARG00000069829
dre-mir-128-2-3p	ENSDARG00000071215
dre-mir-128-2-3p	ENSDARG00000071684
dre-mir-128-2-3p	ENSDARG00000073872
dre-mir-128-2-3p	ENSDARG00000077223
dre-mir-128-2-3p	ENSDARG00000079015
dre-mir-128-2-3p	ENSDARG00000079957
dre-mir-129-1-3p	ENSDARG00000002644
dre-mir-129-1-3p	ENSDARG00000008748
dre-mir-129-1-3p	ENSDARG00000011360
dre-mir-129-1-3p	ENSDARG00000015538
dre-mir-129-1-3p	ENSDARG00000019060
dre-mir-129-1-3p	ENSDARG00000019810
dre-mir-129-1-3p	ENSDARG00000021811
dre-mir-129-1-3p	ENSDARG00000026701
dre-mir-129-1-3p	ENSDARG00000037883
dre-mir-129-1-3p	ENSDARG00000043323
dre-mir-129-1-3p	ENSDARG00000054307
dre-mir-129-1-3p	ENSDARG00000057661
dre-mir-129-1-3p	ENSDARG00000059054
dre-mir-129-1-3p	ENSDARG00000068868
dre-mir-129-1-3p	ENSDARG00000075113
dre-mir-129-1-3p	ENSDARG00000076779
dre-mir-129-2-3p	ENSDARG00000002644
dre-mir-129-2-3p	ENSDARG00000004621
dre-mir-129-2-3p	ENSDARG00000008748
dre-mir-129-2-3p	ENSDARG00000010792
dre-mir-129-2-3p	ENSDARG00000011360
dre-mir-129-2-3p	ENSDARG00000015538
dre-mir-129-2-3p	ENSDARG00000016771
dre-mir-129-2-3p	ENSDARG00000019060
dre-mir-129-2-3p	ENSDARG00000021811
dre-mir-129-2-3p	ENSDARG00000026701
dre-mir-129-2-3p	ENSDARG00000032430
dre-mir-129-2-3p	ENSDARG00000037883
dre-mir-129-2-3p	ENSDARG00000043323
dre-mir-129-2-3p	ENSDARG00000052004
dre-mir-129-2-3p	ENSDARG00000057661
dre-mir-129-2-3p	ENSDARG00000071209
dre-mir-129-2-3p	ENSDARG00000075113
dre-mir-129-2-3p	ENSDARG00000076779
dre-mir-129-2-5p	ENSDARG00000003383
dre-mir-129-2-5p	ENSDARG00000003705
dre-mir-129-2-5p	ENSDARG00000006434
dre-mir-129-2-5p	ENSDARG00000006527
dre-mir-129-2-5p	ENSDARG00000006604
dre-mir-129-2-5p	ENSDARG00000007244
dre-mir-129-2-5p	ENSDARG00000009740
dre-mir-129-2-5p	ENSDARG00000011740
dre-mir-129-2-5p	ENSDARG00000012256
dre-mir-129-2-5p	ENSDARG00000015674
dre-mir-129-2-5p	ENSDARG00000015947
dre-mir-129-2-5p	ENSDARG00000016811
dre-mir-129-2-5p	ENSDARG00000017659
dre-mir-129-2-5p	ENSDARG00000019208
dre-mir-129-2-5p	ENSDARG00000020298
dre-mir-129-2-5p	ENSDARG00000020573
dre-mir-129-2-5p	ENSDARG00000020771
dre-mir-129-2-5p	ENSDARG00000023058
dre-mir-129-2-5p	ENSDARG00000026784
dre-mir-129-2-5p	ENSDARG00000027899
dre-mir-129-2-5p	ENSDARG00000031228
dre-mir-129-2-5p	ENSDARG00000034181
dre-mir-129-2-5p	ENSDARG00000035327
dre-mir-129-2-5p	ENSDARG00000035970
dre-mir-129-2-5p	ENSDARG00000036489
dre-mir-129-2-5p	ENSDARG00000036573
dre-mir-129-2-5p	ENSDARG00000037503
dre-mir-129-2-5p	ENSDARG00000038239
dre-mir-129-2-5p	ENSDARG00000043483
dre-mir-129-2-5p	ENSDARG00000044282
dre-mir-129-2-5p	ENSDARG00000044357
dre-mir-129-2-5p	ENSDARG00000044545
dre-mir-129-2-5p	ENSDARG00000044809
dre-mir-129-2-5p	ENSDARG00000052139
dre-mir-129-2-5p	ENSDARG00000052379
dre-mir-129-2-5p	ENSDARG00000055080
dre-mir-129-2-5p	ENSDARG00000055678
dre-mir-129-2-5p	ENSDARG00000057317
dre-mir-129-2-5p	ENSDARG00000058159
dre-mir-129-2-5p	ENSDARG00000058703
dre-mir-129-2-5p	ENSDARG00000069301
dre-mir-129-2-5p	ENSDARG00000075301
dre-mir-129-2-5p	ENSDARG00000076066
dre-mir-129-2-5p	ENSDARG00000077121
dre-mir-129-2-5p	ENSDARG00000079113
dre-mir-130a-2-3p	ENSDARG00000002656
dre-mir-130a-2-3p	ENSDARG00000003151
dre-mir-130a-2-3p	ENSDARG00000003827
dre-mir-130a-2-3p	ENSDARG00000007294
dre-mir-130a-2-3p	ENSDARG00000008192
dre-mir-130a-2-3p	ENSDARG00000008867
dre-mir-130a-2-3p	ENSDARG00000009390
dre-mir-130a-2-3p	ENSDARG00000009922
dre-mir-130a-2-3p	ENSDARG00000010770
dre-mir-130a-2-3p	ENSDARG00000011152
dre-mir-130a-2-3p	ENSDARG00000012840
dre-mir-130a-2-3p	ENSDARG00000012981
dre-mir-130a-2-3p	ENSDARG00000014109
dre-mir-130a-2-3p	ENSDARG00000014159
dre-mir-130a-2-3p	ENSDARG00000014463
dre-mir-130a-2-3p	ENSDARG00000015403
dre-mir-130a-2-3p	ENSDARG00000016717
dre-mir-130a-2-3p	ENSDARG00000017841
dre-mir-130a-2-3p	ENSDARG00000018958
dre-mir-130a-2-3p	ENSDARG00000022684
dre-mir-130a-2-3p	ENSDARG00000023578
dre-mir-130a-2-3p	ENSDARG00000025641
dre-mir-130a-2-3p	ENSDARG00000025658
dre-mir-130a-2-3p	ENSDARG00000026582
dre-mir-130a-2-3p	ENSDARG00000026941
dre-mir-130a-2-3p	ENSDARG00000028321
dre-mir-130a-2-3p	ENSDARG00000028327
dre-mir-130a-2-3p	ENSDARG00000029885
dre-mir-130a-2-3p	ENSDARG00000029911
dre-mir-130a-2-3p	ENSDARG00000030116
dre-mir-130a-2-3p	ENSDARG00000030871
dre-mir-130a-2-3p	ENSDARG00000031475
dre-mir-130a-2-3p	ENSDARG00000031891
dre-mir-130a-2-3p	ENSDARG00000031894
dre-mir-130a-2-3p	ENSDARG00000032708
dre-mir-130a-2-3p	ENSDARG00000033332
dre-mir-130a-2-3p	ENSDARG00000035285
dre-mir-130a-2-3p	ENSDARG00000035598
dre-mir-130a-2-3p	ENSDARG00000035970
dre-mir-130a-2-3p	ENSDARG00000036186
dre-mir-130a-2-3p	ENSDARG00000036364
dre-mir-130a-2-3p	ENSDARG00000037574
dre-mir-130a-2-3p	ENSDARG00000037897
dre-mir-130a-2-3p	ENSDARG00000037997
dre-mir-130a-2-3p	ENSDARG00000038018
dre-mir-130a-2-3p	ENSDARG00000038518
dre-mir-130a-2-3p	ENSDARG00000038615
dre-mir-130a-2-3p	ENSDARG00000038835
dre-mir-130a-2-3p	ENSDARG00000039093
dre-mir-130a-2-3p	ENSDARG00000039272
dre-mir-130a-2-3p	ENSDARG00000039429
dre-mir-130a-2-3p	ENSDARG00000039830
dre-mir-130a-2-3p	ENSDARG00000040109
dre-mir-130a-2-3p	ENSDARG00000040635
dre-mir-130a-2-3p	ENSDARG00000041599
dre-mir-130a-2-3p	ENSDARG00000044809
dre-mir-130a-2-3p	ENSDARG00000044902
dre-mir-130a-2-3p	ENSDARG00000053810
dre-mir-130a-2-3p	ENSDARG00000054085
dre-mir-130a-2-3p	ENSDARG00000054578
dre-mir-130a-2-3p	ENSDARG00000054829
dre-mir-130a-2-3p	ENSDARG00000054849
dre-mir-130a-2-3p	ENSDARG00000055455
dre-mir-130a-2-3p	ENSDARG00000055543
dre-mir-130a-2-3p	ENSDARG00000056023
dre-mir-130a-2-3p	ENSDARG00000056121
dre-mir-130a-2-3p	ENSDARG00000057497
dre-mir-130a-2-3p	ENSDARG00000058452
dre-mir-130a-2-3p	ENSDARG00000060723
dre-mir-130a-2-3p	ENSDARG00000061952
dre-mir-130a-2-3p	ENSDARG00000069242
dre-mir-130a-2-3p	ENSDARG00000069533
dre-mir-130a-2-3p	ENSDARG00000070542
dre-mir-130a-2-3p	ENSDARG00000070545
dre-mir-130a-2-3p	ENSDARG00000070955
dre-mir-130a-2-3p	ENSDARG00000071872
dre-mir-130a-2-3p	ENSDARG00000073872
dre-mir-130a-2-3p	ENSDARG00000074770
dre-mir-130a-2-3p	ENSDARG00000076177
dre-mir-130a-2-3p	ENSDARG00000076290
dre-mir-130a-2-3p	ENSDARG00000076617
dre-mir-130a-2-3p	ENSDARG00000077126
dre-mir-130a-2-3p	ENSDARG00000078382
dre-mir-130a-2-3p	ENSDARG00000078585
dre-mir-130c-1-3p	ENSDARG00000002656
dre-mir-130c-1-3p	ENSDARG00000003827
dre-mir-130c-1-3p	ENSDARG00000007294
dre-mir-130c-1-3p	ENSDARG00000008192
dre-mir-130c-1-3p	ENSDARG00000008867
dre-mir-130c-1-3p	ENSDARG00000009390
dre-mir-130c-1-3p	ENSDARG00000012981
dre-mir-130c-1-3p	ENSDARG00000013670
dre-mir-130c-1-3p	ENSDARG00000014159
dre-mir-130c-1-3p	ENSDARG00000015403
dre-mir-130c-1-3p	ENSDARG00000016717
dre-mir-130c-1-3p	ENSDARG00000017174
dre-mir-130c-1-3p	ENSDARG00000018806
dre-mir-130c-1-3p	ENSDARG00000018958
dre-mir-130c-1-3p	ENSDARG00000023578
dre-mir-130c-1-3p	ENSDARG00000025658
dre-mir-130c-1-3p	ENSDARG00000027154
dre-mir-130c-1-3p	ENSDARG00000029612
dre-mir-130c-1-3p	ENSDARG00000029885
dre-mir-130c-1-3p	ENSDARG00000029911
dre-mir-130c-1-3p	ENSDARG00000031382
dre-mir-130c-1-3p	ENSDARG00000033332
dre-mir-130c-1-3p	ENSDARG00000035598
dre-mir-130c-1-3p	ENSDARG00000036186
dre-mir-130c-1-3p	ENSDARG00000036364
dre-mir-130c-1-3p	ENSDARG00000037997
dre-mir-130c-1-3p	ENSDARG00000039429
dre-mir-130c-1-3p	ENSDARG00000040635
dre-mir-130c-1-3p	ENSDARG00000042908
dre-mir-130c-1-3p	ENSDARG00000043740
dre-mir-130c-1-3p	ENSDARG00000044809
dre-mir-130c-1-3p	ENSDARG00000044902
dre-mir-130c-1-3p	ENSDARG00000053810
dre-mir-130c-1-3p	ENSDARG00000054085
dre-mir-130c-1-3p	ENSDARG00000054578
dre-mir-130c-1-3p	ENSDARG00000055543
dre-mir-130c-1-3p	ENSDARG00000058452
dre-mir-130c-1-3p	ENSDARG00000060360
dre-mir-130c-1-3p	ENSDARG00000061952
dre-mir-130c-1-3p	ENSDARG00000062326
dre-mir-130c-1-3p	ENSDARG00000069533
dre-mir-130c-1-3p	ENSDARG00000070542
dre-mir-130c-1-3p	ENSDARG00000071586
dre-mir-130c-1-3p	ENSDARG00000073872
dre-mir-130c-1-3p	ENSDARG00000074770
dre-mir-130c-1-3p	ENSDARG00000076177
dre-mir-130c-1-3p	ENSDARG00000076290
dre-mir-130c-1-3p	ENSDARG00000076617
dre-mir-130c-1-3p	ENSDARG00000077126
dre-mir-132-1-3p	ENSDARG00000001729
dre-mir-132-1-3p	ENSDARG00000003511
dre-mir-132-1-3p	ENSDARG00000003531
dre-mir-132-1-3p	ENSDARG00000003607
dre-mir-132-1-3p	ENSDARG00000004171
dre-mir-132-1-3p	ENSDARG00000004574
dre-mir-132-1-3p	ENSDARG00000005001
dre-mir-132-1-3p	ENSDARG00000005104
dre-mir-132-1-3p	ENSDARG00000007323
dre-mir-132-1-3p	ENSDARG00000007639
dre-mir-132-1-3p	ENSDARG00000010246
dre-mir-132-1-3p	ENSDARG00000011072
dre-mir-132-1-3p	ENSDARG00000012248
dre-mir-132-1-3p	ENSDARG00000014137
dre-mir-132-1-3p	ENSDARG00000014554
dre-mir-132-1-3p	ENSDARG00000014634
dre-mir-132-1-3p	ENSDARG00000017339
dre-mir-132-1-3p	ENSDARG00000017602
dre-mir-132-1-3p	ENSDARG00000017844
dre-mir-132-1-3p	ENSDARG00000018411
dre-mir-132-1-3p	ENSDARG00000019357
dre-mir-132-1-3p	ENSDARG00000019815
dre-mir-132-1-3p	ENSDARG00000019902
dre-mir-132-1-3p	ENSDARG00000020771
dre-mir-132-1-3p	ENSDARG00000022995
dre-mir-132-1-3p	ENSDARG00000023220
dre-mir-132-1-3p	ENSDARG00000026531
dre-mir-132-1-3p	ENSDARG00000026611
dre-mir-132-1-3p	ENSDARG00000026784
dre-mir-132-1-3p	ENSDARG00000027461
dre-mir-132-1-3p	ENSDARG00000027803
dre-mir-132-1-3p	ENSDARG00000028082
dre-mir-132-1-3p	ENSDARG00000029036
dre-mir-132-1-3p	ENSDARG00000029202
dre-mir-132-1-3p	ENSDARG00000031382
dre-mir-132-1-3p	ENSDARG00000031632
dre-mir-132-1-3p	ENSDARG00000031983
dre-mir-132-1-3p	ENSDARG00000032131
dre-mir-132-1-3p	ENSDARG00000032765
dre-mir-132-1-3p	ENSDARG00000034181
dre-mir-132-1-3p	ENSDARG00000036144
dre-mir-132-1-3p	ENSDARG00000036292
dre-mir-132-1-3p	ENSDARG00000036344
dre-mir-132-1-3p	ENSDARG00000037618
dre-mir-132-1-3p	ENSDARG00000038668
dre-mir-132-1-3p	ENSDARG00000039757
dre-mir-132-1-3p	ENSDARG00000042826
dre-mir-132-1-3p	ENSDARG00000043213
dre-mir-132-1-3p	ENSDARG00000045045
dre-mir-132-1-3p	ENSDARG00000052279
dre-mir-132-1-3p	ENSDARG00000052379
dre-mir-132-1-3p	ENSDARG00000053475
dre-mir-132-1-3p	ENSDARG00000053673
dre-mir-132-1-3p	ENSDARG00000054307
dre-mir-132-1-3p	ENSDARG00000054794
dre-mir-132-1-3p	ENSDARG00000054804
dre-mir-132-1-3p	ENSDARG00000056491
dre-mir-132-1-3p	ENSDARG00000056924
dre-mir-132-1-3p	ENSDARG00000057167
dre-mir-132-1-3p	ENSDARG00000057986
dre-mir-132-1-3p	ENSDARG00000061226
dre-mir-132-1-3p	ENSDARG00000062266
dre-mir-132-1-3p	ENSDARG00000062269
dre-mir-132-1-3p	ENSDARG00000069337
dre-mir-132-1-3p	ENSDARG00000070162
dre-mir-132-1-3p	ENSDARG00000075940
dre-mir-132-1-5p	ENSDARG00000002131
dre-mir-132-1-5p	ENSDARG00000002795
dre-mir-132-1-5p	ENSDARG00000003573
dre-mir-132-1-5p	ENSDARG00000003866
dre-mir-132-1-5p	ENSDARG00000004460
dre-mir-132-1-5p	ENSDARG00000004979
dre-mir-132-1-5p	ENSDARG00000005057
dre-mir-132-1-5p	ENSDARG00000005628
dre-mir-132-1-5p	ENSDARG00000006174
dre-mir-132-1-5p	ENSDARG00000007753
dre-mir-132-1-5p	ENSDARG00000010025
dre-mir-132-1-5p	ENSDARG00000012519
dre-mir-132-1-5p	ENSDARG00000015254
dre-mir-132-1-5p	ENSDARG00000016056
dre-mir-132-1-5p	ENSDARG00000017821
dre-mir-132-1-5p	ENSDARG00000019345
dre-mir-132-1-5p	ENSDARG00000021866
dre-mir-132-1-5p	ENSDARG00000023396
dre-mir-132-1-5p	ENSDARG00000025071
dre-mir-132-1-5p	ENSDARG00000025340
dre-mir-132-1-5p	ENSDARG00000027495
dre-mir-132-1-5p	ENSDARG00000029358
dre-mir-132-1-5p	ENSDARG00000031475
dre-mir-132-1-5p	ENSDARG00000031796
dre-mir-132-1-5p	ENSDARG00000033855
dre-mir-132-1-5p	ENSDARG00000036016
dre-mir-132-1-5p	ENSDARG00000036345
dre-mir-132-1-5p	ENSDARG00000037002
dre-mir-132-1-5p	ENSDARG00000037361
dre-mir-132-1-5p	ENSDARG00000039669
dre-mir-132-1-5p	ENSDARG00000042522
dre-mir-132-1-5p	ENSDARG00000042635
dre-mir-132-1-5p	ENSDARG00000053774
dre-mir-132-1-5p	ENSDARG00000057770
dre-mir-132-1-5p	ENSDARG00000058208
dre-mir-132-1-5p	ENSDARG00000058746
dre-mir-132-1-5p	ENSDARG00000060917
dre-mir-132-2-3p	ENSDARG00000003511
dre-mir-132-2-3p	ENSDARG00000003531
dre-mir-132-2-3p	ENSDARG00000003607
dre-mir-132-2-3p	ENSDARG00000004574
dre-mir-132-2-3p	ENSDARG00000005104
dre-mir-132-2-3p	ENSDARG00000010246
dre-mir-132-2-3p	ENSDARG00000011072
dre-mir-132-2-3p	ENSDARG00000012248
dre-mir-132-2-3p	ENSDARG00000014137
dre-mir-132-2-3p	ENSDARG00000014554
dre-mir-132-2-3p	ENSDARG00000017339
dre-mir-132-2-3p	ENSDARG00000017602
dre-mir-132-2-3p	ENSDARG00000018411
dre-mir-132-2-3p	ENSDARG00000019357
dre-mir-132-2-3p	ENSDARG00000019815
dre-mir-132-2-3p	ENSDARG00000022995
dre-mir-132-2-3p	ENSDARG00000023220
dre-mir-132-2-3p	ENSDARG00000026531
dre-mir-132-2-3p	ENSDARG00000026784
dre-mir-132-2-3p	ENSDARG00000027803
dre-mir-132-2-3p	ENSDARG00000028082
dre-mir-132-2-3p	ENSDARG00000029036
dre-mir-132-2-3p	ENSDARG00000029202
dre-mir-132-2-3p	ENSDARG00000031382
dre-mir-132-2-3p	ENSDARG00000031983
dre-mir-132-2-3p	ENSDARG00000032131
dre-mir-132-2-3p	ENSDARG00000036144
dre-mir-132-2-3p	ENSDARG00000036344
dre-mir-132-2-3p	ENSDARG00000037618
dre-mir-132-2-3p	ENSDARG00000038668
dre-mir-132-2-3p	ENSDARG00000042826
dre-mir-132-2-3p	ENSDARG00000043213
dre-mir-132-2-3p	ENSDARG00000052279
dre-mir-132-2-3p	ENSDARG00000052379
dre-mir-132-2-3p	ENSDARG00000053673
dre-mir-132-2-3p	ENSDARG00000054307
dre-mir-132-2-3p	ENSDARG00000054794
dre-mir-132-2-3p	ENSDARG00000056491
dre-mir-132-2-3p	ENSDARG00000056924
dre-mir-132-2-3p	ENSDARG00000057167
dre-mir-132-2-3p	ENSDARG00000057986
dre-mir-132-2-3p	ENSDARG00000061226
dre-mir-132-2-3p	ENSDARG00000062269
dre-mir-132-2-3p	ENSDARG00000069337
dre-mir-132-2-3p	ENSDARG00000070162
dre-mir-132-2-5p	ENSDARG00000000796
dre-mir-132-2-5p	ENSDARG00000002131
dre-mir-132-2-5p	ENSDARG00000002795
dre-mir-132-2-5p	ENSDARG00000003027
dre-mir-132-2-5p	ENSDARG00000006434
dre-mir-132-2-5p	ENSDARG00000007753
dre-mir-132-2-5p	ENSDARG00000007996
dre-mir-132-2-5p	ENSDARG00000008454
dre-mir-132-2-5p	ENSDARG00000009740
dre-mir-132-2-5p	ENSDARG00000010025
dre-mir-132-2-5p	ENSDARG00000011235
dre-mir-132-2-5p	ENSDARG00000012215
dre-mir-132-2-5p	ENSDARG00000012389
dre-mir-132-2-5p	ENSDARG00000012577
dre-mir-132-2-5p	ENSDARG00000015254
dre-mir-132-2-5p	ENSDARG00000017821
dre-mir-132-2-5p	ENSDARG00000018110
dre-mir-132-2-5p	ENSDARG00000019345
dre-mir-132-2-5p	ENSDARG00000020145
dre-mir-132-2-5p	ENSDARG00000025071
dre-mir-132-2-5p	ENSDARG00000025340
dre-mir-132-2-5p	ENSDARG00000028252
dre-mir-132-2-5p	ENSDARG00000029358
dre-mir-132-2-5p	ENSDARG00000030957
dre-mir-132-2-5p	ENSDARG00000031495
dre-mir-132-2-5p	ENSDARG00000033440
dre-mir-132-2-5p	ENSDARG00000034117
dre-mir-132-2-5p	ENSDARG00000035831
dre-mir-132-2-5p	ENSDARG00000036080
dre-mir-132-2-5p	ENSDARG00000036345
dre-mir-132-2-5p	ENSDARG00000038099
dre-mir-132-2-5p	ENSDARG00000038478
dre-mir-132-2-5p	ENSDARG00000039576
dre-mir-132-2-5p	ENSDARG00000039935
dre-mir-132-2-5p	ENSDARG00000040649
dre-mir-132-2-5p	ENSDARG00000042341
dre-mir-132-2-5p	ENSDARG00000042635
dre-mir-132-2-5p	ENSDARG00000043055
dre-mir-132-2-5p	ENSDARG00000045569
dre-mir-132-2-5p	ENSDARG00000052842
dre-mir-132-2-5p	ENSDARG00000053774
dre-mir-132-2-5p	ENSDARG00000054304
dre-mir-132-2-5p	ENSDARG00000056531
dre-mir-132-2-5p	ENSDARG00000056557
dre-mir-132-2-5p	ENSDARG00000058208
dre-mir-132-2-5p	ENSDARG00000058746
dre-mir-132-2-5p	ENSDARG00000060515
dre-mir-132-2-5p	ENSDARG00000069708
dre-mir-132-2-5p	ENSDARG00000070939
dre-mir-133a-2-3p	ENSDARG00000001220
dre-mir-133a-2-3p	ENSDARG00000002127
dre-mir-133a-2-3p	ENSDARG00000002656
dre-mir-133a-2-3p	ENSDARG00000003872
dre-mir-133a-2-3p	ENSDARG00000003952
dre-mir-133a-2-3p	ENSDARG00000004851
dre-mir-133a-2-3p	ENSDARG00000006060
dre-mir-133a-2-3p	ENSDARG00000010779
dre-mir-133a-2-3p	ENSDARG00000012340
dre-mir-133a-2-3p	ENSDARG00000014428
dre-mir-133a-2-3p	ENSDARG00000016771
dre-mir-133a-2-3p	ENSDARG00000019130
dre-mir-133a-2-3p	ENSDARG00000019998
dre-mir-133a-2-3p	ENSDARG00000022767
dre-mir-133a-2-3p	ENSDARG00000023958
dre-mir-133a-2-3p	ENSDARG00000025302
dre-mir-133a-2-3p	ENSDARG00000025314
dre-mir-133a-2-3p	ENSDARG00000027322
dre-mir-133a-2-3p	ENSDARG00000029818
dre-mir-133a-2-3p	ENSDARG00000029885
dre-mir-133a-2-3p	ENSDARG00000031228
dre-mir-133a-2-3p	ENSDARG00000031336
[truncated: 54,672 more rows]

## Sheet: Table S5
Table S5. List of miRNA-target pairs predicted by PITA and miRanda
miRNA ID	target ID
dre-let-7a	ENSDARG00000002131
dre-let-7a	ENSDARG00000004517
dre-let-7a	ENSDARG00000008542
dre-let-7a	ENSDARG00000011769
dre-let-7a	ENSDARG00000012723
dre-let-7a	ENSDARG00000034670
dre-let-7a	ENSDARG00000035175
dre-let-7a	ENSDARG00000036772
dre-let-7a	ENSDARG00000038693
dre-let-7a	ENSDARG00000044001
dre-let-7a	ENSDARG00000052633
dre-let-7a	ENSDARG00000055630
dre-let-7a	ENSDARG00000056121
dre-let-7a	ENSDARG00000057184
dre-let-7a	ENSDARG00000058297
dre-let-7a	ENSDARG00000060515
dre-let-7a	ENSDARG00000075643
dre-let-7b-5p	ENSDARG00000002131
dre-let-7b-5p	ENSDARG00000002659
dre-let-7b-5p	ENSDARG00000003098
dre-let-7b-5p	ENSDARG00000003102
dre-let-7b-5p	ENSDARG00000003486
dre-let-7b-5p	ENSDARG00000004971
dre-let-7b-5p	ENSDARG00000007108
dre-let-7b-5p	ENSDARG00000007825
dre-let-7b-5p	ENSDARG00000007996
dre-let-7b-5p	ENSDARG00000008542
dre-let-7b-5p	ENSDARG00000008772
dre-let-7b-5p	ENSDARG00000010008
dre-let-7b-5p	ENSDARG00000011769
dre-let-7b-5p	ENSDARG00000011921
dre-let-7b-5p	ENSDARG00000012723
dre-let-7b-5p	ENSDARG00000015164
dre-let-7b-5p	ENSDARG00000015610
dre-let-7b-5p	ENSDARG00000016526
dre-let-7b-5p	ENSDARG00000023536
dre-let-7b-5p	ENSDARG00000026369
dre-let-7b-5p	ENSDARG00000027824
dre-let-7b-5p	ENSDARG00000028816
dre-let-7b-5p	ENSDARG00000030723
dre-let-7b-5p	ENSDARG00000034600
dre-let-7b-5p	ENSDARG00000034670
dre-let-7b-5p	ENSDARG00000034933
dre-let-7b-5p	ENSDARG00000035056
dre-let-7b-5p	ENSDARG00000035122
dre-let-7b-5p	ENSDARG00000035175
dre-let-7b-5p	ENSDARG00000036109
dre-let-7b-5p	ENSDARG00000036772
dre-let-7b-5p	ENSDARG00000036855
dre-let-7b-5p	ENSDARG00000037574
dre-let-7b-5p	ENSDARG00000040039
dre-let-7b-5p	ENSDARG00000042120
dre-let-7b-5p	ENSDARG00000042322
dre-let-7b-5p	ENSDARG00000042556
dre-let-7b-5p	ENSDARG00000043673
dre-let-7b-5p	ENSDARG00000043716
dre-let-7b-5p	ENSDARG00000052633
dre-let-7b-5p	ENSDARG00000053792
dre-let-7b-5p	ENSDARG00000055455
dre-let-7b-5p	ENSDARG00000055630
dre-let-7b-5p	ENSDARG00000056029
dre-let-7b-5p	ENSDARG00000056121
dre-let-7b-5p	ENSDARG00000056481
dre-let-7b-5p	ENSDARG00000056600
dre-let-7b-5p	ENSDARG00000057007
dre-let-7b-5p	ENSDARG00000058297
dre-let-7b-5p	ENSDARG00000058574
dre-let-7b-5p	ENSDARG00000058730
dre-let-7b-5p	ENSDARG00000060594
dre-let-7b-5p	ENSDARG00000061208
dre-let-7b-5p	ENSDARG00000062236
dre-let-7b-5p	ENSDARG00000062518
dre-let-7b-5p	ENSDARG00000062590
dre-let-7b-5p	ENSDARG00000067998
dre-let-7b-5p	ENSDARG00000068992
dre-let-7b-5p	ENSDARG00000069093
dre-let-7b-5p	ENSDARG00000069734
dre-let-7b-5p	ENSDARG00000069843
dre-let-7b-5p	ENSDARG00000070568
dre-let-7b-5p	ENSDARG00000070702
dre-let-7b-5p	ENSDARG00000071673
dre-let-7b-5p	ENSDARG00000075643
dre-let-7b-5p	ENSDARG00000077236
dre-let-7b-5p	ENSDARG00000078233
dre-let-7b-5p	ENSDARG00000079011
dre-let-7f-5p	ENSDARG00000002131
dre-let-7f-5p	ENSDARG00000004621
dre-let-7f-5p	ENSDARG00000008542
dre-let-7f-5p	ENSDARG00000026664
dre-let-7f-5p	ENSDARG00000034893
dre-let-7f-5p	ENSDARG00000035122
dre-let-7f-5p	ENSDARG00000035175
dre-let-7f-5p	ENSDARG00000055630
dre-let-7f-5p	ENSDARG00000056121
dre-let-7f-5p	ENSDARG00000057184
dre-let-7f-5p	ENSDARG00000058297
dre-let-7f-5p	ENSDARG00000069734
dre-let-7f-5p	ENSDARG00000075643
dre-let-7g-1-5p	ENSDARG00000002131
dre-let-7g-1-5p	ENSDARG00000007825
dre-let-7g-1-5p	ENSDARG00000011769
dre-let-7g-1-5p	ENSDARG00000036772
dre-let-7g-1-5p	ENSDARG00000040485
dre-let-7g-1-5p	ENSDARG00000045140
dre-let-7g-1-5p	ENSDARG00000056121
dre-let-7g-1-5p	ENSDARG00000057184
dre-let-7g-1-5p	ENSDARG00000058297
dre-let-7i-5p	ENSDARG00000000503
dre-let-7i-5p	ENSDARG00000004714
dre-let-7i-5p	ENSDARG00000005891
dre-let-7i-5p	ENSDARG00000007825
dre-let-7i-5p	ENSDARG00000009470
dre-let-7i-5p	ENSDARG00000030155
dre-let-7i-5p	ENSDARG00000042322
dre-let-7i-5p	ENSDARG00000045140
dre-let-7i-5p	ENSDARG00000056121
dre-let-7i-5p	ENSDARG00000057513
dre-let-7i-5p	ENSDARG00000069168
dre-let-7i-5p	ENSDARG00000070568
dre-mir-1-2-3p	ENSDARG00000007099
dre-mir-1-2-3p	ENSDARG00000007279
dre-mir-1-2-3p	ENSDARG00000054063
dre-mir-1-2-3p	ENSDARG00000068708
dre-mir-100-2-5p	ENSDARG00000002720
dre-mir-100-2-5p	ENSDARG00000029150
dre-mir-107-3p	ENSDARG00000005001
dre-mir-107-3p	ENSDARG00000006603
dre-mir-107-3p	ENSDARG00000008720
dre-mir-107-3p	ENSDARG00000010957
dre-mir-107-3p	ENSDARG00000014704
dre-mir-107-3p	ENSDARG00000017960
dre-mir-107-3p	ENSDARG00000021833
dre-mir-107-3p	ENSDARG00000029764
dre-mir-107-3p	ENSDARG00000034616
dre-mir-107-3p	ENSDARG00000035751
dre-mir-107-3p	ENSDARG00000036096
dre-mir-107-3p	ENSDARG00000036549
dre-mir-107-3p	ENSDARG00000038306
dre-mir-107-3p	ENSDARG00000042717
dre-mir-107-3p	ENSDARG00000043608
dre-mir-107-3p	ENSDARG00000055565
dre-mir-107-3p	ENSDARG00000070566
dre-mir-107-3p	ENSDARG00000075299
dre-miR-107b	ENSDARG00000004060
dre-miR-107b	ENSDARG00000006603
dre-miR-107b	ENSDARG00000013655
dre-miR-107b	ENSDARG00000036214
dre-miR-107b	ENSDARG00000043608
dre-miR-107b	ENSDARG00000044902
dre-miR-107b	ENSDARG00000053301
dre-miR-107b	ENSDARG00000053475
dre-miR-107b	ENSDARG00000057239
dre-mir-10a-5p	ENSDARG00000012450
dre-mir-10a-5p	ENSDARG00000057724
dre-mir-10a-5p	ENSDARG00000071046
dre-mir-10a-5p	ENSDARG00000076395
dre-mir-10b-1-5p	ENSDARG00000040453
dre-mir-10c-5p	ENSDARG00000012450
dre-mir-10c-5p	ENSDARG00000071046
dre-mir-10c-5p	ENSDARG00000076395
dre-mir-122-5p	ENSDARG00000000966
dre-mir-122-5p	ENSDARG00000001733
dre-mir-122-5p	ENSDARG00000002184
dre-mir-122-5p	ENSDARG00000004736
dre-mir-122-5p	ENSDARG00000004870
dre-mir-122-5p	ENSDARG00000004930
dre-mir-122-5p	ENSDARG00000008034
dre-mir-122-5p	ENSDARG00000009401
dre-mir-122-5p	ENSDARG00000010400
dre-mir-122-5p	ENSDARG00000012341
dre-mir-122-5p	ENSDARG00000013838
dre-mir-122-5p	ENSDARG00000014171
dre-mir-122-5p	ENSDARG00000014556
dre-mir-122-5p	ENSDARG00000017038
dre-mir-122-5p	ENSDARG00000019644
dre-mir-122-5p	ENSDARG00000019797
dre-mir-122-5p	ENSDARG00000022690
dre-mir-122-5p	ENSDARG00000025147
dre-mir-122-5p	ENSDARG00000028721
dre-mir-122-5p	ENSDARG00000028982
dre-mir-122-5p	ENSDARG00000029075
dre-mir-122-5p	ENSDARG00000031761
dre-mir-122-5p	ENSDARG00000032768
dre-mir-122-5p	ENSDARG00000034470
dre-mir-122-5p	ENSDARG00000034894
dre-mir-122-5p	ENSDARG00000035152
dre-mir-122-5p	ENSDARG00000035175
dre-mir-122-5p	ENSDARG00000036121
dre-mir-122-5p	ENSDARG00000036279
dre-mir-122-5p	ENSDARG00000039022
dre-mir-122-5p	ENSDARG00000041997
dre-mir-122-5p	ENSDARG00000042151
dre-mir-122-5p	ENSDARG00000042642
dre-mir-122-5p	ENSDARG00000044080
dre-mir-122-5p	ENSDARG00000051975
dre-mir-122-5p	ENSDARG00000056122
dre-mir-122-5p	ENSDARG00000056481
dre-mir-122-5p	ENSDARG00000060069
dre-mir-122-5p	ENSDARG00000060397
dre-mir-122-5p	ENSDARG00000063310
dre-mir-122-5p	ENSDARG00000068089
dre-mir-122-5p	ENSDARG00000070161
dre-mir-122-5p	ENSDARG00000071082
dre-mir-122-5p	ENSDARG00000073997
dre-mir-122-5p	ENSDARG00000079980
dre-mir-124-5-3p	ENSDARG00000002791
dre-mir-124-5-3p	ENSDARG00000004798
dre-mir-124-5-3p	ENSDARG00000007624
dre-mir-124-5-3p	ENSDARG00000008748
dre-mir-124-5-3p	ENSDARG00000013853
dre-mir-124-5-3p	ENSDARG00000014995
dre-mir-124-5-3p	ENSDARG00000015474
dre-mir-124-5-3p	ENSDARG00000016448
dre-mir-124-5-3p	ENSDARG00000018174
dre-mir-124-5-3p	ENSDARG00000018430
dre-mir-124-5-3p	ENSDARG00000020364
dre-mir-124-5-3p	ENSDARG00000021443
dre-mir-124-5-3p	ENSDARG00000021833
dre-mir-124-5-3p	ENSDARG00000025641
dre-mir-124-5-3p	ENSDARG00000040046
dre-mir-124-5-3p	ENSDARG00000040944
dre-mir-124-5-3p	ENSDARG00000043795
dre-mir-124-5-3p	ENSDARG00000052429
dre-mir-124-5-3p	ENSDARG00000060853
dre-mir-124-5-3p	ENSDARG00000069745
dre-mir-124-5-3p	ENSDARG00000071683
dre-mir-124-5-3p	ENSDARG00000078703
dre-mir-124-6-3p	ENSDARG00000009534
dre-mir-124-6-3p	ENSDARG00000018430
dre-mir-124-6-3p	ENSDARG00000021833
dre-mir-124-6-3p	ENSDARG00000023591
dre-mir-124-6-3p	ENSDARG00000033332
dre-mir-124-6-3p	ENSDARG00000037781
dre-mir-124-6-3p	ENSDARG00000040944
dre-mir-124-6-3p	ENSDARG00000052522
dre-mir-124-6-3p	ENSDARG00000060853
dre-mir-124-6-3p	ENSDARG00000078703
dre-mir-125b-1-5p	ENSDARG00000059354
dre-mir-126-3p	ENSDARG00000018958
dre-mir-126b-3p	ENSDARG00000010025
dre-mir-126b-3p	ENSDARG00000078382
dre-mir-128-2-3p	ENSDARG00000005619
dre-mir-128-2-3p	ENSDARG00000023967
dre-mir-128-2-3p	ENSDARG00000036832
dre-mir-128-2-3p	ENSDARG00000051923
dre-mir-129-2-5p	ENSDARG00000003705
dre-mir-129-2-5p	ENSDARG00000011740
dre-mir-129-2-5p	ENSDARG00000019208
dre-mir-129-2-5p	ENSDARG00000020573
dre-mir-129-2-5p	ENSDARG00000027899
dre-mir-129-2-5p	ENSDARG00000031228
dre-mir-129-2-5p	ENSDARG00000036489
dre-mir-129-2-5p	ENSDARG00000037503
dre-mir-129-2-5p	ENSDARG00000055678
dre-mir-130a-2-3p	ENSDARG00000012840
dre-mir-130a-2-3p	ENSDARG00000012981
dre-mir-130a-2-3p	ENSDARG00000023578
dre-mir-130a-2-3p	ENSDARG00000029911
dre-mir-130a-2-3p	ENSDARG00000038018
dre-mir-130a-2-3p	ENSDARG00000056121
dre-mir-130a-2-3p	ENSDARG00000074770
dre-mir-130c-1-3p	ENSDARG00000023578
dre-mir-130c-1-3p	ENSDARG00000027154
dre-mir-130c-1-3p	ENSDARG00000060360
dre-mir-130c-1-3p	ENSDARG00000074770
dre-mir-132-1-3p	ENSDARG00000022995
dre-mir-132-1-3p	ENSDARG00000031632
dre-mir-132-1-3p	ENSDARG00000038668
dre-mir-132-1-3p	ENSDARG00000054794
dre-mir-132-1-3p	ENSDARG00000057167
dre-mir-132-1-5p	ENSDARG00000025071
dre-mir-132-1-5p	ENSDARG00000042635
dre-mir-132-2-3p	ENSDARG00000022995
dre-mir-132-2-3p	ENSDARG00000038668
dre-mir-132-2-3p	ENSDARG00000054794
dre-mir-132-2-5p	ENSDARG00000011235
dre-mir-132-2-5p	ENSDARG00000042635
dre-mir-133a-2-3p	ENSDARG00000043684
dre-mir-133a-2-3p	ENSDARG00000052851
dre-mir-133a-2-3p	ENSDARG00000071552
dre-mir-133a-2-5p	ENSDARG00000060207
dre-mir-135b-3p	ENSDARG00000005104
dre-mir-135b-3p	ENSDARG00000008796
dre-mir-135b-3p	ENSDARG00000017741
dre-mir-135b-3p	ENSDARG00000029722
dre-mir-135b-3p	ENSDARG00000031382
dre-mir-135b-3p	ENSDARG00000035678
dre-mir-135b-3p	ENSDARG00000041062
dre-mir-135b-3p	ENSDARG00000045261
dre-mir-135b-3p	ENSDARG00000045870
dre-mir-135b-3p	ENSDARG00000056481
dre-mir-137-2-5p	ENSDARG00000007996
dre-mir-137-2-5p	ENSDARG00000009001
dre-mir-137-2-5p	ENSDARG00000010132
dre-mir-137-2-5p	ENSDARG00000016302
dre-mir-137-2-5p	ENSDARG00000020994
dre-mir-137-2-5p	ENSDARG00000025348
dre-mir-137-2-5p	ENSDARG00000031465
dre-mir-137-2-5p	ENSDARG00000043608
dre-mir-137-2-5p	ENSDARG00000044062
dre-mir-137-2-5p	ENSDARG00000060054
dre-mir-138-5p	ENSDARG00000000019
dre-mir-138-5p	ENSDARG00000000151
dre-mir-138-5p	ENSDARG00000003098
dre-mir-138-5p	ENSDARG00000003283
dre-mir-138-5p	ENSDARG00000003311
dre-mir-138-5p	ENSDARG00000004460
dre-mir-138-5p	ENSDARG00000004588
dre-mir-138-5p	ENSDARG00000004672
dre-mir-138-5p	ENSDARG00000005536
dre-mir-138-5p	ENSDARG00000007714
dre-mir-138-5p	ENSDARG00000007996
dre-mir-138-5p	ENSDARG00000009142
dre-mir-138-5p	ENSDARG00000009754
dre-mir-138-5p	ENSDARG00000010789
dre-mir-138-5p	ENSDARG00000010853
dre-mir-138-5p	ENSDARG00000011956
dre-mir-138-5p	ENSDARG00000013224
dre-mir-138-5p	ENSDARG00000013340
dre-mir-138-5p	ENSDARG00000013704
dre-mir-138-5p	ENSDARG00000014348
dre-mir-138-5p	ENSDARG00000015917
dre-mir-138-5p	ENSDARG00000019702
dre-mir-138-5p	ENSDARG00000023724
dre-mir-138-5p	ENSDARG00000024325
dre-mir-138-5p	ENSDARG00000025641
dre-mir-138-5p	ENSDARG00000029358
dre-mir-138-5p	ENSDARG00000030560
dre-mir-138-5p	ENSDARG00000033332
dre-mir-138-5p	ENSDARG00000034013
dre-mir-138-5p	ENSDARG00000034313
dre-mir-138-5p	ENSDARG00000034685
dre-mir-138-5p	ENSDARG00000035198
dre-mir-138-5p	ENSDARG00000035326
dre-mir-138-5p	ENSDARG00000035519
dre-mir-138-5p	ENSDARG00000035577
dre-mir-138-5p	ENSDARG00000035990
dre-mir-138-5p	ENSDARG00000038754
dre-mir-138-5p	ENSDARG00000038868
dre-mir-138-5p	ENSDARG00000039093
dre-mir-138-5p	ENSDARG00000039269
dre-mir-138-5p	ENSDARG00000039490
dre-mir-138-5p	ENSDARG00000039669
dre-mir-138-5p	ENSDARG00000040777
dre-mir-138-5p	ENSDARG00000041400
dre-mir-138-5p	ENSDARG00000042027
dre-mir-138-5p	ENSDARG00000042823
dre-mir-138-5p	ENSDARG00000043608
dre-mir-138-5p	ENSDARG00000043899
dre-mir-138-5p	ENSDARG00000043960
dre-mir-138-5p	ENSDARG00000044062
dre-mir-138-5p	ENSDARG00000044153
dre-mir-138-5p	ENSDARG00000045051
dre-mir-138-5p	ENSDARG00000045097
dre-mir-138-5p	ENSDARG00000045568
dre-mir-138-5p	ENSDARG00000052150
dre-mir-138-5p	ENSDARG00000052402
dre-mir-138-5p	ENSDARG00000052429
dre-mir-138-5p	ENSDARG00000057414
dre-mir-138-5p	ENSDARG00000057987
dre-mir-138-5p	ENSDARG00000058858
dre-mir-138-5p	ENSDARG00000058953
dre-mir-138-5p	ENSDARG00000059324
dre-mir-138-5p	ENSDARG00000059398
dre-mir-138-5p	ENSDARG00000060633
dre-mir-138-5p	ENSDARG00000061145
dre-mir-138-5p	ENSDARG00000061985
dre-mir-138-5p	ENSDARG00000062420
dre-mir-138-5p	ENSDARG00000068458
dre-mir-138-5p	ENSDARG00000068691
dre-mir-138-5p	ENSDARG00000069337
dre-mir-138-5p	ENSDARG00000069507
dre-mir-138-5p	ENSDARG00000069867
dre-mir-138-5p	ENSDARG00000070131
dre-mir-138-5p	ENSDARG00000070150
dre-mir-138-5p	ENSDARG00000070568
dre-mir-138-5p	ENSDARG00000070868
dre-mir-138-5p	ENSDARG00000073707
dre-mir-138-5p	ENSDARG00000074125
dre-mir-138-5p	ENSDARG00000074849
dre-mir-138-5p	ENSDARG00000075215
dre-mir-138-5p	ENSDARG00000075559
dre-mir-138-5p	ENSDARG00000075721
dre-mir-138-5p	ENSDARG00000078690
dre-mir-138-5p	ENSDARG00000078744
dre-mir-138-5p	ENSDARG00000078986
dre-mir-1388-3p	ENSDARG00000010906
dre-mir-1388-3p	ENSDARG00000012682
dre-mir-1388-3p	ENSDARG00000016598
dre-mir-1388-3p	ENSDARG00000017126
dre-mir-1388-3p	ENSDARG00000017329
dre-mir-1388-3p	ENSDARG00000030560
dre-mir-1388-3p	ENSDARG00000038296
dre-mir-1388-3p	ENSDARG00000061207
dre-mir-1388-3p	ENSDARG00000068401
dre-mir-1388-3p	ENSDARG00000075774
dre-mir-1388-5p	ENSDARG00000014366
dre-mir-1388-5p	ENSDARG00000031307
dre-mir-1388-5p	ENSDARG00000053248
dre-mir-1388-5p	ENSDARG00000061226
dre-mir-139-5p	ENSDARG00000005619
dre-mir-139-5p	ENSDARG00000007173
dre-mir-139-5p	ENSDARG00000008548
dre-mir-139-5p	ENSDARG00000014321
dre-mir-139-5p	ENSDARG00000014428
dre-mir-139-5p	ENSDARG00000014673
dre-mir-139-5p	ENSDARG00000019478
dre-mir-139-5p	ENSDARG00000020957
dre-mir-139-5p	ENSDARG00000021293
dre-mir-139-5p	ENSDARG00000028559
dre-mir-139-5p	ENSDARG00000036628
dre-mir-139-5p	ENSDARG00000042322
dre-mir-139-5p	ENSDARG00000043511
dre-mir-139-5p	ENSDARG00000053456
dre-mir-139-5p	ENSDARG00000071551
dre-mir-140-3p	ENSDARG00000002082
dre-mir-140-3p	ENSDARG00000009170
dre-mir-140-3p	ENSDARG00000020621
dre-mir-140-3p	ENSDARG00000021439
dre-mir-140-3p	ENSDARG00000026484
dre-mir-140-3p	ENSDARG00000028661
dre-mir-140-3p	ENSDARG00000030108
dre-mir-140-3p	ENSDARG00000037158
dre-mir-140-3p	ENSDARG00000039130
dre-mir-140-3p	ENSDARG00000041203
dre-mir-140-3p	ENSDARG00000051746
dre-mir-140-3p	ENSDARG00000054442
dre-mir-140-3p	ENSDARG00000054833
dre-mir-140-3p	ENSDARG00000056481
dre-mir-140-3p	ENSDARG00000057101
dre-mir-140-3p	ENSDARG00000057672
dre-mir-140-3p	ENSDARG00000062370
dre-mir-140-3p	ENSDARG00000077691
dre-mir-141-3p	ENSDARG00000037488
dre-mir-142b-3p	ENSDARG00000009745
dre-mir-143-2-3p	ENSDARG00000002582
dre-mir-143-2-3p	ENSDARG00000013655
dre-mir-143-2-3p	ENSDARG00000013961
dre-mir-143-2-3p	ENSDARG00000020015
dre-mir-143-2-3p	ENSDARG00000021150
dre-mir-143-2-3p	ENSDARG00000031770
dre-mir-143-2-3p	ENSDARG00000031971
dre-mir-143-2-3p	ENSDARG00000035562
dre-mir-143-2-3p	ENSDARG00000037790
dre-mir-143-2-3p	ENSDARG00000042120
dre-mir-143-2-3p	ENSDARG00000043235
dre-mir-143-2-3p	ENSDARG00000044943
dre-mir-143-2-3p	ENSDARG00000051986
dre-mir-143-2-3p	ENSDARG00000055455
dre-mir-143-2-3p	ENSDARG00000062222
dre-mir-143-2-3p	ENSDARG00000070702
dre-mir-143-2-3p	ENSDARG00000074345
dre-mir-143-2-3p	ENSDARG00000079305
dre-mir-145-3p	ENSDARG00000043213
dre-mir-145-5p	ENSDARG00000031120
dre-mir-145-5p	ENSDARG00000061226
dre-mir-145-5p	ENSDARG00000076283
dre-mir-145-5p	ENSDARG00000079175
dre-mir-146a-5p	ENSDARG00000006242
dre-mir-146a-5p	ENSDARG00000025788
dre-mir-146b-2-5p	ENSDARG00000003008
dre-mir-146b-2-5p	ENSDARG00000011886
dre-mir-146b-2-5p	ENSDARG00000013655
dre-mir-146b-2-5p	ENSDARG00000014763
dre-mir-146b-2-5p	ENSDARG00000016128
dre-mir-146b-2-5p	ENSDARG00000024844
dre-mir-146b-2-5p	ENSDARG00000033450
dre-mir-146b-2-5p	ENSDARG00000037941
dre-mir-146b-2-5p	ENSDARG00000043740
dre-mir-146b-2-5p	ENSDARG00000058710
dre-mir-146b-2-5p	ENSDARG00000069282
dre-mir-150-5p	ENSDARG00000037980
dre-mir-152-3p	ENSDARG00000007823
dre-mir-152-3p	ENSDARG00000008366
dre-mir-152-3p	ENSDARG00000017140
dre-mir-152-3p	ENSDARG00000031302
dre-mir-152-3p	ENSDARG00000041830
dre-mir-152-3p	ENSDARG00000042544
dre-mir-152-3p	ENSDARG00000055719
dre-mir-152-3p	ENSDARG00000057006
dre-mir-152-3p	ENSDARG00000060115
dre-mir-152-3p	ENSDARG00000075121
dre-mir-153c-3p	ENSDARG00000012203
dre-mir-15a-1-5p	ENSDARG00000008224
dre-mir-15a-1-5p	ENSDARG00000009351
dre-mir-15a-1-5p	ENSDARG00000012539
dre-mir-15a-1-5p	ENSDARG00000014790
dre-mir-15a-1-5p	ENSDARG00000015164
dre-mir-15a-1-5p	ENSDARG00000017500
dre-mir-15a-1-5p	ENSDARG00000028295
dre-mir-15a-1-5p	ENSDARG00000040930
dre-mir-15a-1-5p	ENSDARG00000056268
dre-mir-15a-1-5p	ENSDARG00000056924
dre-mir-15a-1-5p	ENSDARG00000078629
dre-mir-15c-5p	ENSDARG00000012539
dre-mir-15c-5p	ENSDARG00000015164
dre-mir-15c-5p	ENSDARG00000020405
dre-mir-15c-5p	ENSDARG00000026796
dre-mir-15c-5p	ENSDARG00000027734
dre-mir-15c-5p	ENSDARG00000030213
dre-mir-15c-5p	ENSDARG00000037928
dre-mir-15c-5p	ENSDARG00000038076
dre-mir-15c-5p	ENSDARG00000040930
dre-mir-15c-5p	ENSDARG00000041341
dre-mir-15c-5p	ENSDARG00000062025
dre-mir-15c-5p	ENSDARG00000062429
dre-mir-16c-3p	ENSDARG00000014995
dre-mir-16c-3p	ENSDARG00000076742
dre-mir-17a-2-5p	ENSDARG00000001733
dre-mir-17a-2-5p	ENSDARG00000002642
dre-mir-17a-2-5p	ENSDARG00000005926
dre-mir-17a-2-5p	ENSDARG00000016494
dre-mir-17a-2-5p	ENSDARG00000019808
dre-mir-17a-2-5p	ENSDARG00000020749
dre-mir-17a-2-5p	ENSDARG00000023279
dre-mir-17a-2-5p	ENSDARG00000025404
dre-mir-17a-2-5p	ENSDARG00000035285
dre-mir-17a-2-5p	ENSDARG00000039125
dre-mir-17a-2-5p	ENSDARG00000052343
dre-mir-17a-2-5p	ENSDARG00000074960
dre-mir-17a-2-5p	ENSDARG00000075314
dre-mir-181a-1-3p	ENSDARG00000022315
dre-mir-181a-1-3p	ENSDARG00000031985
dre-mir-181a-1-5p	ENSDARG00000003829
dre-mir-181a-1-5p	ENSDARG00000011890
dre-mir-181a-1-5p	ENSDARG00000021443
dre-mir-181a-1-5p	ENSDARG00000025421
dre-mir-181a-1-5p	ENSDARG00000036074
dre-mir-181a-1-5p	ENSDARG00000054030
dre-mir-181b-2-5p	ENSDARG00000008034
dre-mir-181b-2-5p	ENSDARG00000011890
dre-mir-181b-2-5p	ENSDARG00000014171
dre-mir-181b-2-5p	ENSDARG00000025421
dre-mir-181b-2-5p	ENSDARG00000031983
dre-mir-181b-2-5p	ENSDARG00000040747
dre-mir-181c-5p	ENSDARG00000008034
dre-mir-181c-5p	ENSDARG00000011890
dre-mir-181c-5p	ENSDARG00000012076
dre-mir-181c-5p	ENSDARG00000014171
dre-mir-181c-5p	ENSDARG00000017687
dre-mir-181c-5p	ENSDARG00000023712
dre-mir-181c-5p	ENSDARG00000024654
dre-mir-181c-5p	ENSDARG00000024815
dre-mir-181c-5p	ENSDARG00000025421
dre-mir-181c-5p	ENSDARG00000026972
dre-mir-181c-5p	ENSDARG00000031983
dre-mir-181c-5p	ENSDARG00000036040
dre-mir-181c-5p	ENSDARG00000036831
dre-mir-181c-5p	ENSDARG00000037929
dre-mir-181c-5p	ENSDARG00000038153
dre-mir-181c-5p	ENSDARG00000039082
dre-mir-181c-5p	ENSDARG00000040747
dre-mir-181c-5p	ENSDARG00000054191
dre-mir-181c-5p	ENSDARG00000055543
dre-mir-181c-5p	ENSDARG00000056803
dre-mir-181c-5p	ENSDARG00000058679
dre-mir-181c-5p	ENSDARG00000060312
dre-mir-181c-5p	ENSDARG00000061600
dre-mir-181c-5p	ENSDARG00000069338
dre-mir-181c-5p	ENSDARG00000070047
dre-mir-181c-5p	ENSDARG00000070643
dre-mir-181c-5p	ENSDARG00000074250
dre-mir-181c-5p	ENSDARG00000077176
dre-mir-182-5p	ENSDARG00000007425
dre-mir-182-5p	ENSDARG00000012248
dre-mir-182-5p	ENSDARG00000042708
dre-mir-183-5p	ENSDARG00000002659
dre-mir-183-5p	ENSDARG00000017235
dre-mir-183-5p	ENSDARG00000019293
dre-mir-183-5p	ENSDARG00000028327
dre-mir-183-5p	ENSDARG00000029305
dre-mir-183-5p	ENSDARG00000040466
dre-mir-183-5p	ENSDARG00000045680
dre-mir-183-5p	ENSDARG00000053225
dre-mir-183-5p	ENSDARG00000056491
dre-mir-183-5p	ENSDARG00000058439
dre-mir-183-5p	ENSDARG00000062338
dre-mir-183-5p	ENSDARG00000068512
dre-mir-183-5p	ENSDARG00000068784
dre-mir-183-5p	ENSDARG00000069302
dre-mir-183-5p	ENSDARG00000070339
dre-mir-183-5p	ENSDARG00000071492
dre-mir-183-5p	ENSDARG00000077283
dre-mir-184-3p	ENSDARG00000002414
dre-mir-184-3p	ENSDARG00000004621
dre-mir-184-3p	ENSDARG00000008200
dre-mir-184-3p	ENSDARG00000010729
dre-mir-184-3p	ENSDARG00000012256
dre-mir-184-3p	ENSDARG00000012281
dre-mir-184-3p	ENSDARG00000016753
dre-mir-184-3p	ENSDARG00000017525
dre-mir-184-3p	ENSDARG00000017843
dre-mir-184-3p	ENSDARG00000020377
dre-mir-184-3p	ENSDARG00000022817
dre-mir-184-3p	ENSDARG00000025314
dre-mir-184-3p	ENSDARG00000029911
dre-mir-184-3p	ENSDARG00000030478
dre-mir-184-3p	ENSDARG00000031020
dre-mir-184-3p	ENSDARG00000031475
dre-mir-184-3p	ENSDARG00000033609
dre-mir-184-3p	ENSDARG00000034270
dre-mir-184-3p	ENSDARG00000035352
dre-mir-184-3p	ENSDARG00000035535
dre-mir-184-3p	ENSDARG00000036080
dre-mir-184-3p	ENSDARG00000036855
dre-mir-184-3p	ENSDARG00000038215
dre-mir-184-3p	ENSDARG00000041718
dre-mir-184-3p	ENSDARG00000042087
dre-mir-184-3p	ENSDARG00000043235
dre-mir-184-3p	ENSDARG00000045694
dre-mir-184-3p	ENSDARG00000052462
dre-mir-184-3p	ENSDARG00000052875
dre-mir-184-3p	ENSDARG00000054060
dre-mir-184-3p	ENSDARG00000054318
dre-mir-184-3p	ENSDARG00000055524
dre-mir-184-3p	ENSDARG00000062326
dre-mir-184-3p	ENSDARG00000063219
dre-mir-184-3p	ENSDARG00000071673
dre-mir-184-3p	ENSDARG00000074502
dre-mir-18a-5p	ENSDARG00000001953
dre-mir-18a-5p	ENSDARG00000004692
dre-mir-18a-5p	ENSDARG00000008454
dre-mir-18a-5p	ENSDARG00000009640
dre-mir-18a-5p	ENSDARG00000020218
dre-mir-18a-5p	ENSDARG00000026419
dre-mir-18a-5p	ENSDARG00000031891
dre-mir-18a-5p	ENSDARG00000034293
dre-mir-18a-5p	ENSDARG00000035285
dre-mir-18a-5p	ENSDARG00000038428
dre-mir-18a-5p	ENSDARG00000039502
dre-mir-18a-5p	ENSDARG00000056623
dre-mir-18a-5p	ENSDARG00000069382
dre-mir-18a-5p	ENSDARG00000074734
dre-mir-18a-5p	ENSDARG00000077744
dre-mir-18b-5p	ENSDARG00000000183
dre-mir-18b-5p	ENSDARG00000012763
dre-mir-18b-5p	ENSDARG00000014914
dre-mir-18b-5p	ENSDARG00000034293
dre-mir-18b-5p	ENSDARG00000056729
dre-mir-18b-5p	ENSDARG00000057738
dre-mir-18b-5p	ENSDARG00000069382
dre-mir-18b-5p	ENSDARG00000077248
dre-mir-18c-3p	ENSDARG00000003167
dre-mir-18c-5p	ENSDARG00000029764
dre-mir-18c-5p	ENSDARG00000042539
dre-mir-18c-5p	ENSDARG00000044395
dre-mir-18c-5p	ENSDARG00000076066
dre-mir-190b-5p	ENSDARG00000022187
dre-mir-192-5p	ENSDARG00000052661
dre-mir-193b-5p	ENSDARG00000000384
dre-mir-193b-5p	ENSDARG00000002128
dre-mir-193b-5p	ENSDARG00000004930
dre-mir-193b-5p	ENSDARG00000006982
dre-mir-193b-5p	ENSDARG00000007247
dre-mir-193b-5p	ENSDARG00000008255
dre-mir-193b-5p	ENSDARG00000009830
dre-mir-193b-5p	ENSDARG00000014004
dre-mir-193b-5p	ENSDARG00000014373
dre-mir-193b-5p	ENSDARG00000014420
dre-mir-193b-5p	ENSDARG00000014591
dre-mir-193b-5p	ENSDARG00000019008
dre-mir-193b-5p	ENSDARG00000023878
dre-mir-193b-5p	ENSDARG00000029885
dre-mir-193b-5p	ENSDARG00000030367
dre-mir-193b-5p	ENSDARG00000030758
dre-mir-193b-5p	ENSDARG00000032532
dre-mir-193b-5p	ENSDARG00000033447
dre-mir-193b-5p	ENSDARG00000035423
dre-mir-193b-5p	ENSDARG00000036426
dre-mir-193b-5p	ENSDARG00000036815
dre-mir-193b-5p	ENSDARG00000037503
dre-mir-193b-5p	ENSDARG00000038059
dre-mir-193b-5p	ENSDARG00000038428
dre-mir-193b-5p	ENSDARG00000041609
dre-mir-193b-5p	ENSDARG00000041839
dre-mir-193b-5p	ENSDARG00000045045
dre-mir-193b-5p	ENSDARG00000045147
dre-mir-193b-5p	ENSDARG00000052167
dre-mir-193b-5p	ENSDARG00000053444
dre-mir-193b-5p	ENSDARG00000055759
dre-mir-193b-5p	ENSDARG00000058961
dre-mir-193b-5p	ENSDARG00000062469
dre-mir-193b-5p	ENSDARG00000070447
dre-mir-193b-5p	ENSDARG00000070657
dre-mir-193b-5p	ENSDARG00000071562
dre-mir-193b-5p	ENSDARG00000076226
dre-mir-193b-5p	ENSDARG00000079898
dre-mir-194a-3p	ENSDARG00000001241
dre-mir-194a-3p	ENSDARG00000002305
dre-mir-194a-3p	ENSDARG00000003213
dre-mir-194a-3p	ENSDARG00000003754
dre-mir-194a-3p	ENSDARG00000006010
dre-mir-194a-3p	ENSDARG00000007944
dre-mir-194a-3p	ENSDARG00000008748
dre-mir-194a-3p	ENSDARG00000012113
dre-mir-194a-3p	ENSDARG00000012987
dre-mir-194a-3p	ENSDARG00000013340
dre-mir-194a-3p	ENSDARG00000013669
dre-mir-194a-3p	ENSDARG00000019507
dre-mir-194a-3p	ENSDARG00000019547
dre-mir-194a-3p	ENSDARG00000019930
dre-mir-194a-3p	ENSDARG00000030999
dre-mir-194a-3p	ENSDARG00000035122
dre-mir-194a-3p	ENSDARG00000037921
dre-mir-194a-3p	ENSDARG00000038215
dre-mir-194a-3p	ENSDARG00000038843
dre-mir-194a-3p	ENSDARG00000039452
dre-mir-194a-3p	ENSDARG00000040485
dre-mir-194a-3p	ENSDARG00000040988
dre-mir-194a-3p	ENSDARG00000042620
dre-mir-194a-3p	ENSDARG00000043334
dre-mir-194a-3p	ENSDARG00000043970
dre-mir-194a-3p	ENSDARG00000044073
dre-mir-194a-3p	ENSDARG00000044356
dre-mir-194a-3p	ENSDARG00000044766
dre-mir-194a-3p	ENSDARG00000056481
dre-mir-194a-3p	ENSDARG00000056549
dre-mir-194a-3p	ENSDARG00000058978
dre-mir-194a-3p	ENSDARG00000060113
dre-mir-194a-3p	ENSDARG00000060368
dre-mir-194a-3p	ENSDARG00000060515
dre-mir-194a-3p	ENSDARG00000069917
dre-mir-194a-3p	ENSDARG00000076891
dre-mir-194a-3p	ENSDARG00000077442
dre-mir-194a-3p	ENSDARG00000078622
dre-mir-194a-5p	ENSDARG00000007347
dre-mir-194a-5p	ENSDARG00000025043
dre-mir-194a-5p	ENSDARG00000033367
dre-mir-194a-5p	ENSDARG00000070346
dre-mir-196b-3p	ENSDARG00000002267
dre-mir-196b-3p	ENSDARG00000008255
dre-mir-196b-3p	ENSDARG00000040158
dre-mir-196b-3p	ENSDARG00000041997
dre-mir-196b-3p	ENSDARG00000068575
dre-mir-196b-5p	ENSDARG00000056027
dre-mir-196b-5p	ENSDARG00000070346
dre-mir-199-2-3p	ENSDARG00000013245
dre-mir-199-2-3p	ENSDARG00000016059
dre-mir-199-2-3p	ENSDARG00000029202
dre-mir-199-2-3p	ENSDARG00000030367
dre-mir-199-2-3p	ENSDARG00000035175
dre-mir-199-2-3p	ENSDARG00000036848
dre-mir-199-2-3p	ENSDARG00000041565
dre-mir-199-2-3p	ENSDARG00000045843
dre-mir-199-2-3p	ENSDARG00000052842
dre-mir-199-2-3p	ENSDARG00000056783
dre-mir-199-2-3p	ENSDARG00000059124
dre-mir-199-2-3p	ENSDARG00000070161
dre-mir-199-2-3p	ENSDARG00000070955
dre-mir-199-3-3p	ENSDARG00000012274
dre-mir-199-3-3p	ENSDARG00000013245
dre-mir-199-3-3p	ENSDARG00000030367
dre-mir-199-3-3p	ENSDARG00000036180
dre-mir-199-3-3p	ENSDARG00000052842
dre-mir-199-3-3p	ENSDARG00000056783
dre-mir-199-3-3p	ENSDARG00000059124
dre-mir-199-3-3p	ENSDARG00000070955
dre-mir-199-3-5p	ENSDARG00000005980
dre-mir-199-3-5p	ENSDARG00000007220
dre-mir-199-3-5p	ENSDARG00000009553
dre-mir-199-3-5p	ENSDARG00000031228
dre-mir-199-3-5p	ENSDARG00000037789
dre-mir-199-3-5p	ENSDARG00000054007
dre-mir-199-3-5p	ENSDARG00000060679
dre-mir-199-3-5p	ENSDARG00000076742
dre-mir-199-3-5p	ENSDARG00000079584
dre-mir-19a-5p	ENSDARG00000006603
dre-mir-19b-5p	ENSDARG00000002894
dre-mir-19b-5p	ENSDARG00000033144
dre-mir-19b-5p	ENSDARG00000039066
dre-mir-19d-5p	ENSDARG00000001769
dre-mir-19d-5p	ENSDARG00000003754
dre-mir-19d-5p	ENSDARG00000004060
dre-mir-19d-5p	ENSDARG00000005173
dre-mir-19d-5p	ENSDARG00000005481
dre-mir-19d-5p	ENSDARG00000006666
dre-mir-19d-5p	ENSDARG00000006758
dre-mir-19d-5p	ENSDARG00000007081
dre-mir-19d-5p	ENSDARG00000007099
dre-mir-19d-5p	ENSDARG00000008388
dre-mir-19d-5p	ENSDARG00000008454
dre-mir-19d-5p	ENSDARG00000009018
dre-mir-19d-5p	ENSDARG00000010853
dre-mir-19d-5p	ENSDARG00000011196
dre-mir-19d-5p	ENSDARG00000013122
dre-mir-19d-5p	ENSDARG00000013968
dre-mir-19d-5p	ENSDARG00000014208
dre-mir-19d-5p	ENSDARG00000014859
dre-mir-19d-5p	ENSDARG00000018110
dre-mir-19d-5p	ENSDARG00000019644
dre-mir-19d-5p	ENSDARG00000020311
dre-mir-19d-5p	ENSDARG00000021163
dre-mir-19d-5p	ENSDARG00000022456
dre-mir-19d-5p	ENSDARG00000023058
dre-mir-19d-5p	ENSDARG00000023578
dre-mir-19d-5p	ENSDARG00000023712
dre-mir-19d-5p	ENSDARG00000028163
dre-mir-19d-5p	ENSDARG00000030560
dre-mir-19d-5p	ENSDARG00000030614
dre-mir-19d-5p	ENSDARG00000030758
dre-mir-19d-5p	ENSDARG00000035152
dre-mir-19d-5p	ENSDARG00000036855
dre-mir-19d-5p	ENSDARG00000037790
dre-mir-19d-5p	ENSDARG00000037908
dre-mir-19d-5p	ENSDARG00000037941
dre-mir-19d-5p	ENSDARG00000039066
dre-mir-19d-5p	ENSDARG00000040917
dre-mir-19d-5p	ENSDARG00000042993
dre-mir-19d-5p	ENSDARG00000042995
dre-mir-19d-5p	ENSDARG00000044153
dre-mir-19d-5p	ENSDARG00000045298
dre-mir-19d-5p	ENSDARG00000045696
dre-mir-19d-5p	ENSDARG00000052697
dre-mir-19d-5p	ENSDARG00000055759
dre-mir-19d-5p	ENSDARG00000058004
dre-mir-19d-5p	ENSDARG00000058606
dre-mir-19d-5p	ENSDARG00000058940
dre-mir-19d-5p	ENSDARG00000059247
dre-mir-19d-5p	ENSDARG00000059398
dre-mir-19d-5p	ENSDARG00000059831
dre-mir-19d-5p	ENSDARG00000059951
dre-mir-19d-5p	ENSDARG00000060312
dre-mir-19d-5p	ENSDARG00000061504
dre-mir-19d-5p	ENSDARG00000062590
dre-mir-19d-5p	ENSDARG00000068177
dre-mir-19d-5p	ENSDARG00000069175
dre-mir-19d-5p	ENSDARG00000070355
dre-mir-19d-5p	ENSDARG00000070360
dre-mir-19d-5p	ENSDARG00000070434
dre-mir-19d-5p	ENSDARG00000070833
dre-mir-200c-3p	ENSDARG00000033201
dre-mir-200c-3p	ENSDARG00000037291
dre-mir-202-5p	ENSDARG00000004301
dre-mir-203a-3p	ENSDARG00000036456
dre-mir-203a-3p	ENSDARG00000052826
dre-mir-203a-3p	ENSDARG00000074071
dre-mir-203b-3p	ENSDARG00000041708
dre-mir-203b-3p	ENSDARG00000044220
dre-mir-203b-3p	ENSDARG00000069157
dre-mir-203b-3p	ENSDARG00000074071
dre-mir-204-3-5p	ENSDARG00000011824
dre-mir-204-3-5p	ENSDARG00000012671
dre-mir-204-3-5p	ENSDARG00000014796
dre-mir-204-3-5p	ENSDARG00000020123
dre-mir-204-3-5p	ENSDARG00000027966
dre-mir-204-3-5p	ENSDARG00000029510
dre-mir-204-3-5p	ENSDARG00000030237
dre-mir-204-3-5p	ENSDARG00000032131
dre-mir-204-3-5p	ENSDARG00000037997
dre-mir-204-3-5p	ENSDARG00000040926
dre-mir-204-3-5p	ENSDARG00000052997
dre-mir-204-3-5p	ENSDARG00000054122
dre-mir-204-3-5p	ENSDARG00000056683
dre-mir-204-3-5p	ENSDARG00000057317
dre-mir-204-3-5p	ENSDARG00000059327
dre-mir-204-3-5p	ENSDARG00000061208
dre-mir-205-5p	ENSDARG00000004621
dre-mir-205-5p	ENSDARG00000016173
dre-mir-205-5p	ENSDARG00000027734
dre-mir-205-5p	ENSDARG00000032606
dre-mir-205-5p	ENSDARG00000040666
dre-mir-206-1-3p	ENSDARG00000003151
dre-mir-206-1-3p	ENSDARG00000003486
dre-mir-206-1-3p	ENSDARG00000004460
dre-mir-206-1-3p	ENSDARG00000004517
dre-mir-206-1-3p	ENSDARG00000007279
dre-mir-206-1-3p	ENSDARG00000007714
dre-mir-206-1-3p	ENSDARG00000008660
dre-mir-206-1-3p	ENSDARG00000009212
dre-mir-206-1-3p	ENSDARG00000010078
dre-mir-206-1-3p	ENSDARG00000012021
dre-mir-206-1-3p	ENSDARG00000012187
dre-mir-206-1-3p	ENSDARG00000016754
dre-mir-206-1-3p	ENSDARG00000017568
dre-mir-206-1-3p	ENSDARG00000018461
dre-mir-206-1-3p	ENSDARG00000019113
dre-mir-206-1-3p	ENSDARG00000019845
dre-mir-206-1-3p	ENSDARG00000020529
dre-mir-206-1-3p	ENSDARG00000021398
dre-mir-206-1-3p	ENSDARG00000022187
dre-mir-206-1-3p	ENSDARG00000031894
dre-mir-206-1-3p	ENSDARG00000031907
dre-mir-206-1-3p	ENSDARG00000033126
dre-mir-206-1-3p	ENSDARG00000033466
dre-mir-206-1-3p	ENSDARG00000034424
dre-mir-206-1-3p	ENSDARG00000034670
dre-mir-206-1-3p	ENSDARG00000036456
dre-mir-206-1-3p	ENSDARG00000042873
dre-mir-206-1-3p	ENSDARG00000054063
dre-mir-206-1-3p	ENSDARG00000055089
dre-mir-206-1-3p	ENSDARG00000055543
dre-mir-206-1-3p	ENSDARG00000056995
dre-mir-206-1-3p	ENSDARG00000058391
dre-mir-206-1-3p	ENSDARG00000058454
dre-mir-206-1-3p	ENSDARG00000058467
dre-mir-206-1-3p	ENSDARG00000061145
dre-mir-206-1-3p	ENSDARG00000062236
dre-mir-206-1-3p	ENSDARG00000068708
dre-mir-206-1-3p	ENSDARG00000069157
dre-miR-20a	ENSDARG00000000183
dre-miR-20a	ENSDARG00000039125
dre-miR-20a	ENSDARG00000074960
dre-mir-21-1-5p	ENSDARG00000018820
dre-mir-21-1-5p	ENSDARG00000022280
dre-mir-21-1-5p	ENSDARG00000038845
dre-mir-21-1-5p	ENSDARG00000045160
dre-mir-216a-2-5p	ENSDARG00000002190
dre-mir-216a-2-5p	ENSDARG00000007823
dre-mir-216a-2-5p	ENSDARG00000018110
dre-mir-216a-2-5p	ENSDARG00000018430
dre-mir-216a-2-5p	ENSDARG00000020759
dre-mir-216a-2-5p	ENSDARG00000020994
dre-mir-216a-2-5p	ENSDARG00000026072
dre-mir-216a-2-5p	ENSDARG00000036121
dre-mir-216a-2-5p	ENSDARG00000062236
dre-mir-216a-2-5p	ENSDARG00000074756
dre-mir-216a-2-5p	ENSDARG00000077167
dre-mir-216b-1-5p	ENSDARG00000014420
dre-mir-216b-1-5p	ENSDARG00000017565
dre-mir-216b-1-5p	ENSDARG00000027109
dre-mir-216b-1-5p	ENSDARG00000035540
dre-mir-216b-1-5p	ENSDARG00000040695
dre-mir-216b-1-5p	ENSDARG00000052649
dre-mir-216b-1-5p	ENSDARG00000057513
dre-mir-216b-1-5p	ENSDARG00000060594
dre-mir-217-2-5p	ENSDARG00000022187
dre-mir-217-2-5p	ENSDARG00000036505
dre-mir-217-2-5p	ENSDARG00000070474
dre-miR-2184	ENSDARG00000039974
dre-miR-2184	ENSDARG00000040287
dre-miR-2184	ENSDARG00000042094
dre-miR-2184	ENSDARG00000076229
dre-mir-218a-1-3p	ENSDARG00000027500
dre-mir-218a-1-3p	ENSDARG00000053291
dre-mir-218a-1-5p	ENSDARG00000018840
dre-mir-218a-1-5p	ENSDARG00000038858
dre-mir-219-1-3p	ENSDARG00000006399
dre-mir-219-1-3p	ENSDARG00000043213
dre-mir-219-1-3p	ENSDARG00000063249
dre-mir-219-3-5p	ENSDARG00000032876
dre-mir-2191-3p	ENSDARG00000005989
dre-mir-2191-3p	ENSDARG00000062226
dre-mir-2191-3p	ENSDARG00000070867
dre-miR-221	ENSDARG00000002127
dre-miR-221	ENSDARG00000002587
dre-miR-221	ENSDARG00000005464
dre-miR-221	ENSDARG00000018397
dre-miR-221	ENSDARG00000020994
dre-miR-221	ENSDARG00000039123
dre-mir-222b-3p	ENSDARG00000024967
dre-mir-22a-2-3p	ENSDARG00000010381
dre-mir-22a-2-3p	ENSDARG00000022995
dre-mir-22a-2-3p	ENSDARG00000076290
dre-mir-23a-1-3p	ENSDARG00000009585
dre-mir-23a-1-3p	ENSDARG00000017612
dre-mir-23a-1-3p	ENSDARG00000019033
dre-mir-23a-1-3p	ENSDARG00000034677
dre-mir-23a-1-3p	ENSDARG00000036505
dre-mir-23a-1-3p	ENSDARG00000041799
dre-mir-23a-1-3p	ENSDARG00000045598
dre-mir-23a-1-3p	ENSDARG00000052512
dre-mir-23a-1-3p	ENSDARG00000058857
dre-mir-23a-1-3p	ENSDARG00000063321
dre-mir-23a-1-3p	ENSDARG00000068415
dre-mir-23a-1-3p	ENSDARG00000068691
dre-mir-23a-1-3p	ENSDARG00000070047
dre-mir-23a-1-3p	ENSDARG00000077428
dre-mir-23b-3p	ENSDARG00000018430
dre-mir-23b-3p	ENSDARG00000036505
dre-mir-23b-3p	ENSDARG00000041799
dre-mir-23b-3p	ENSDARG00000045598
dre-mir-23b-3p	ENSDARG00000052512
dre-mir-23b-3p	ENSDARG00000058062
dre-mir-23b-3p	ENSDARG00000068691
dre-mir-23b-3p	ENSDARG00000079302
dre-mir-23b-5p	ENSDARG00000007714
dre-mir-23b-5p	ENSDARG00000008192
dre-mir-23b-5p	ENSDARG00000016177
dre-mir-23b-5p	ENSDARG00000023712
dre-mir-23b-5p	ENSDARG00000024681
dre-mir-23b-5p	ENSDARG00000024702
dre-mir-23b-5p	ENSDARG00000025340
dre-mir-23b-5p	ENSDARG00000026482
dre-mir-23b-5p	ENSDARG00000029885
dre-mir-23b-5p	ENSDARG00000033184
dre-mir-23b-5p	ENSDARG00000037559
dre-mir-23b-5p	ENSDARG00000039569
dre-mir-23b-5p	ENSDARG00000044074
dre-mir-23b-5p	ENSDARG00000052334
dre-mir-23b-5p	ENSDARG00000054186
dre-mir-23b-5p	ENSDARG00000054937
dre-mir-23b-5p	ENSDARG00000056130
dre-mir-23b-5p	ENSDARG00000062469
dre-mir-23b-5p	ENSDARG00000069866
dre-mir-23b-5p	ENSDARG00000070097
dre-mir-23b-5p	ENSDARG00000076617
dre-mir-23b-5p	ENSDARG00000079067
dre-mir-24-1-5p	ENSDARG00000029305
dre-mir-24-1-5p	ENSDARG00000034309
dre-mir-24-1-5p	ENSDARG00000036016
dre-mir-24-1-5p	ENSDARG00000036848
dre-mir-24-1-5p	ENSDARG00000058606
dre-mir-24-3-5p	ENSDARG00000022763
dre-mir-24-3-5p	ENSDARG00000037845
dre-mir-24-3-5p	ENSDARG00000057263
dre-mir-24-4-3p	ENSDARG00000004325
dre-mir-24-4-3p	ENSDARG00000005350
dre-mir-24-4-3p	ENSDARG00000007247
dre-mir-24-4-3p	ENSDARG00000008867
dre-mir-24-4-3p	ENSDARG00000011841
dre-mir-24-4-3p	ENSDARG00000011885
dre-mir-24-4-3p	ENSDARG00000012682
dre-mir-24-4-3p	ENSDARG00000013110
dre-mir-24-4-3p	ENSDARG00000013375
dre-mir-24-4-3p	ENSDARG00000014994
dre-mir-24-4-3p	ENSDARG00000019717
dre-mir-24-4-3p	ENSDARG00000020956
dre-mir-24-4-3p	ENSDARG00000022525
dre-mir-24-4-3p	ENSDARG00000025593
dre-mir-24-4-3p	ENSDARG00000037593
dre-mir-24-4-3p	ENSDARG00000038754
dre-mir-24-4-3p	ENSDARG00000040990
dre-mir-24-4-3p	ENSDARG00000044431
dre-mir-24-4-3p	ENSDARG00000046030
dre-mir-24-4-3p	ENSDARG00000052074
dre-mir-24-4-3p	ENSDARG00000052207
dre-mir-24-4-3p	ENSDARG00000052697
dre-mir-24-4-3p	ENSDARG00000053254
dre-mir-24-4-3p	ENSDARG00000055639
dre-mir-24-4-3p	ENSDARG00000055759
dre-mir-24-4-3p	ENSDARG00000058354
dre-mir-24-4-3p	ENSDARG00000059028
dre-mir-24-4-3p	ENSDARG00000059774
dre-mir-24-4-3p	ENSDARG00000059902
dre-mir-24-4-3p	ENSDARG00000062063
dre-mir-24-4-3p	ENSDARG00000068716
dre-mir-24-4-3p	ENSDARG00000070416
dre-mir-24-4-3p	ENSDARG00000071426
dre-mir-24-4-3p	ENSDARG00000076417
dre-mir-24-4-3p	ENSDARG00000077164
dre-miR-24	ENSDARG00000004325
dre-miR-24	ENSDARG00000007247
dre-miR-24	ENSDARG00000008867
dre-miR-24	ENSDARG00000011885
dre-miR-24	ENSDARG00000013110
dre-miR-24	ENSDARG00000013375
dre-miR-24	ENSDARG00000014994
dre-miR-24	ENSDARG00000019717
dre-miR-24	ENSDARG00000022525
dre-miR-24	ENSDARG00000030367
dre-miR-24	ENSDARG00000034117
dre-miR-24	ENSDARG00000037593
dre-miR-24	ENSDARG00000038754
dre-miR-24	ENSDARG00000044431
dre-miR-24	ENSDARG00000052074
dre-miR-24	ENSDARG00000052207
dre-miR-24	ENSDARG00000052697
dre-miR-24	ENSDARG00000058354
dre-miR-24	ENSDARG00000059028
dre-miR-24	ENSDARG00000059774
dre-miR-24	ENSDARG00000059902
dre-miR-24	ENSDARG00000062063
dre-miR-24	ENSDARG00000068716
dre-miR-24	ENSDARG00000070416
dre-miR-24	ENSDARG00000071426
dre-miR-24	ENSDARG00000077164
dre-mir-26a-1-5p	ENSDARG00000006220
dre-mir-26a-1-5p	ENSDARG00000025576
dre-mir-26a-1-5p	ENSDARG00000034427
dre-mir-26a-1-5p	ENSDARG00000056984
dre-mir-27a-3p	ENSDARG00000005619
dre-mir-27a-3p	ENSDARG00000038537
dre-mir-27a-3p	ENSDARG00000041708
dre-mir-27a-3p	ENSDARG00000056924
dre-mir-29a-1-3p	ENSDARG00000018971
dre-mir-301a-2-3p	ENSDARG00000013375
dre-mir-301a-2-3p	ENSDARG00000022399
dre-mir-301a-2-3p	ENSDARG00000027154
dre-mir-301a-2-3p	ENSDARG00000034240
dre-mir-301a-2-3p	ENSDARG00000044719
dre-mir-301a-2-3p	ENSDARG00000058444
dre-mir-301a-2-5p	ENSDARG00000057497
dre-mir-301a-2-5p	ENSDARG00000074146
dre-mir-30b-3p	ENSDARG00000000151
dre-mir-30b-3p	ENSDARG00000000767
dre-mir-30b-3p	ENSDARG00000001890
dre-mir-30b-3p	ENSDARG00000002656
dre-mir-30b-3p	ENSDARG00000003189
dre-mir-30b-3p	ENSDARG00000004621
dre-mir-30b-3p	ENSDARG00000004714
dre-mir-30b-3p	ENSDARG00000006353
dre-mir-30b-3p	ENSDARG00000007135
dre-mir-30b-3p	ENSDARG00000008372
dre-mir-30b-3p	ENSDARG00000010519
dre-mir-30b-3p	ENSDARG00000011373
dre-mir-30b-3p	ENSDARG00000011408
dre-mir-30b-3p	ENSDARG00000013063
dre-mir-30b-3p	ENSDARG00000013542
dre-mir-30b-3p	ENSDARG00000013853
dre-mir-30b-3p	ENSDARG00000015686
dre-mir-30b-3p	ENSDARG00000016496
dre-mir-30b-3p	ENSDARG00000018602
dre-mir-30b-3p	ENSDARG00000019815
dre-mir-30b-3p	ENSDARG00000020573
dre-mir-30b-3p	ENSDARG00000023920
dre-mir-30b-3p	ENSDARG00000031136
dre-mir-30b-3p	ENSDARG00000031475
dre-mir-30b-3p	ENSDARG00000032750
dre-mir-30b-3p	ENSDARG00000034270
dre-mir-30b-3p	ENSDARG00000036057
dre-mir-30b-3p	ENSDARG00000036815
dre-mir-30b-3p	ENSDARG00000037429
dre-mir-30b-3p	ENSDARG00000041170
dre-mir-30b-3p	ENSDARG00000041718
dre-mir-30b-3p	ENSDARG00000042707
dre-mir-30b-3p	ENSDARG00000043323
dre-mir-30b-3p	ENSDARG00000044545
dre-mir-30b-3p	ENSDARG00000045045
dre-mir-30b-3p	ENSDARG00000046013
dre-mir-30b-3p	ENSDARG00000052462
dre-mir-30b-3p	ENSDARG00000055524
dre-mir-30b-3p	ENSDARG00000055989
dre-mir-30b-3p	ENSDARG00000056090
dre-mir-30b-3p	ENSDARG00000056396
dre-mir-30b-3p	ENSDARG00000056475
dre-mir-30b-3p	ENSDARG00000056531
dre-mir-30b-3p	ENSDARG00000062420
dre-mir-30b-3p	ENSDARG00000067975
dre-mir-30b-3p	ENSDARG00000068365
dre-mir-30b-3p	ENSDARG00000069009
dre-mir-30b-3p	ENSDARG00000069184
dre-mir-30b-3p	ENSDARG00000069700
dre-mir-30b-3p	ENSDARG00000069733
dre-mir-30b-3p	ENSDARG00000070353
dre-mir-30b-3p	ENSDARG00000070454
dre-mir-30b-3p	ENSDARG00000074057
dre-mir-30b-3p	ENSDARG00000076177
dre-mir-30b-3p	ENSDARG00000076571
dre-mir-30c-5p	ENSDARG00000040190
dre-mir-30c-5p	ENSDARG00000062390
dre-mir-30d-5p	ENSDARG00000010727
dre-mir-30d-5p	ENSDARG00000017423
dre-mir-30d-5p	ENSDARG00000028475
dre-mir-30d-5p	ENSDARG00000039880
dre-mir-30d-5p	ENSDARG00000044431
dre-mir-30d-5p	ENSDARG00000055766
dre-mir-30d-5p	ENSDARG00000057303
dre-mir-30d-5p	ENSDARG00000058560
dre-mir-30d-5p	ENSDARG00000061345
dre-mir-30d-5p	ENSDARG00000062390
dre-mir-30d-5p	ENSDARG00000071224
dre-mir-30e-2-3p	ENSDARG00000002249
dre-mir-30e-2-3p	ENSDARG00000006257
dre-mir-30e-2-3p	ENSDARG00000038475
dre-mir-30e-2-5p	ENSDARG00000005015
dre-mir-30e-2-5p	ENSDARG00000010727
dre-mir-30e-2-5p	ENSDARG00000015865
dre-mir-30e-2-5p	ENSDARG00000017423
dre-mir-30e-2-5p	ENSDARG00000055766
dre-mir-30e-2-5p	ENSDARG00000058560
dre-mir-30e-2-5p	ENSDARG00000078828
dre-mir-338-2-3p	ENSDARG00000026540
dre-mir-34-3p	ENSDARG00000018966
dre-mir-34-3p	ENSDARG00000022254
dre-mir-34-5p	ENSDARG00000001910
dre-mir-34-5p	ENSDARG00000002945
dre-mir-34-5p	ENSDARG00000004078
dre-mir-34-5p	ENSDARG00000005104
dre-mir-34-5p	ENSDARG00000005941
dre-mir-34-5p	ENSDARG00000007362
dre-mir-34-5p	ENSDARG00000007425
dre-mir-34-5p	ENSDARG00000008255
dre-mir-34-5p	ENSDARG00000008542
dre-mir-34-5p	ENSDARG00000008772
dre-mir-34-5p	ENSDARG00000009160
dre-mir-34-5p	ENSDARG00000010792
dre-mir-34-5p	ENSDARG00000013295
dre-mir-34-5p	ENSDARG00000018118
dre-mir-34-5p	ENSDARG00000019746
dre-mir-34-5p	ENSDARG00000019815
dre-mir-34-5p	ENSDARG00000020239
dre-mir-34-5p	ENSDARG00000020621
dre-mir-34-5p	ENSDARG00000021948
dre-mir-34-5p	ENSDARG00000023433
dre-mir-34-5p	ENSDARG00000023546
dre-mir-34-5p	ENSDARG00000031307
dre-mir-34-5p	ENSDARG00000033660
dre-mir-34-5p	ENSDARG00000034893
dre-mir-34-5p	ENSDARG00000036082
dre-mir-34-5p	ENSDARG00000038306
dre-mir-34-5p	ENSDARG00000038900
dre-mir-34-5p	ENSDARG00000042322
dre-mir-34-5p	ENSDARG00000044514
dre-mir-34-5p	ENSDARG00000044766
dre-mir-34-5p	ENSDARG00000053496
dre-mir-34-5p	ENSDARG00000054274
dre-mir-34-5p	ENSDARG00000058734
dre-mir-34-5p	ENSDARG00000069102
dre-mir-34-5p	ENSDARG00000070312
dre-mir-34-5p	ENSDARG00000070454
dre-mir-34-5p	ENSDARG00000070939
dre-mir-34-5p	ENSDARG00000079639
dre-mir-34b-5p	ENSDARG00000001910
dre-mir-34b-5p	ENSDARG00000002659
dre-mir-34b-5p	ENSDARG00000002945
dre-mir-34b-5p	ENSDARG00000003813
dre-mir-34b-5p	ENSDARG00000005476
dre-mir-34b-5p	ENSDARG00000005941
dre-mir-34b-5p	ENSDARG00000006290
dre-mir-34b-5p	ENSDARG00000007108
dre-mir-34b-5p	ENSDARG00000007362
dre-mir-34b-5p	ENSDARG00000007425
dre-mir-34b-5p	ENSDARG00000007823
dre-mir-34b-5p	ENSDARG00000009160
dre-mir-34b-5p	ENSDARG00000009461
dre-mir-34b-5p	ENSDARG00000009534
dre-mir-34b-5p	ENSDARG00000009563
dre-mir-34b-5p	ENSDARG00000009754
dre-mir-34b-5p	ENSDARG00000012577
dre-mir-34b-5p	ENSDARG00000013295
dre-mir-34b-5p	ENSDARG00000013613
dre-mir-34b-5p	ENSDARG00000016783
dre-mir-34b-5p	ENSDARG00000017710
dre-mir-34b-5p	ENSDARG00000018118
dre-mir-34b-5p	ENSDARG00000019062
dre-mir-34b-5p	ENSDARG00000020239
dre-mir-34b-5p	ENSDARG00000020960
dre-mir-34b-5p	ENSDARG00000027740
dre-mir-34b-5p	ENSDARG00000028533
dre-mir-34b-5p	ENSDARG00000030463
dre-mir-34b-5p	ENSDARG00000031307
dre-mir-34b-5p	ENSDARG00000032617
dre-mir-34b-5p	ENSDARG00000036036
dre-mir-34b-5p	ENSDARG00000036082
dre-mir-34b-5p	ENSDARG00000036257
dre-mir-34b-5p	ENSDARG00000037654
dre-mir-34b-5p	ENSDARG00000040485
dre-mir-34b-5p	ENSDARG00000042322
dre-mir-34b-5p	ENSDARG00000044203
dre-mir-34b-5p	ENSDARG00000044514
dre-mir-34b-5p	ENSDARG00000044766
dre-mir-34b-5p	ENSDARG00000057053
dre-mir-34b-5p	ENSDARG00000058047
dre-mir-34b-5p	ENSDARG00000061761
dre-mir-34b-5p	ENSDARG00000062052
dre-mir-34b-5p	ENSDARG00000062968
dre-mir-34b-5p	ENSDARG00000068512
dre-mir-34b-5p	ENSDARG00000069763
dre-mir-34b-5p	ENSDARG00000070312
dre-mir-34b-5p	ENSDARG00000070386
dre-mir-34b-5p	ENSDARG00000070416
dre-mir-34b-5p	ENSDARG00000071215
dre-mir-34b-5p	ENSDARG00000076799
dre-mir-34b-5p	ENSDARG00000078931
dre-mir-34b-5p	ENSDARG00000079639
dre-mir-34b-5p	ENSDARG00000080006
dre-mir-34c-5p	ENSDARG00000003200
dre-mir-34c-5p	ENSDARG00000004078
dre-mir-34c-5p	ENSDARG00000007823
dre-mir-34c-5p	ENSDARG00000017037
dre-mir-34c-5p	ENSDARG00000020239
dre-mir-34c-5p	ENSDARG00000023600
dre-mir-34c-5p	ENSDARG00000023712
dre-mir-34c-5p	ENSDARG00000025012
dre-mir-34c-5p	ENSDARG00000030463
dre-mir-34c-5p	ENSDARG00000032849
dre-mir-34c-5p	ENSDARG00000034893
dre-mir-34c-5p	ENSDARG00000037946
dre-mir-34c-5p	ENSDARG00000040469
dre-mir-34c-5p	ENSDARG00000041005
dre-mir-34c-5p	ENSDARG00000043010
dre-mir-34c-5p	ENSDARG00000044203
dre-mir-34c-5p	ENSDARG00000052429
dre-mir-34c-5p	ENSDARG00000052633
dre-mir-34c-5p	ENSDARG00000052997
dre-mir-34c-5p	ENSDARG00000053496
dre-mir-34c-5p	ENSDARG00000053918
dre-mir-34c-5p	ENSDARG00000058094
dre-mir-34c-5p	ENSDARG00000060368
dre-mir-34c-5p	ENSDARG00000061214
dre-mir-34c-5p	ENSDARG00000061458
dre-mir-34c-5p	ENSDARG00000061656
dre-mir-34c-5p	ENSDARG00000079639
dre-mir-365-1-5p	ENSDARG00000001953
dre-mir-365-1-5p	ENSDARG00000002016
dre-mir-365-1-5p	ENSDARG00000002414
dre-mir-365-1-5p	ENSDARG00000003017
dre-mir-365-1-5p	ENSDARG00000003189
dre-mir-365-1-5p	ENSDARG00000003281
dre-mir-365-1-5p	ENSDARG00000003754
dre-mir-365-1-5p	ENSDARG00000004714
dre-mir-365-1-5p	ENSDARG00000005134
dre-mir-365-1-5p	ENSDARG00000005887
dre-mir-365-1-5p	ENSDARG00000006125
dre-mir-365-1-5p	ENSDARG00000006225
dre-mir-365-1-5p	ENSDARG00000006603
dre-mir-365-1-5p	ENSDARG00000006900
dre-mir-365-1-5p	ENSDARG00000007247
dre-mir-365-1-5p	ENSDARG00000008407
dre-mir-365-1-5p	ENSDARG00000008720
dre-mir-365-1-5p	ENSDARG00000009134
dre-mir-365-1-5p	ENSDARG00000009563
dre-mir-365-1-5p	ENSDARG00000009851
dre-mir-365-1-5p	ENSDARG00000009870
dre-mir-365-1-5p	ENSDARG00000010255
dre-mir-365-1-5p	ENSDARG00000011219
dre-mir-365-1-5p	ENSDARG00000011373
dre-mir-365-1-5p	ENSDARG00000012256
dre-mir-365-1-5p	ENSDARG00000013414
dre-mir-365-1-5p	ENSDARG00000013575
dre-mir-365-1-5p	ENSDARG00000013839
dre-mir-365-1-5p	ENSDARG00000014208
dre-mir-365-1-5p	ENSDARG00000015310
dre-mir-365-1-5p	ENSDARG00000015815
dre-mir-365-1-5p	ENSDARG00000016059
dre-mir-365-1-5p	ENSDARG00000017126
dre-mir-365-1-5p	ENSDARG00000017634
dre-mir-365-1-5p	ENSDARG00000022893
dre-mir-365-1-5p	ENSDARG00000023058
dre-mir-365-1-5p	ENSDARG00000023330
dre-mir-365-1-5p	ENSDARG00000023878
dre-mir-365-1-5p	ENSDARG00000023927
dre-mir-365-1-5p	ENSDARG00000025220
dre-mir-365-1-5p	ENSDARG00000025826
dre-mir-365-1-5p	ENSDARG00000026801
dre-mir-365-1-5p	ENSDARG00000027495
dre-mir-365-1-5p	ENSDARG00000029072
dre-mir-365-1-5p	ENSDARG00000030237
dre-mir-365-1-5p	ENSDARG00000030449
dre-mir-365-1-5p	ENSDARG00000031776
dre-mir-365-1-5p	ENSDARG00000032606
dre-mir-365-1-5p	ENSDARG00000032651
dre-mir-365-1-5p	ENSDARG00000033735
dre-mir-365-1-5p	ENSDARG00000034181
dre-mir-365-1-5p	ENSDARG00000035809
dre-mir-365-1-5p	ENSDARG00000036387
dre-mir-365-1-5p	ENSDARG00000036426
dre-mir-365-1-5p	ENSDARG00000036815
dre-mir-365-1-5p	ENSDARG00000036855
dre-mir-365-1-5p	ENSDARG00000037099
dre-mir-365-1-5p	ENSDARG00000037960
dre-mir-365-1-5p	ENSDARG00000040216
dre-mir-365-1-5p	ENSDARG00000040674
dre-mir-365-1-5p	ENSDARG00000040988
dre-mir-365-1-5p	ENSDARG00000042517
dre-mir-365-1-5p	ENSDARG00000042548
dre-mir-365-1-5p	ENSDARG00000042904
dre-mir-365-1-5p	ENSDARG00000043055
dre-mir-365-1-5p	ENSDARG00000043213
dre-mir-365-1-5p	ENSDARG00000043673
dre-mir-365-1-5p	ENSDARG00000044774
dre-mir-365-1-5p	ENSDARG00000052470
dre-mir-365-1-5p	ENSDARG00000052697
dre-mir-365-1-5p	ENSDARG00000052947
dre-mir-365-1-5p	ENSDARG00000053395
dre-mir-365-1-5p	ENSDARG00000053663
dre-mir-365-1-5p	ENSDARG00000055120
dre-mir-365-1-5p	ENSDARG00000055678
dre-mir-365-1-5p	ENSDARG00000056101
dre-mir-365-1-5p	ENSDARG00000057317
dre-mir-365-1-5p	ENSDARG00000058028
dre-mir-365-1-5p	ENSDARG00000060312
dre-mir-365-1-5p	ENSDARG00000061345
dre-mir-365-1-5p	ENSDARG00000062518
dre-mir-365-1-5p	ENSDARG00000063310
dre-mir-365-1-5p	ENSDARG00000063417
dre-mir-365-1-5p	ENSDARG00000067976
dre-mir-365-1-5p	ENSDARG00000069175
dre-mir-365-1-5p	ENSDARG00000069527
dre-mir-365-1-5p	ENSDARG00000069742
dre-mir-365-1-5p	ENSDARG00000069829
dre-mir-365-1-5p	ENSDARG00000070868
dre-mir-365-1-5p	ENSDARG00000070939
dre-mir-365-1-5p	ENSDARG00000074356
dre-mir-365-1-5p	ENSDARG00000074848
dre-mir-365-1-5p	ENSDARG00000075251
dre-mir-365-1-5p	ENSDARG00000076742
dre-mir-365-4-5p	ENSDARG00000011373
dre-mir-365-4-5p	ENSDARG00000021143
dre-mir-365-4-5p	ENSDARG00000036426
dre-mir-365-4-5p	ENSDARG00000039957
dre-mir-365-4-5p	ENSDARG00000040306
dre-mir-365-4-5p	ENSDARG00000041609
dre-mir-365-4-5p	ENSDARG00000045045
dre-mir-365-4-5p	ENSDARG00000052167
dre-mir-365-4-5p	ENSDARG00000052782
dre-mir-365-4-5p	ENSDARG00000055759
dre-mir-365-4-5p	ENSDARG00000056801
dre-mir-365-4-5p	ENSDARG00000057939
dre-mir-365-4-5p	ENSDARG00000058424
dre-mir-365-4-5p	ENSDARG00000058961
dre-mir-365-4-5p	ENSDARG00000070538
dre-mir-365-4-5p	ENSDARG00000076226
dre-mir-365-4-5p	ENSDARG00000078114
dre-mir-375-1-3p	ENSDARG00000002582
dre-mir-375-1-3p	ENSDARG00000013704
dre-mir-375-1-3p	ENSDARG00000018259
dre-mir-375-1-3p	ENSDARG00000058693
dre-mir-375-1-3p	ENSDARG00000061057
dre-mir-375-1-3p	ENSDARG00000062270
dre-mir-429-3p	ENSDARG00000022813
dre-mir-429-3p	ENSDARG00000026766
dre-mir-429-3p	ENSDARG00000032138
dre-mir-429-3p	ENSDARG00000037488
dre-mir-429-3p	ENSDARG00000054632
dre-mir-429-3p	ENSDARG00000055719
dre-mir-429b-3p	ENSDARG00000022813
dre-mir-429b-3p	ENSDARG00000032138
dre-mir-455-5p	ENSDARG00000036214
dre-mir-455-5p	ENSDARG00000070800
dre-mir-455b-3p	ENSDARG00000007823
dre-mir-455b-3p	ENSDARG00000008454
dre-mir-455b-3p	ENSDARG00000009783
dre-mir-455b-3p	ENSDARG00000010332
dre-mir-455b-3p	ENSDARG00000011636
dre-mir-455b-3p	ENSDARG00000015947
dre-mir-455b-3p	ENSDARG00000026491
dre-mir-455b-3p	ENSDARG00000026784
dre-mir-455b-3p	ENSDARG00000028396
dre-mir-455b-3p	ENSDARG00000037528
dre-mir-455b-3p	ENSDARG00000041085
dre-mir-455b-3p	ENSDARG00000044199
dre-mir-455b-3p	ENSDARG00000044982
dre-mir-455b-3p	ENSDARG00000055381
dre-mir-455b-3p	ENSDARG00000055562
dre-mir-455b-3p	ENSDARG00000055719
dre-mir-455b-3p	ENSDARG00000060189
dre-mir-455b-3p	ENSDARG00000074057
dre-mir-455b-3p	ENSDARG00000076321
dre-mir-455b-5p	ENSDARG00000036214
dre-mir-455b-5p	ENSDARG00000070800
dre-mir-456-3p	ENSDARG00000000384
dre-mir-456-3p	ENSDARG00000002210
dre-mir-456-3p	ENSDARG00000002971
dre-mir-456-3p	ENSDARG00000003098
dre-mir-456-3p	ENSDARG00000003607
dre-mir-456-3p	ENSDARG00000004280
dre-mir-456-3p	ENSDARG00000004930
dre-mir-456-3p	ENSDARG00000005799
dre-mir-456-3p	ENSDARG00000006375
dre-mir-456-3p	ENSDARG00000007624
dre-mir-456-3p	ENSDARG00000009563
dre-mir-456-3p	ENSDARG00000009745
dre-mir-456-3p	ENSDARG00000011370
dre-mir-456-3p	ENSDARG00000011594
dre-mir-456-3p	ENSDARG00000012682
dre-mir-456-3p	ENSDARG00000013393
dre-mir-456-3p	ENSDARG00000013441
dre-mir-456-3p	ENSDARG00000013802
dre-mir-456-3p	ENSDARG00000014763
dre-mir-456-3p	ENSDARG00000017985
dre-mir-456-3p	ENSDARG00000020048
dre-mir-456-3p	ENSDARG00000022280
dre-mir-456-3p	ENSDARG00000026845
dre-mir-456-3p	ENSDARG00000032750
dre-mir-456-3p	ENSDARG00000036174
dre-mir-456-3p	ENSDARG00000038153
dre-mir-456-3p	ENSDARG00000039650
dre-mir-456-3p	ENSDARG00000041170
dre-mir-456-3p	ENSDARG00000041870
dre-mir-456-3p	ENSDARG00000044062
dre-mir-456-3p	ENSDARG00000045677
dre-mir-456-3p	ENSDARG00000054307
dre-mir-456-3p	ENSDARG00000054849
dre-mir-456-3p	ENSDARG00000056078
dre-mir-456-3p	ENSDARG00000056079
dre-mir-456-3p	ENSDARG00000057671
dre-mir-456-3p	ENSDARG00000060841
dre-mir-456-3p	ENSDARG00000063686
dre-mir-456-3p	ENSDARG00000069807
dre-mir-456-3p	ENSDARG00000074253
dre-mir-456-3p	ENSDARG00000079687
dre-mir-458-3p	ENSDARG00000043130
dre-mir-489-5p	ENSDARG00000004930
dre-mir-489-5p	ENSDARG00000011600
dre-mir-489-5p	ENSDARG00000016084
dre-mir-489-5p	ENSDARG00000043710
dre-mir-489-5p	ENSDARG00000044537
dre-mir-489-5p	ENSDARG00000045798
dre-mir-489-5p	ENSDARG00000056473
dre-miR-489	ENSDARG00000020101
dre-miR-489	ENSDARG00000044492
dre-mir-722-3p	ENSDARG00000018742
dre-mir-722-3p	ENSDARG00000043492
dre-miR-724	ENSDARG00000013655
dre-miR-724	ENSDARG00000062222
dre-mir-727-3p	ENSDARG00000002644
dre-mir-727-3p	ENSDARG00000007863
dre-mir-727-3p	ENSDARG00000009534
dre-mir-727-3p	ENSDARG00000009585
dre-mir-727-3p	ENSDARG00000020364
dre-mir-727-3p	ENSDARG00000026109
dre-mir-727-3p	ENSDARG00000032116
dre-mir-727-3p	ENSDARG00000038950
dre-mir-727-3p	ENSDARG00000042698
dre-mir-727-3p	ENSDARG00000056307
dre-mir-727-3p	ENSDARG00000058504
dre-mir-727-3p	ENSDARG00000059606
dre-mir-727-3p	ENSDARG00000062889
dre-mir-727-3p	ENSDARG00000068177
dre-mir-730-5p	ENSDARG00000005350
dre-mir-730-5p	ENSDARG00000008310
dre-mir-730-5p	ENSDARG00000010779
dre-mir-730-5p	ENSDARG00000010831
dre-mir-730-5p	ENSDARG00000013375
dre-mir-730-5p	ENSDARG00000015947
dre-mir-730-5p	ENSDARG00000016256
dre-mir-730-5p	ENSDARG00000030237
dre-mir-730-5p	ENSDARG00000043446
dre-mir-730-5p	ENSDARG00000044751
dre-mir-730-5p	ENSDARG00000055632
dre-mir-730-5p	ENSDARG00000059247
dre-mir-730-5p	ENSDARG00000060430
dre-mir-730-5p	ENSDARG00000061140
dre-mir-730-5p	ENSDARG00000076074
dre-mir-732-3p	ENSDARG00000015425
dre-mir-732-3p	ENSDARG00000020048
dre-mir-732-3p	ENSDARG00000033733
dre-mir-732-3p	ENSDARG00000054937
dre-miR-7a	ENSDARG00000029003
dre-miR-7a	ENSDARG00000036496
dre-miR-7a	ENSDARG00000040510
dre-miR-7a	ENSDARG00000042620
dre-miR-7a	ENSDARG00000052150
dre-miR-7a	ENSDARG00000052826
dre-miR-7a	ENSDARG00000053673
dre-miR-7a	ENSDARG00000071409
dre-miR-7a	ENSDARG00000074094
dre-mir-7b-5p	ENSDARG00000007413
dre-mir-7b-5p	ENSDARG00000014763
dre-mir-7b-5p	ENSDARG00000029003
dre-mir-7b-5p	ENSDARG00000042620
dre-mir-7b-5p	ENSDARG00000045421
dre-mir-7b-5p	ENSDARG00000052150
dre-mir-7b-5p	ENSDARG00000053673
dre-mir-7b-5p	ENSDARG00000074094
dre-mir-9-4-3p	ENSDARG00000069708
dre-mir-9-5-5p	ENSDARG00000008407
dre-mir-9-5-5p	ENSDARG00000015815
dre-mir-9-5-5p	ENSDARG00000029100
dre-mir-9-5-5p	ENSDARG00000033466
dre-mir-9-5-5p	ENSDARG00000054771
dre-mir-9-5-5p	ENSDARG00000056722
dre-mir-9-5-5p	ENSDARG00000075536
dre-mir-92a-1-3p	ENSDARG00000003323
dre-mir-92a-1-3p	ENSDARG00000061174
dre-mir-93-3p	ENSDARG00000010906
dre-mir-93-3p	ENSDARG00000025467
dre-mir-93-3p	ENSDARG00000029445
dre-mir-93-3p	ENSDARG00000039757
dre-mir-93-3p	ENSDARG00000041878
dre-mir-93-3p	ENSDARG00000051912
dre-mir-93-3p	ENSDARG00000057854
dre-mir-93-3p	ENSDARG00000069324
dre-mir-93-3p	ENSDARG00000070097
dre-mir-93-5p	ENSDARG00000001733
dre-mir-93-5p	ENSDARG00000010571
dre-mir-93-5p	ENSDARG00000034270
dre-mir-93-5p	ENSDARG00000052343
dre-mir-93-5p	ENSDARG00000075690
dre-mir-99-1-5p	ENSDARG00000002720
miR_1	ENSDARG00000012248
miR_1	ENSDARG00000016598
miR_1	ENSDARG00000018308
miR_1	ENSDARG00000042561
miR_1	ENSDARG00000044902
miR_1	ENSDARG00000045798
miR_1	ENSDARG00000055766
miR_1	ENSDARG00000076754
miR_1	ENSDARG00000078945
miR_10	ENSDARG00000004541
miR_10	ENSDARG00000005536
miR_10	ENSDARG00000006192
miR_10	ENSDARG00000007836
miR_10	ENSDARG00000014147
miR_10	ENSDARG00000014340
miR_10	ENSDARG00000020001
miR_10	ENSDARG00000036811
miR_10	ENSDARG00000041022
miR_10	ENSDARG00000041204
miR_10	ENSDARG00000053713
miR_10	ENSDARG00000054186
miR_10	ENSDARG00000060368
miR_10	ENSDARG00000063344
miR_10	ENSDARG00000068369
miR_10	ENSDARG00000070913
miR_10	ENSDARG00000077236
miR_100	ENSDARG00000007996
miR_100	ENSDARG00000013655
miR_100	ENSDARG00000038094
miR_100	ENSDARG00000069917
miR_101	ENSDARG00000019835
miR_101	ENSDARG00000031968
miR_101	ENSDARG00000053104
miR_102	ENSDARG00000014068
miR_102	ENSDARG00000041718
miR_103	ENSDARG00000015865
miR_103	ENSDARG00000042989
miR_103	ENSDARG00000043566
miR_103	ENSDARG00000052462
miR_103	ENSDARG00000056322
miR_103	ENSDARG00000068098
miR_103	ENSDARG00000068711
miR_103	ENSDARG00000071431
miR_104	ENSDARG00000062142
miR_105	ENSDARG00000013522
miR_105	ENSDARG00000013926
miR_105	ENSDARG00000014428
miR_105	ENSDARG00000014594
miR_105	ENSDARG00000014859
miR_105	ENSDARG00000020289
miR_105	ENSDARG00000025391
miR_105	ENSDARG00000028507
miR_105	ENSDARG00000034368
miR_105	ENSDARG00000034568
miR_105	ENSDARG00000042128
miR_105	ENSDARG00000042854
miR_105	ENSDARG00000043976
miR_105	ENSDARG00000052086
miR_105	ENSDARG00000056964
miR_105	ENSDARG00000057939
miR_105	ENSDARG00000060729
miR_105	ENSDARG00000063466
miR_106	ENSDARG00000020261
miR_106	ENSDARG00000024694
miR_106	ENSDARG00000026712
miR_106	ENSDARG00000044038
miR_106	ENSDARG00000057494
miR_106	ENSDARG00000058980
miR_106	ENSDARG00000062469
miR_106	ENSDARG00000069382
miR_106	ENSDARG00000070568
miR_106	ENSDARG00000070801
miR_107	ENSDARG00000006546
miR_107	ENSDARG00000009563
miR_107	ENSDARG00000019444
miR_107	ENSDARG00000037556
miR_107	ENSDARG00000059906
miR_107	ENSDARG00000071493
miR_108	ENSDARG00000011141
miR_108	ENSDARG00000014068
miR_108	ENSDARG00000035352
miR_108	ENSDARG00000041718
miR_11	ENSDARG00000003035
miR_11	ENSDARG00000003257
miR_11	ENSDARG00000033802
miR_11	ENSDARG00000041811
miR_112	ENSDARG00000000019
miR_112	ENSDARG00000000175
miR_112	ENSDARG00000002894
miR_112	ENSDARG00000003872
miR_112	ENSDARG00000007279
miR_112	ENSDARG00000018693
miR_112	ENSDARG00000030004
miR_112	ENSDARG00000032532
miR_112	ENSDARG00000035608
miR_112	ENSDARG00000036016
miR_112	ENSDARG00000036116
miR_112	ENSDARG00000040494
miR_112	ENSDARG00000041145
miR_112	ENSDARG00000045563
miR_112	ENSDARG00000058467
miR_112	ENSDARG00000059461
miR_112	ENSDARG00000063417
miR_112	ENSDARG00000068512
miR_112	ENSDARG00000069878
miR_113	ENSDARG00000003829
miR_113	ENSDARG00000003952
miR_113	ENSDARG00000004297
miR_113	ENSDARG00000005941
miR_113	ENSDARG00000011506
miR_113	ENSDARG00000011934
miR_113	ENSDARG00000012248
miR_113	ENSDARG00000014003
miR_113	ENSDARG00000025428
miR_113	ENSDARG00000030449
miR_113	ENSDARG00000032264
miR_113	ENSDARG00000035325
miR_113	ENSDARG00000035761
miR_113	ENSDARG00000038537
miR_113	ENSDARG00000039429
miR_113	ENSDARG00000042147
miR_113	ENSDARG00000045798
miR_113	ENSDARG00000052370
miR_113	ENSDARG00000056740
miR_113	ENSDARG00000057853
miR_113	ENSDARG00000060392
miR_113	ENSDARG00000069282
miR_113	ENSDARG00000076182
miR_113	ENSDARG00000076833
miR_113	ENSDARG00000076836
miR_113	ENSDARG00000077765
miR_113	ENSDARG00000077967
miR_114	ENSDARG00000003641
miR_114	ENSDARG00000005359
miR_114	ENSDARG00000007278
miR_114	ENSDARG00000007923
miR_114	ENSDARG00000009637
miR_114	ENSDARG00000010042
miR_114	ENSDARG00000010052
miR_114	ENSDARG00000012881
miR_114	ENSDARG00000015862
miR_114	ENSDARG00000016494
miR_114	ENSDARG00000018971
miR_114	ENSDARG00000023712
miR_114	ENSDARG00000023967
miR_114	ENSDARG00000030537
miR_114	ENSDARG00000030758
miR_114	ENSDARG00000031434
miR_114	ENSDARG00000033009
miR_114	ENSDARG00000040510
miR_114	ENSDARG00000042389
miR_114	ENSDARG00000056443
miR_114	ENSDARG00000056648
miR_114	ENSDARG00000057026
miR_114	ENSDARG00000061951
miR_114	ENSDARG00000068903
miR_114	ENSDARG00000078629
miR_115	ENSDARG00000000069
miR_115	ENSDARG00000003263
miR_115	ENSDARG00000007744
miR_115	ENSDARG00000009484
miR_115	ENSDARG00000011510
miR_115	ENSDARG00000020397
miR_115	ENSDARG00000042357
miR_115	ENSDARG00000045814
miR_115	ENSDARG00000077625
miR_116	ENSDARG00000010792
miR_116	ENSDARG00000016968
miR_116	ENSDARG00000031756
miR_116	ENSDARG00000037388
miR_116	ENSDARG00000045836
miR_116	ENSDARG00000056122
miR_116	ENSDARG00000057317
miR_116	ENSDARG00000060796
miR_116	ENSDARG00000075215
miR_117	ENSDARG00000007323
miR_117	ENSDARG00000018658
miR_117	ENSDARG00000018840
miR_117	ENSDARG00000020497
miR_117	ENSDARG00000021374
miR_117	ENSDARG00000030064
miR_117	ENSDARG00000032319
miR_117	ENSDARG00000034424
miR_117	ENSDARG00000045768
miR_117	ENSDARG00000055307
miR_117	ENSDARG00000056252
miR_117	ENSDARG00000056801
miR_117	ENSDARG00000058471
miR_117	ENSDARG00000076754
miR_118	ENSDARG00000059124
miR_119	ENSDARG00000014068
miR_119	ENSDARG00000041718
miR_119	ENSDARG00000058202
miR_119	ENSDARG00000062060
miR_119	ENSDARG00000070047
miR_119	ENSDARG00000073716
miR_120	ENSDARG00000046148
miR_120	ENSDARG00000057423
miR_120	ENSDARG00000062543
miR_121	ENSDARG00000016903
miR_121	ENSDARG00000069157
miR_122	ENSDARG00000008407
miR_123	ENSDARG00000000183
miR_123	ENSDARG00000003513
miR_123	ENSDARG00000004712
miR_123	ENSDARG00000005500
miR_123	ENSDARG00000007279
miR_123	ENSDARG00000007639
miR_123	ENSDARG00000008366
miR_123	ENSDARG00000010789
miR_123	ENSDARG00000011166
miR_123	ENSDARG00000012187
miR_123	ENSDARG00000012458
miR_123	ENSDARG00000014015
miR_123	ENSDARG00000014208
miR_123	ENSDARG00000016494
miR_123	ENSDARG00000017294
miR_123	ENSDARG00000017312
miR_123	ENSDARG00000017841
miR_123	ENSDARG00000019113
miR_123	ENSDARG00000019478
miR_123	ENSDARG00000019646
miR_123	ENSDARG00000020607
miR_123	ENSDARG00000020960
miR_123	ENSDARG00000021973
miR_123	ENSDARG00000023600
miR_123	ENSDARG00000023724
miR_123	ENSDARG00000028017
miR_123	ENSDARG00000035608
miR_123	ENSDARG00000036016
miR_123	ENSDARG00000036073
miR_123	ENSDARG00000036080
miR_123	ENSDARG00000037503
miR_123	ENSDARG00000038577
miR_123	ENSDARG00000038812
miR_123	ENSDARG00000039272
miR_123	ENSDARG00000040080
miR_123	ENSDARG00000041607
miR_123	ENSDARG00000043313
miR_123	ENSDARG00000043857
miR_123	ENSDARG00000045776
miR_123	ENSDARG00000052429
miR_123	ENSDARG00000053020
miR_123	ENSDARG00000053673
miR_123	ENSDARG00000054632
miR_123	ENSDARG00000054823
miR_123	ENSDARG00000055701
miR_123	ENSDARG00000056481
miR_123	ENSDARG00000058302
miR_123	ENSDARG00000058375
miR_123	ENSDARG00000058454
miR_123	ENSDARG00000059311
miR_123	ENSDARG00000060368
miR_123	ENSDARG00000060526
miR_123	ENSDARG00000061147
miR_123	ENSDARG00000061985
miR_123	ENSDARG00000062236
miR_123	ENSDARG00000068600
miR_123	ENSDARG00000069699
miR_123	ENSDARG00000069878
miR_123	ENSDARG00000070722
miR_123	ENSDARG00000071497
miR_123	ENSDARG00000074715
miR_123	ENSDARG00000078690
miR_124	ENSDARG00000014594
miR_124	ENSDARG00000020289
miR_124	ENSDARG00000033566
miR_124	ENSDARG00000037488
miR_124	ENSDARG00000037783
miR_124	ENSDARG00000043716
miR_124	ENSDARG00000052826
miR_124	ENSDARG00000057255
miR_124	ENSDARG00000059001
miR_125	ENSDARG00000056678
miR_125	ENSDARG00000058370
miR_126	ENSDARG00000052429
miR_127	ENSDARG00000014068
miR_127	ENSDARG00000041718
miR_128	ENSDARG00000005699
miR_128	ENSDARG00000007485
miR_128	ENSDARG00000012256
miR_128	ENSDARG00000017615
miR_128	ENSDARG00000021833
miR_128	ENSDARG00000035810
miR_128	ENSDARG00000056084
miR_128	ENSDARG00000057110
miR_128	ENSDARG00000059826
miR_128	ENSDARG00000068732
miR_129	ENSDARG00000004251
miR_129	ENSDARG00000004782
miR_129	ENSDARG00000007628
miR_129	ENSDARG00000013522
miR_129	ENSDARG00000014594
miR_129	ENSDARG00000014859
miR_129	ENSDARG00000018190
miR_129	ENSDARG00000020289
miR_129	ENSDARG00000025391
miR_129	ENSDARG00000028507
miR_129	ENSDARG00000031283
miR_129	ENSDARG00000034368
miR_129	ENSDARG00000034568
miR_129	ENSDARG00000039022
miR_129	ENSDARG00000040315
miR_129	ENSDARG00000052086
miR_129	ENSDARG00000056964
miR_129	ENSDARG00000057939
miR_129	ENSDARG00000060729
miR_129	ENSDARG00000068369
miR_129	ENSDARG00000079446
miR_13	ENSDARG00000003952
miR_13	ENSDARG00000004280
miR_13	ENSDARG00000004311
miR_13	ENSDARG00000011600
miR_13	ENSDARG00000013441
miR_13	ENSDARG00000014572
miR_13	ENSDARG00000020107
miR_13	ENSDARG00000020497
miR_13	ENSDARG00000023672
miR_13	ENSDARG00000033609
miR_13	ENSDARG00000034470
miR_13	ENSDARG00000035056
miR_13	ENSDARG00000036549
miR_13	ENSDARG00000037503
miR_13	ENSDARG00000037781
miR_13	ENSDARG00000042978
miR_13	ENSDARG00000043643
miR_13	ENSDARG00000045097
miR_13	ENSDARG00000045798
miR_13	ENSDARG00000057688
miR_13	ENSDARG00000058148
miR_13	ENSDARG00000059255
miR_13	ENSDARG00000059337
miR_13	ENSDARG00000067918
miR_130	ENSDARG00000014068
miR_130	ENSDARG00000040046
miR_130	ENSDARG00000041718
miR_131	ENSDARG00000012234
miR_131	ENSDARG00000045139
miR_131	ENSDARG00000057910
miR_131	ENSDARG00000063218
miR_132	ENSDARG00000020771
miR_132	ENSDARG00000056184
miR_133	ENSDARG00000006124
miR_133	ENSDARG00000009871
miR_133	ENSDARG00000010042
miR_133	ENSDARG00000011245
miR_133	ENSDARG00000014208
miR_133	ENSDARG00000015222
miR_133	ENSDARG00000017038
miR_133	ENSDARG00000018693
miR_133	ENSDARG00000019008
miR_133	ENSDARG00000020960
miR_133	ENSDARG00000022968
miR_133	ENSDARG00000027828
miR_133	ENSDARG00000032919
miR_133	ENSDARG00000033140
miR_133	ENSDARG00000035521
miR_133	ENSDARG00000036279
miR_133	ENSDARG00000037488
miR_133	ENSDARG00000039502
miR_133	ENSDARG00000039729
miR_133	ENSDARG00000040268
miR_133	ENSDARG00000045639
miR_133	ENSDARG00000045936
miR_133	ENSDARG00000056740
miR_133	ENSDARG00000057691
miR_133	ENSDARG00000058984
miR_133	ENSDARG00000061207
miR_134	ENSDARG00000007220
miR_135	ENSDARG00000004517
miR_136	ENSDARG00000006859
miR_136	ENSDARG00000032532
miR_137	ENSDARG00000002945
miR_137	ENSDARG00000004034
miR_137	ENSDARG00000010789
miR_137	ENSDARG00000014722
miR_137	ENSDARG00000020953
miR_137	ENSDARG00000060554
miR_137	ENSDARG00000069888
miR_138	ENSDARG00000002184
miR_138	ENSDARG00000003872
miR_138	ENSDARG00000006010
miR_138	ENSDARG00000009637
miR_138	ENSDARG00000013741
miR_138	ENSDARG00000014428
miR_138	ENSDARG00000014594
miR_138	ENSDARG00000014947
miR_138	ENSDARG00000016253
miR_138	ENSDARG00000017703
miR_138	ENSDARG00000018936
miR_138	ENSDARG00000021833
miR_138	ENSDARG00000023499
miR_138	ENSDARG00000037488
miR_138	ENSDARG00000037783
miR_138	ENSDARG00000052402
miR_138	ENSDARG00000052826
miR_138	ENSDARG00000053104
miR_138	ENSDARG00000053152
miR_138	ENSDARG00000053323
miR_138	ENSDARG00000053833
miR_138	ENSDARG00000055291
miR_138	ENSDARG00000056004
miR_138	ENSDARG00000057007
miR_138	ENSDARG00000058148
miR_138	ENSDARG00000063194
miR_138	ENSDARG00000068993
miR_138	ENSDARG00000069763
miR_139	ENSDARG00000002768
miR_139	ENSDARG00000003127
miR_139	ENSDARG00000004196
miR_139	ENSDARG00000009142
miR_139	ENSDARG00000011770
miR_139	ENSDARG00000015310
miR_139	ENSDARG00000017748
miR_139	ENSDARG00000020107
miR_139	ENSDARG00000021948
miR_139	ENSDARG00000037203
miR_139	ENSDARG00000040287
miR_139	ENSDARG00000040310
miR_139	ENSDARG00000041421
miR_139	ENSDARG00000042845
miR_139	ENSDARG00000044194
miR_139	ENSDARG00000059461
miR_139	ENSDARG00000063141
miR_139	ENSDARG00000070360
miR_139	ENSDARG00000070427
miR_14	ENSDARG00000004472
miR_14	ENSDARG00000009905
miR_14	ENSDARG00000011141
miR_14	ENSDARG00000014068
miR_14	ENSDARG00000016256
miR_14	ENSDARG00000022845
miR_14	ENSDARG00000035352
miR_14	ENSDARG00000041718
miR_14	ENSDARG00000059212
miR_140	ENSDARG00000001729
miR_140	ENSDARG00000003655
[truncated: 5,503 more rows]

## Sheet: Table S6
Table S6. Summary of target overlap between PITA and miRanda
miRNA ID*	#shared	#PITA	#miRanda	overlap
dre-let-7a	17	46	84	0.369565
dre-let-7b-5p	68	146	233	0.465753
dre-let-7f-5p	13	31	58	0.419355
dre-let-7g-1-5p	9	31	65	0.290323
dre-let-7i-5p	12	31	73	0.387097
dre-mir-1-2-3p	4	20	15	0.266667
dre-mir-100-2-5p	2	2	21	1
dre-mir-107-3p	18	40	152	0.45
dre-miR-107b	9	36	61	0.25
dre-mir-10a-5p	4	5	54	0.8
dre-mir-10b-1-5p	1	2	44	0.5
dre-mir-10c-5p	3	4	82	0.75
dre-mir-122-5p	45	131	164	0.343511
dre-mir-124-5-3p	22	45	89	0.488889
dre-mir-124-6-3p	10	28	60	0.357143
dre-mir-125b-1-5p	1	5	65	0.2
dre-mir-126-3p	1	1	25	1
dre-mir-126b-3p	2	4	36	0.5
dre-mir-128-2-3p	4	6	112	0.666667
dre-mir-129-2-5p	9	28	45	0.321429
dre-mir-130a-2-3p	7	28	84	0.25
dre-mir-130c-1-3p	4	16	49	0.25
dre-mir-132-1-3p	5	11	66	0.454545
dre-mir-132-1-5p	2	3	37	0.666667
dre-mir-132-2-3p	3	8	45	0.375
dre-mir-132-2-5p	2	3	49	0.666667
dre-mir-133a-2-3p	3	10	55	0.3
dre-mir-133a-2-5p	1	13	25	0.0769231
dre-mir-135b-3p	10	37	48	0.27027
dre-mir-137-2-5p	10	28	57	0.357143
dre-mir-138-5p	85	185	315	0.459459
dre-mir-1388-3p	10	22	116	0.454545
dre-mir-1388-5p	4	17	63	0.235294
dre-mir-139-5p	15	23	219	0.652174
dre-mir-140-3p	18	25	160	0.72
dre-mir-141-3p	1	3	51	0.333333
dre-mir-142b-3p	1	1	31	1
dre-mir-143-2-3p	18	44	78	0.409091
dre-mir-145-3p	1	3	25	0.333333
dre-mir-145-5p	4	9	101	0.444444
dre-mir-146a-5p	2	11	85	0.181818
dre-mir-146b-2-5p	11	33	69	0.333333
dre-mir-150-5p	1	5	77	0.2
dre-mir-152-3p	10	12	99	0.833333
dre-mir-153c-3p	1	1	3	1
dre-mir-15a-1-5p	11	28	115	0.392857
dre-mir-15c-5p	12	24	79	0.5
dre-mir-16c-3p	2	2	38	1
dre-mir-17a-2-5p	13	36	129	0.361111
dre-mir-181a-1-3p	2	2	11	1
dre-mir-181a-1-5p	6	12	98	0.5
dre-mir-181b-2-5p	6	8	48	0.75
dre-mir-181c-5p	28	54	300	0.518519
dre-mir-182-5p	3	17	42	0.176471
dre-mir-183-5p	17	29	105	0.586207
dre-mir-184-3p	36	83	134	0.433735
dre-mir-18a-5p	15	26	95	0.576923
dre-mir-18b-5p	8	24	75	0.333333
dre-mir-18c-3p	1	4	27	0.25
dre-mir-18c-5p	4	17	68	0.235294
dre-mir-190b-5p	1	1	10	1
dre-mir-192-5p	1	2	15	0.5
dre-mir-193b-5p	38	99	103	0.383838
dre-mir-194a-3p	38	80	200	0.475
dre-mir-194a-5p	4	9	67	0.444444
dre-mir-196b-3p	5	10	81	0.5
dre-mir-196b-5p	2	3	7	0.666667
dre-mir-199-2-3p	13	21	91	0.619048
dre-mir-199-3-3p	8	14	85	0.571429
dre-mir-199-3-5p	9	17	130	0.529412
dre-mir-19a-5p	1	4	7	0.25
dre-mir-19b-5p	3	20	15	0.2
dre-mir-19d-5p	60	183	170	0.352941
dre-mir-200c-3p	2	5	21	0.4
dre-mir-202-5p	1	4	9	0.25
dre-mir-203a-3p	3	6	24	0.5
dre-mir-203b-3p	4	7	37	0.571429
dre-mir-204-3-5p	16	35	107	0.457143
dre-mir-205-5p	5	11	89	0.454545
dre-mir-206-1-3p	38	118	129	0.322034
dre-miR-20a	3	7	21	0.428571
dre-mir-21-1-5p	4	6	26	0.666667
dre-mir-216a-2-5p	11	16	104	0.6875
dre-mir-216b-1-5p	8	9	90	0.888889
dre-mir-217-2-5p	3	10	83	0.3
dre-miR-2184	4	12	32	0.333333
dre-mir-218a-1-3p	2	5	17	0.4
dre-mir-218a-1-5p	2	4	12	0.5
dre-mir-219-1-3p	3	18	13	0.230769
dre-mir-219-3-5p	1	2	36	0.5
dre-mir-2191-3p	3	4	72	0.75
dre-miR-221	6	28	68	0.214286
dre-mir-222b-3p	1	5	31	0.2
dre-mir-22a-2-3p	3	8	31	0.375
dre-mir-23a-1-3p	14	24	72	0.583333
dre-mir-23b-3p	8	15	60	0.533333
dre-mir-23b-5p	22	46	107	0.478261
dre-mir-24-1-5p	5	14	60	0.357143
dre-mir-24-3-5p	3	5	48	0.6
dre-mir-24-4-3p	35	60	205	0.583333
dre-miR-24	26	49	174	0.530612
dre-mir-26a-1-5p	4	14	45	0.285714
dre-mir-27a-3p	4	6	111	0.666667
dre-mir-29a-1-3p	1	4	71	0.25
dre-mir-301a-2-3p	6	23	60	0.26087
dre-mir-301a-2-5p	2	4	72	0.5
dre-mir-30b-3p	55	107	140	0.514019
dre-mir-30c-5p	2	6	88	0.333333
dre-mir-30d-5p	11	16	98	0.6875
dre-mir-30e-2-3p	3	20	93	0.15
dre-mir-30e-2-5p	7	14	83	0.5
dre-mir-338-2-3p	1	1	65	1
dre-mir-34-3p	2	5	49	0.4
dre-mir-34-5p	38	111	206	0.342342
dre-mir-34b-5p	54	121	243	0.446281
dre-mir-34c-5p	27	79	119	0.341772
dre-mir-365-1-5p	94	210	227	0.447619
dre-mir-365-4-5p	17	54	57	0.314815
dre-mir-375-1-3p	6	14	61	0.428571
dre-mir-429-3p	6	8	50	0.75
dre-mir-429b-3p	2	8	41	0.25
dre-mir-455-5p	2	4	35	0.5
dre-mir-455b-3p	19	40	108	0.475
dre-mir-455b-5p	2	4	34	0.5
dre-mir-456-3p	41	96	203	0.427083
dre-mir-458-3p	1	6	20	0.166667
dre-mir-489-5p	7	13	39	0.538462
dre-miR-489	2	2	53	1
dre-mir-722-3p	2	6	48	0.333333
dre-miR-724	2	14	13	0.153846
dre-mir-727-3p	14	36	119	0.388889
dre-mir-730-5p	15	26	148	0.576923
dre-mir-732-3p	4	12	68	0.333333
dre-miR-7a	9	32	68	0.28125
dre-mir-7b-5p	8	25	61	0.32
dre-mir-9-4-3p	1	2	22	0.5
dre-mir-9-5-5p	7	8	62	0.875
dre-mir-92a-1-3p	2	9	38	0.222222
dre-mir-93-3p	9	18	112	0.5
dre-mir-93-5p	5	18	27	0.277778
dre-mir-99-1-5p	1	1	18	1
miR_1	9	13	92	0.692308
miR_10	17	39	106	0.435897
miR_100	4	11	38	0.363636
miR_101	3	8	54	0.375
miR_102	2	2	41	1
miR_103	8	14	64	0.571429
miR_104	1	1	31	1
miR_105	18	29	158	0.62069
miR_106	10	34	144	0.294118
miR_107	6	38	80	0.157895
miR_108	4	4	68	1
miR_11	4	5	41	0.8
miR_112	19	64	143	0.296875
miR_113	27	61	110	0.442623
miR_114	25	49	154	0.510204
miR_115	9	31	114	0.290323
miR_116	9	23	81	0.391304
miR_117	14	33	88	0.424242
miR_118	1	4	21	0.25
miR_119	6	8	77	0.75
miR_120	3	6	61	0.5
miR_121	2	4	40	0.5
miR_122	1	6	17	0.166667
miR_123	62	128	274	0.484375
miR_124	9	14	92	0.642857
miR_125	2	6	11	0.333333
miR_126	1	2	13	0.5
miR_127	2	2	47	1
miR_128	10	19	87	0.526316
miR_129	21	53	190	0.396226
miR_13	24	92	120	0.26087
miR_130	3	3	63	1
miR_131	4	8	103	0.5
miR_132	2	2	63	1
miR_133	26	65	147	0.4
miR_134	1	4	21	0.25
miR_135	1	2	33	0.5
miR_136	2	7	42	0.285714
miR_137	7	12	53	0.583333
miR_138	28	64	130	0.4375
miR_139	19	69	132	0.275362
miR_14	9	10	81	0.9
miR_140	73	221	185	0.394595
miR_141	11	14	131	0.785714
miR_142	3	3	51	1
miR_143	1	2	28	0.5
miR_144	7	11	117	0.636364
miR_145	27	117	115	0.234783
miR_146	15	52	86	0.288462
miR_147	15	37	125	0.405405
miR_148	28	49	196	0.571429
miR_149	7	21	74	0.333333
miR_15	6	19	79	0.315789
miR_150	31	79	150	0.392405
miR_151	2	15	36	0.133333
miR_152	8	13	115	0.615385
miR_153	2	5	26	0.4
miR_154	1	9	31	0.111111
miR_155	9	27	121	0.333333
miR_156	3	7	94	0.428571
miR_157	27	91	104	0.296703
miR_158	10	22	160	0.454545
miR_159	5	8	50	0.625
miR_160	20	105	109	0.190476
miR_161	40	80	249	0.5
miR_162	19	31	152	0.612903
miR_163	2	8	53	0.25
miR_164	17	31	176	0.548387
miR_166	1	4	65	0.25
miR_167	7	27	90	0.259259
miR_169	91	309	223	0.408072
miR_17	3	6	78	0.5
miR_171	10	23	56	0.434783
miR_172	1	7	40	0.142857
miR_173	6	19	45	0.315789
miR_174	4	4	96	1
miR_175	20	52	98	0.384615
miR_176	15	36	136	0.416667
miR_178	5	11	58	0.454545
miR_18	1	7	56	0.142857
miR_180	24	63	180	0.380952
miR_181	1	6	44	0.166667
miR_182	2	12	86	0.166667
miR_183	6	25	63	0.24
miR_184	1	1	20	1
miR_185	6	17	52	0.352941
miR_186	6	17	82	0.352941
miR_187	1	3	36	0.333333
miR_188	12	22	52	0.545455
miR_189	21	40	118	0.525
miR_190	7	11	84	0.636364
miR_191	7	20	51	0.35
miR_192	1	4	13	0.25
miR_193	4	6	30	0.666667
miR_194	1	10	30	0.1
miR_195	1	7	9	0.142857
miR_196	2	6	22	0.333333
miR_197	5	9	59	0.555556
miR_198	15	34	117	0.441176
miR_199	141	206	973	0.684466
miR_2	7	21	69	0.333333
miR_20	5	12	116	0.416667
miR_201	8	34	115	0.235294
miR_202	9	37	124	0.243243
miR_203	1	3	24	0.333333
miR_204	4	8	42	0.5
miR_205	30	98	193	0.306122
miR_206	10	24	142	0.416667
miR_208	15	40	127	0.375
miR_209	1	7	50	0.142857
miR_21	69	175	213	0.394286
miR_210	12	28	145	0.428571
miR_211	4	10	48	0.4
miR_212	10	20	181	0.5
miR_213	2	2	36	1
miR_214	11	19	107	0.578947
miR_215	7	8	111	0.875
miR_216	3	12	37	0.25
miR_217	21	54	165	0.388889
miR_218	11	30	212	0.366667
miR_219	91	205	234	0.443902
miR_22	3	6	35	0.5
miR_220	76	180	240	0.422222
miR_221	2	5	77	0.4
miR_222	4	4	48	1
miR_223	5	5	76	1
miR_225	4	9	69	0.444444
miR_226	14	22	123	0.636364
miR_227	13	21	183	0.619048
miR_229	5	20	40	0.25
miR_23	49	105	176	0.466667
miR_230	5	45	32	0.15625
miR_231	3	3	62	1
miR_232	4	8	63	0.5
miR_233	1	1	6	1
miR_234	3	10	56	0.3
miR_235	2	3	25	0.666667
miR_236	5	14	62	0.357143
miR_237	8	24	68	0.333333
miR_238	4	7	86	0.571429
miR_239	3	7	49	0.428571
miR_24	1	1	38	1
miR_240	3	15	21	0.2
miR_241	4	6	80	0.666667
miR_242	4	14	105	0.285714
miR_243	13	29	77	0.448276
miR_244	106	238	304	0.445378
miR_246	19	29	213	0.655172
miR_247	13	19	124	0.684211
miR_248	20	35	108	0.571429
miR_249	3	8	85	0.375
miR_250	8	21	49	0.380952
miR_251	15	30	123	0.5
miR_252	19	41	93	0.463415
miR_254	1	2	37	0.5
miR_255	3	12	58	0.25
miR_256	5	21	62	0.238095
miR_257	1	1	41	1
miR_259	36	53	266	0.679245
miR_26	11	25	81	0.44
miR_260	1	14	78	0.0714286
miR_261	1	2	16	0.5
miR_262	7	17	117	0.411765
miR_264	3	5	42	0.6
miR_265	2	3	37	0.666667
miR_266	4	7	99	0.571429
miR_268	1	2	20	0.5
miR_269	25	86	116	0.290698
miR_27	3	3	53	1
miR_270	3	3	64	1
miR_271	1	5	67	0.2
miR_272	17	30	129	0.566667
miR_273	6	15	99	0.4
miR_274	8	51	40	0.2
miR_275	3	23	21	0.142857
miR_276	127	254	380	0.5
miR_277	7	18	54	0.388889
miR_278	11	34	128	0.323529
miR_279	1	5	29	0.2
miR_28	1	2	60	0.5
miR_280	7	19	77	0.368421
miR_281	13	43	146	0.302326
miR_282	3	9	46	0.333333
miR_283	25	103	96	0.260417
miR_284	6	26	88	0.230769
miR_285	5	17	141	0.294118
miR_286	30	98	152	0.306122
miR_287	3	14	67	0.214286
miR_288	3	4	74	0.75
miR_289	4	8	61	0.5
miR_29	1	2	16	0.5
miR_290	4	7	62	0.571429
miR_291	8	21	69	0.380952
miR_292	6	26	93	0.230769
miR_293	22	38	99	0.578947
miR_295	10	38	103	0.263158
miR_296	8	38	132	0.210526
miR_297	2	4	33	0.5
miR_298	10	50	101	0.2
miR_299	2	3	37	0.666667
miR_3	1	2	24	0.5
miR_30	3	6	73	0.5
miR_300	2	9	52	0.222222
miR_301	2	5	37	0.4
miR_302	3	3	57	1
miR_303	2	3	14	0.666667
miR_306	1	2	45	0.5
miR_307	3	5	75	0.6
miR_308	1	2	15	0.5
miR_309	15	56	124	0.267857
miR_310	11	21	113	0.52381
miR_311	1	1	63	1
miR_313	2	7	64	0.285714
miR_314	10	15	64	0.666667
miR_315	6	38	63	0.157895
miR_316	40	118	164	0.338983
miR_317	2	2	61	1
miR_318	17	41	87	0.414634
miR_319	64	197	215	0.324873
miR_32	1	6	38	0.166667
miR_320	1	1	17	1
miR_321	11	20	95	0.55
miR_322	2	4	10	0.5
miR_323	3	4	96	0.75
miR_324	3	13	40	0.230769
miR_325	2	8	32	0.25
miR_326	40	141	185	0.283688
miR_327	1	6	36	0.166667
miR_328	3	21	21	0.142857
miR_329	3	4	46	0.75
miR_33	22	65	103	0.338462
miR_330	8	21	57	0.380952
miR_331	12	21	152	0.571429
miR_332	3	4	72	0.75
miR_333	3	6	55	0.5
miR_334	10	26	120	0.384615
miR_335	36	75	227	0.48
miR_336	29	57	254	0.508772
miR_337	13	37	84	0.351351
miR_338	1	2	27	0.5
miR_34	9	28	70	0.321429
miR_340	3	4	119	0.75
miR_341	3	6	61	0.5
miR_342	16	44	57	0.363636
miR_343	12	32	76	0.375
miR_344	1	2	47	0.5
miR_346	7	40	64	0.175
miR_347	14	23	150	0.608696
miR_348	4	8	66	0.5
miR_349	21	60	140	0.35
miR_35	9	12	76	0.75
miR_350	28	62	183	0.451613
miR_351	6	17	135	0.352941
miR_352	1	1	53	1
miR_353	12	31	115	0.387097
miR_354	26	58	170	0.448276
miR_355	16	24	166	0.666667
miR_356	5	7	40	0.714286
miR_357	1	15	18	0.0666667
miR_358	3	5	143	0.6
miR_359	21	35	168	0.6
miR_36	36	122	122	0.295082
miR_360	1	3	20	0.333333
miR_361	20	33	132	0.606061
miR_363	8	27	77	0.296296
miR_364	7	24	68	0.291667
miR_365	13	16	57	0.8125
miR_366	4	7	42	0.571429
miR_367	2	12	50	0.166667
miR_368	15	31	159	0.483871
miR_37	1	1	22	1
miR_370	6	11	51	0.545455
miR_372	39	47	234	0.829787
miR_373	2	11	29	0.181818
miR_374	3	3	38	1
miR_375	1	3	59	0.333333
miR_376	36	74	123	0.486486
miR_377	3	4	62	0.75
miR_378	5	6	81	0.833333
miR_379	2	17	59	0.117647
miR_38	1	2	48	0.5
miR_380	1	7	42	0.142857
miR_381	1	3	50	0.333333
miR_382	68	139	323	0.489209
miR_383	36	97	158	0.371134
miR_384	2	3	10	0.666667
miR_385	56	137	209	0.408759
miR_386	20	76	92	0.263158
miR_388	5	8	81	0.625
miR_389	41	123	186	0.333333
miR_39	4	11	40	0.363636
miR_390	34	115	114	0.298246
miR_391	15	50	226	0.3
miR_392	19	63	122	0.301587
miR_393	54	64	372	0.84375
miR_394	15	40	88	0.375
miR_395	3	12	68	0.25
miR_396	7	12	67	0.583333
miR_397	4	8	56	0.5
miR_398	4	7	50	0.571429
miR_40	3	14	68	0.214286
miR_400	35	75	198	0.466667
miR_401	15	34	124	0.441176
miR_402	1	2	68	0.5
miR_403	6	7	69	0.857143
miR_404	2	12	68	0.166667
miR_405	2	3	74	0.666667
miR_406	6	21	65	0.285714
miR_407	24	99	117	0.242424
miR_409	18	49	164	0.367347
miR_41	10	20	87	0.5
miR_410	2	3	46	0.666667
miR_411	41	92	182	0.445652
miR_412	4	4	52	1
miR_413	7	8	80	0.875
miR_414	3	15	70	0.2
miR_416	10	23	104	0.434783
miR_417	2	17	91	0.117647
miR_418	21	53	186	0.396226
miR_419	1	3	12	0.333333
miR_42	4	6	97	0.666667
miR_420	1	2	40	0.5
miR_421	3	7	20	0.428571
miR_422	2	3	11	0.666667
miR_423	12	23	88	0.521739
miR_424	99	248	260	0.399194
miR_425	22	55	156	0.4
miR_427	100	214	305	0.46729
miR_428	2	2	15	1
miR_429	10	28	90	0.357143
miR_430	10	18	64	0.555556
miR_431	20	35	158	0.571429
miR_432	1	9	24	0.111111
miR_433	23	62	55	0.418182
miR_434	3	6	40	0.5
miR_435	12	28	139	0.428571
miR_436	16	60	85	0.266667
miR_437	15	26	168	0.576923
miR_438	3	12	39	0.25
miR_439	5	14	33	0.357143
miR_44	10	19	109	0.526316
miR_440	4	8	91	0.5
miR_441	5	9	34	0.555556
miR_442	15	45	116	0.333333
miR_443	3	5	48	0.6
miR_444	4	6	30	0.666667
miR_445	4	19	59	0.210526
miR_446	23	98	164	0.234694
miR_447	5	12	49	0.416667
miR_448	5	40	44	0.125
miR_449	1	8	18	0.125
miR_45	3	3	50	1
miR_450	17	53	63	0.320755
miR_451	29	58	191	0.5
miR_452	1	2	72	0.5
miR_453	9	24	151	0.375
miR_454	10	27	77	0.37037
miR_455	13	21	111	0.619048
miR_457	2	5	17	0.4
miR_458	2	5	57	0.4
miR_459	2	8	55	0.25
miR_46	73	169	236	0.431953
miR_461	6	14	43	0.428571
miR_462	2	2	16	1
miR_463	10	24	90	0.416667
miR_465	2	16	44	0.125
miR_466	1	7	46	0.142857
miR_467	18	79	147	0.227848
miR_468	4	12	81	0.333333
miR_469	2	2	9	1
miR_470	10	15	122	0.666667
miR_471	10	17	139	0.588235
miR_472	51	126	338	0.404762
miR_473	52	91	318	0.571429
miR_474	7	12	143	0.583333
miR_475	18	35	125	0.514286
miR_476	1	1	27	1
miR_477	20	47	119	0.425532
miR_478	12	24	55	0.5
miR_479	1	4	11	0.25
miR_48	15	84	76	0.197368
miR_480	5	20	65	0.25
miR_481	3	3	60	1
miR_482	18	49	172	0.367347
miR_484	1	1	27	1
miR_485	2	2	9	1
miR_486	6	8	50	0.75
miR_487	1	2	43	0.5
miR_488	4	9	73	0.444444
miR_489	16	25	148	0.64
miR_49	9	19	96	0.473684
miR_490	3	4	58	0.75
miR_491	14	15	126	0.933333
miR_492	5	11	51	0.454545
miR_493	4	9	29	0.444444
miR_494	17	23	103	0.73913
miR_495	5	11	61	0.454545
miR_496	3	7	42	0.428571
miR_497	10	14	85	0.714286
miR_498	5	5	67	1
miR_499	11	21	47	0.52381
miR_5	14	34	122	0.411765
miR_50	3	3	65	1
miR_500	4	22	42	0.181818
miR_501	3	9	28	0.333333
miR_502	5	10	20	0.5
miR_503	4	6	154	0.666667
miR_504	7	7	80	1
miR_505	3	8	37	0.375
miR_506	3	5	76	0.6
miR_507	6	17	154	0.352941
miR_508	19	33	242	0.575758
miR_509	51	131	274	0.389313
miR_51	4	6	40	0.666667
miR_510	61	111	286	0.54955
miR_512	6	12	98	0.5
miR_513	2	2	52	1
miR_514	1	21	18	0.0555556
miR_515	20	32	135	0.625
miR_516	2	2	25	1
miR_517	22	55	238	0.4
miR_519	35	38	337	0.921053
miR_52	4	6	54	0.666667
miR_520	8	12	76	0.666667
miR_521	1	3	53	0.333333
miR_522	9	25	89	0.36
miR_523	5	6	87	0.833333
miR_524	9	12	64	0.75
miR_53	6	15	127	0.4
miR_54	20	29	136	0.689655
miR_55	25	62	159	0.403226
miR_56	5	7	50	0.714286
miR_59	2	3	27	0.666667
miR_6	88	193	275	0.455959
miR_60	14	60	67	0.233333
miR_61	15	57	100	0.263158
miR_62	5	9	114	0.555556
miR_63	12	25	95	0.48
miR_64	6	6	41	1
miR_65	10	18	53	0.555556
miR_66	20	52	169	0.384615
miR_67	12	69	54	0.222222
miR_68	14	40	131	0.35
miR_69	2	5	56	0.4
miR_7	4	7	44	0.571429
miR_70	3	11	38	0.272727
miR_71	5	24	103	0.208333
miR_72	16	73	72	0.222222
miR_73	4	10	52	0.4
miR_74	2	19	21	0.105263
miR_75	23	61	170	0.377049
miR_77	10	14	134	0.714286
miR_79	85	286	202	0.420792
miR_8	6	12	30	0.5
miR_80	4	10	29	0.4
miR_81	2	9	38	0.222222
miR_82	1	4	15	0.25
miR_83	2	3	43	0.666667
miR_84	5	34	40	0.147059
miR_85	23	63	120	0.365079
miR_86	37	79	282	0.468354
miR_88	131	224	376	0.584821
miR_89	17	39	98	0.435897
miR_9	5	7	60	0.714286
miR_90	14	35	135	0.4
miR_91	1	5	20	0.2
miR_92	46	196	123	0.373984
miR_93	4	4	29	1
miR_94	1	2	24	0.5
miR_95	2	5	53	0.4
miR_96	1	2	41	0.5
miR_97	5	9	91	0.555556
miR_98	20	66	177	0.30303
miR_99	4	4	59	1
*: only 615 miRNAs, which posses at least one shared target gene between PITA and miRanda, are included here
#shared: the number of targets predicted by both PITA and miRanda
#PITA: the number of targets predicted by PITA
#miRanda: the number of targets predicted by miRanda
overlap: the ratio of #shared over the minimal value between #PITA and #miRanda
